# Supplementary material for: Multi-objective optimization of energy, view, daylight and thermal comfort for building’s fenestration and shading system in hot-humid climates
Source: PLoS One. 2025 Jun 18;20(6):e0325290. doi: 10.1371/journal.pone.0325290 (PMC12176215; doi:10.1371/journal.pone.0325290)
Supplement: S1 Dataset — (XLSX) [file pone.0325290.s001.xlsx]

## Sheet: East-HSD
WFO	SDN	SDD	SDA	OWR	Window height	UDI	sDA	EUI	TCP	Generation	Indvidual	Pareto
270	2	0.2	-4	0.41	1.57	80.0498	88.8889	107.474	86.689	0	0	0
270	1	0.32	-22	0.5	1.61	77.701	93.3333	109.54	86.1343	0	1	0
270	4	0.35	14	0.38	1.63	93.7167	63.3333	95.808	89.9091	0	2	0
270	5	0.18	-41	0.25	1.77	77.4094	75.5556	106.647	86.2997	0	3	0
270	2	0.81	-23	0.43	1.89	81.1933	100	103.753	87.4734	0	4	0
270	3	0.75	24	0.11	2.03	92.2001	54.4444	92.822	89.6399	0	5	0
270	4	0.71	-3	0.2	1.16	83.8178	23.3333	94.659	89.7651	0	6	0
270	3	0.25	-18	0.38	1.22	82.6214	57.7778	102.605	88.2425	0	7	0
270	2	0.59	-23	0.5	1.87	79.5054	100	105.499	87.1991	0	8	0
270	3	0.43	-59	0.35	1.82	77.687	66.6667	104.442	87.2831	0	9	0
270	2	0.43	-3	0.25	1.44	86.4024	70	102.697	87.7015	0	10	0
270	2	0.16	-40	0.21	1.28	78.8752	64.4444	108.576	84.579	0	11	0
270	4	0.26	-44	0.44	2.03	75.7771	97.7778	107.841	86.43	0	12	0
270	2	0.99	18	0.44	1.63	89.874	50	93.327	91.4678	0	13	0
270	1	0.22	-51	0.22	0.96	77.5801	51.1111	107.382	84.4942	0	14	0
270	1	0.93	-3	0.43	2.03	78.8042	100	106.233	86.5758	0	15	0
270	3	0.71	-22	0.24	1.41	85.8369	57.7778	99.757	88.2296	0	16	0
270	4	0.73	-23	0.44	1.87	87.7561	71.1111	99.298	88.9198	0	17	0
270	3	0.36	29	0.42	1.2	80.5174	38.8889	94.797	90.5101	0	18	0
270	4	0.82	1	0.13	1.14	73.7011	7.77778	93.695	89.9734	0	19	0
270	3	0.58	-19	0.25	1.88	84.5926	96.6667	102.284	87.5214	0	20	0
270	3	0.2	22	0.43	1.17	85.4029	51.1111	100.171	88.8812	0	21	0
270	3	0.53	18	0.18	1.52	90.2261	52.2222	95.348	89.6331	0	22	0
270	2	0.37	-20	0.19	1.49	81.5884	73.3333	106.647	85.6499	0	23	0
270	2	0.26	10	0.23	1.68	81.4616	91.1111	106.647	86.0288	0	24	0
270	1	0.26	-4	0.43	0.91	77.9258	45.5556	103.753	87.4957	0	25	0
270	2	0.57	-17	0.13	0.96	79.7006	44.4444	100.446	86.797	0	26	0
270	2	0.62	-1	0.17	1.96	84.3724	100	103.845	86.8801	0	27	0
270	2	0.69	0	0.18	1.62	89.5648	74.4444	100.538	87.8849	0	28	0
270	3	0.99	9	0.29	1.76	91.4451	48.8889	92.087	90.8925	0	29	0
270	2	0.22	-21	0.28	1.61	78.4508	90	109.357	85.3335	0	30	0
270	2	0.9	-54	0.13	1.85	77.3164	71.1111	105.361	85.6233	0	31	0
270	3	0.72	-25	0.45	1.22	78.4652	47.7778	97.874	89.4539	0	32	0
270	3	0.12	-43	0.26	1	74.3516	47.7778	104.902	86.286	0	33	0
270	2	0.51	15	0.48	1.51	89.2222	61.1111	98.931	89.1075	0	34	0
270	2	0.1	-59	0.25	1.75	75.1884	96.6667	113.123	83.4199	0	35	0
270	3	0.65	-11	0.24	1	81.718	41.1111	97.231	89.2824	0	36	0
270	4	0.34	-49	0.29	1.48	73.5076	50	102.927	87.8301	0	37	0
270	2	0.72	4	0.44	1.97	87.4261	100	100.492	88.1353	0	38	0
270	2	0.3	-3	0.18	0.88	79.1269	40	101.411	86.9162	0	39	0
270	3	0.75	24	0.11	2.03	92.2001	54.4444	92.822	89.6399	1	0	0
270	2	0.99	18	0.44	1.63	89.874	50	93.327	91.4678	1	1	0
270	3	0.99	9	0.29	1.76	91.4451	48.8889	92.087	90.8925	1	2	0
270	2	0.72	4	0.44	1.97	87.4261	100	100.492	88.1353	1	3	0
270	3	0.75	23	0.11	2.03	92.651	57.7778	92.868	89.6022	1	4	0
270	3	0.99	9	0.22	1.8	92.018	52.2222	92.363	90.6696	1	5	0
270	4	0.93	-3	0.43	2.03	96.1712	94.4444	93.787	90.3978	1	6	0
270	2	0.81	-23	0.43	1.89	81.1933	100	103.753	87.4734	1	7	0
270	3	0.58	-19	0.25	1.88	84.5926	96.6667	102.284	87.5214	1	8	0
270	2	0.62	-1	0.17	1.93	84.9103	100	103.616	86.9504	1	9	0
270	2	0.81	-23	0.43	1.89	81.1811	98.8889	103.753	87.4743	1	10	0
270	3	0.36	29	0.42	1.2	80.5174	38.8889	94.797	90.5101	1	11	0
270	4	0.82	1	0.13	1.14	73.7011	7.77778	93.695	89.9734	1	12	0
270	3	0.36	29	0.45	1.2	80.4146	35.5556	94.751	90.6036	1	13	0
270	4	0.35	14	0.38	1.63	93.7167	63.3333	95.808	89.9091	1	14	0
270	4	0.71	-3	0.2	1.16	83.8178	23.3333	94.659	89.7651	1	15	0
270	3	0.53	18	0.18	1.52	90.2261	52.2222	95.348	89.6331	1	16	0
270	2	0.69	0	0.18	1.62	89.5648	74.4444	100.538	87.8849	1	17	0
270	5	0.81	-23	0.26	1.99	90.0823	71.1111	95.854	89.1315	1	18	0
270	4	0.73	-23	0.44	1.86	87.9532	73.3333	99.252	88.9446	1	19	0
270	2	0.53	19	0.17	1.96	86.0939	90	102.1	87.4048	1	20	0
270	2	0.51	-18	0.48	1.61	82.7184	84.4444	103.937	87.5772	1	21	0
270	2	0.65	-23	0.5	1.88	79.9679	100	104.902	87.3225	1	22	0
270	3	0.58	-19	0.25	1.88	84.5166	92.2222	102.284	87.5197	1	23	0
270	2	0.81	-23	0.43	1.89	81.105	94.4444	103.753	87.4794	1	24	0
270	2	0.62	-1	0.17	1.96	84.3724	100	103.845	86.8801	1	25	0
270	2	0.81	-23	0.42	1.89	81.1803	98.8889	103.799	87.4606	1	26	0
270	3	0.72	-25	0.45	1.22	78.4652	47.7778	97.874	89.4539	1	27	0
270	3	0.65	-11	0.24	1	81.718	41.1111	97.231	89.2824	1	28	0
270	3	0.62	-11	0.26	1	81.6102	40	97.369	89.387	1	29	0
270	3	0.65	-11	0.24	1.14	87.164	47.7778	97.553	89.3116	1	30	0
270	2	0.63	-2	0.18	1.52	89.0963	72.2222	101.044	87.8224	1	31	0
270	2	0.51	15	0.48	1.51	89.2222	61.1111	98.931	89.1075	1	32	0
270	4	0.73	-23	0.44	1.87	87.7561	71.1111	99.298	88.9198	1	33	0
270	2	0.59	-23	0.5	1.87	79.5054	100	105.499	87.1991	1	34	0
270	2	0.43	-3	0.25	1.44	86.4024	70	102.697	87.7015	1	35	0
270	4	0.64	-21	0.2	1.16	75.4544	45.5556	97.828	88.9703	1	36	0
270	3	0.72	-25	0.42	1.22	77.464	47.7778	98.058	89.3913	1	37	0
270	2	0.79	-23	0.14	1.89	81.0428	98.8889	105.315	85.643	1	38	0
270	3	0.58	-11	0.24	1	82.3766	42.2222	97.691	88.9352	1	39	0
270	2	0.99	18	0.44	1.63	89.874	50	93.327	91.4678	2	0	0
270	3	0.99	9	0.29	1.76	91.4451	48.8889	92.087	90.8925	2	1	0
270	2	0.72	4	0.44	1.97	87.4261	100	100.492	88.1353	2	2	0
270	3	0.75	23	0.11	2.03	92.651	57.7778	92.868	89.6022	2	3	0
270	4	0.93	-3	0.43	2.03	96.1712	94.4444	93.787	90.3978	2	4	0
270	2	0.65	4	0.5	1.88	87.1592	96.6667	100.814	88.2433	2	5	0
270	3	0.99	8	0.48	1.76	92.0751	51.1111	92.133	91.2989	2	6	0
270	3	0.73	24	0.43	1.99	92.3178	54.4444	92.179	90.8805	2	7	0
270	3	0.75	24	0.13	2.03	92.2524	56.6667	92.73	89.9511	2	8	0
270	2	0.62	-1	0.17	1.93	84.9103	100	103.616	86.9504	2	9	0
270	2	0.62	0	0.17	1.93	85.1463	98.8889	103.386	87.0876	2	10	0
270	2	0.85	-23	0.45	1.91	81.3086	100	103.386	87.5257	2	11	0
270	2	0.81	-22	0.42	1.9	81.3936	100	103.799	87.4571	2	12	0
270	4	0.35	14	0.38	1.63	93.7167	63.3333	95.808	89.9091	2	13	0
270	5	0.81	-23	0.26	1.99	90.0823	71.1111	95.854	89.1315	2	14	0
270	3	0.58	14	0.38	1.88	93.804	74.4444	95.899	89.8285	2	15	0
270	3	0.6	9	0.5	1.87	93.8416	81.1111	96.221	89.9597	2	16	0
270	3	0.58	-19	0.25	1.88	84.5926	96.6667	102.284	87.5214	2	17	0
270	2	0.53	19	0.17	1.96	86.0939	90	102.1	87.4048	2	18	0
270	2	0.51	-18	0.48	1.61	82.7184	84.4444	103.937	87.5772	2	19	0
270	2	0.88	-23	0.43	1.89	81.6593	95.5556	102.743	87.6115	2	20	0
270	3	0.58	-19	0.24	1.88	84.6117	93.3333	102.284	87.5026	2	21	0
270	3	0.99	6	0.22	1.61	90.2159	40	92.73	90.9817	2	22	0
270	3	0.99	9	0.22	1.8	92.018	52.2222	92.363	90.6696	2	23	0
270	3	0.75	24	0.11	2.03	92.2001	54.4444	92.822	89.6399	2	24	0
270	2	0.62	-1	0.17	1.96	84.3724	100	103.845	86.8801	2	25	0
270	2	0.81	-23	0.43	1.89	81.1933	100	103.753	87.4734	2	26	0
270	3	0.36	29	0.45	1.2	80.4146	35.5556	94.751	90.6036	2	27	0
270	4	0.82	1	0.13	1.14	73.7011	7.77778	93.695	89.9734	2	28	0
270	3	0.53	18	0.18	1.88	93.3372	68.8889	97.094	89.1289	2	29	0
270	4	0.73	-22	0.44	1.86	88.6421	74.4444	99.023	89.0012	2	30	0
270	2	0.69	0	0.18	1.62	89.5648	74.4444	100.538	87.8849	2	31	0
270	2	0.51	-9	0.48	1.53	85.7889	75.5556	102.605	87.8532	2	32	0
270	3	0.58	-19	0.25	1.88	84.5166	92.2222	102.284	87.5197	2	33	0
270	4	0.71	-1	0.21	1.16	81.9724	15.5556	94.2	90.0986	2	34	0
270	4	0.71	-3	0.2	1.16	83.8178	23.3333	94.659	89.7651	2	35	0
270	2	0.96	-3	0.25	1.44	92.2198	61.1111	97.461	89.2833	2	36	0
270	3	0.53	18	0.18	1.52	90.2261	52.2222	95.348	89.6331	2	37	0
270	3	0.36	29	0.42	1.2	80.5174	38.8889	94.797	90.5101	2	38	0
270	2	0.56	19	0.44	1.63	89.7616	63.3333	98.471	89.4504	2	39	0
270	2	0.99	18	0.44	1.63	89.874	50	93.327	91.4678	3	0	0
270	3	0.99	9	0.29	1.76	91.4451	48.8889	92.087	90.8925	3	1	0
270	2	0.72	4	0.44	1.97	87.4261	100	100.492	88.1353	3	2	0
270	4	0.93	-3	0.43	2.03	96.1712	94.4444	93.787	90.3978	3	3	0
270	3	0.99	8	0.48	1.76	92.0751	51.1111	92.133	91.2989	3	4	0
270	3	0.73	24	0.43	1.99	92.3178	54.4444	92.179	90.8805	3	5	0
270	3	0.99	6	0.44	1.61	90.4539	37.7778	92.317	91.5286	3	6	0
270	3	0.99	9	0.29	1.76	91.3788	42.2222	92.087	90.8985	3	7	0
270	4	0.61	14	0.38	1.63	88.2427	33.3333	91.628	91.4978	3	8	0
270	4	0.94	-5	0.16	2.04	96.2196	97.7778	94.889	88.8829	3	9	0
270	3	0.99	8	0.48	1.76	91.8903	47.7778	92.133	91.2997	3	10	0
270	4	0.93	3	0.42	2.03	94.7824	71.1111	91.996	90.8359	3	11	0
270	2	0.93	-9	0.44	2.03	86.1641	100	101.181	87.7761	3	12	0
270	3	0.58	14	0.38	1.88	93.804	74.4444	95.899	89.8285	3	13	0
270	3	0.6	9	0.5	1.87	93.8416	81.1111	96.221	89.9597	3	14	0
270	2	0.99	4	0.5	1.88	92.3682	87.7778	96.956	89.7094	3	15	0
270	3	0.73	24	0.43	1.99	92.1206	54.4444	92.179	90.8728	3	16	0
270	3	0.73	24	0.43	1.99	92.1062	54.4444	92.179	90.8736	3	17	0
270	2	0.65	4	0.5	1.88	87.1592	96.6667	100.814	88.2433	3	18	0
270	3	0.53	-3	0.16	1.87	89.9813	97.7778	101.044	87.6226	3	19	0
270	2	0.72	4	0.44	1.97	87.3171	97.7778	100.492	88.1413	3	20	0
270	2	0.65	14	0.5	1.99	87.7806	93.3333	99.803	88.7474	3	21	0
270	2	0.72	4	0.41	1.97	87.4629	97.7778	100.584	88.0393	3	22	0
270	3	0.99	6	0.22	1.61	90.2159	40	92.73	90.9817	3	23	0
270	3	0.75	23	0.11	2.03	92.651	57.7778	92.868	89.6022	3	24	0
270	3	0.75	24	0.13	2.03	92.2524	56.6667	92.73	89.9511	3	25	0
270	4	0.35	14	0.38	1.63	93.7167	63.3333	95.808	89.9091	3	26	0
270	5	0.81	-23	0.26	1.99	90.0823	71.1111	95.854	89.1315	3	27	0
270	4	0.53	18	0.17	1.52	84.3826	23.3333	92.133	90.7879	3	28	0
270	3	0.75	24	0.11	2.03	92.2677	57.7778	92.822	89.6399	3	29	0
270	3	0.65	9	0.29	1.76	93.9462	67.7778	95.578	89.8062	3	30	0
270	2	0.99	9	0.3	1.76	93.0733	66.6667	95.67	89.814	3	31	0
270	2	0.62	-1	0.17	1.93	84.9103	100	103.616	86.9504	3	32	0
270	2	0.85	-23	0.45	1.91	81.3086	100	103.386	87.5257	3	33	0
270	2	0.81	-22	0.42	1.9	81.3936	100	103.799	87.4571	3	34	0
270	3	0.6	9	0.5	1.87	93.6908	80	96.221	89.9597	3	35	0
270	3	0.99	9	0.22	1.8	92.018	52.2222	92.363	90.6696	3	36	0
270	3	0.75	25	0.13	2.03	91.7609	53.3333	92.225	90.0703	3	37	0
270	3	0.75	24	0.11	2.03	92.2001	54.4444	92.822	89.6399	3	38	0
270	2	0.52	26	0.44	1.96	86.6977	84.4444	100.4	88.3573	3	39	0
270	2	0.99	18	0.44	1.63	89.874	50	93.327	91.4678	4	0	0
270	4	0.93	-3	0.43	2.03	96.1712	94.4444	93.787	90.3978	4	1	0
270	3	0.99	8	0.48	1.76	92.0751	51.1111	92.133	91.2989	4	2	0
270	3	0.73	24	0.43	1.99	92.3178	54.4444	92.179	90.8805	4	3	0
270	3	0.99	6	0.44	1.61	90.4539	37.7778	92.317	91.5286	4	4	0
270	4	0.61	14	0.38	1.63	88.2427	33.3333	91.628	91.4978	4	5	0
270	4	0.94	-5	0.16	2.04	96.2196	97.7778	94.889	88.8829	4	6	0
270	3	0.99	8	0.48	1.76	91.8903	47.7778	92.133	91.2997	4	7	0
270	4	0.93	3	0.42	2.03	94.7824	71.1111	91.996	90.8359	4	8	0
270	3	0.59	-3	0.45	1.97	90.4217	100	99.574	88.6223	4	9	0
270	4	0.6	14	0.38	1.64	88.6422	37.7778	91.766	91.4532	4	10	0
270	3	0.73	25	0.38	1.99	91.8204	54.4444	91.904	90.8942	4	11	0
270	4	0.93	7	0.43	2	92.5351	50	90.801	91.2243	4	12	0
270	3	0.99	9	0.43	1.89	93.2821	58.8889	92.225	91.0322	4	13	0
270	3	0.73	8	0.48	1.76	94.1713	63.3333	94.43	90.9731	4	14	0
270	3	0.58	14	0.38	1.88	93.804	74.4444	95.899	89.8285	4	15	0
270	3	0.6	9	0.5	1.87	93.8416	81.1111	96.221	89.9597	4	16	0
270	3	0.99	-3	0.16	1.76	95.0017	73.3333	95.211	89.351	4	17	0
270	2	0.92	3	0.45	1.97	90.4972	94.4444	98.517	89.2473	4	18	0
270	3	0.72	4	0.44	1.97	94.1733	93.3333	96.175	89.7591	4	19	0
270	3	0.76	10	0.13	2.03	94.7707	81.1111	95.532	89.2104	4	20	0
270	3	0.73	24	0.43	1.99	92.1206	54.4444	92.179	90.8728	4	21	0
270	3	0.73	24	0.43	1.99	92.1062	54.4444	92.179	90.8736	4	22	0
270	4	0.94	-5	0.16	2.04	96.1792	94.4444	94.889	88.8795	4	23	0
270	3	0.65	9	0.29	1.76	93.9462	67.7778	95.578	89.8062	4	24	0
270	3	0.99	9	0.29	1.95	93.7878	60	92.501	90.619	4	25	0
270	4	0.53	18	0.17	1.99	94.3111	66.6667	92.96	89.91	4	26	0
270	2	0.72	4	0.44	1.97	87.4261	100	100.492	88.1353	4	27	0
270	2	0.65	4	0.5	1.88	87.1592	96.6667	100.814	88.2433	4	28	0
270	3	0.53	-3	0.16	1.87	89.9813	97.7778	101.044	87.6226	4	29	0
270	2	0.72	4	0.44	1.97	87.3171	97.7778	100.492	88.1413	4	30	0
270	2	0.72	4	0.41	1.97	87.4629	97.7778	100.584	88.0393	4	31	0
270	3	0.99	9	0.29	1.76	91.4451	48.8889	92.087	90.8925	4	32	0
270	3	0.99	9	0.29	1.76	91.3788	42.2222	92.087	90.8985	4	33	0
270	3	0.99	10	0.29	1.72	89.7877	35.5556	91.95	91.0057	4	34	0
270	3	0.99	9	0.29	1.76	91.3129	46.6667	92.087	90.8951	4	35	0
270	3	0.99	12	0.29	1.76	89.4709	36.6667	91.72	91.0237	4	36	0
270	3	0.99	6	0.22	1.61	90.2159	40	92.73	90.9817	4	37	0
270	3	0.73	24	0.31	1.99	92.1113	56.6667	92.317	90.8299	4	38	0
270	3	0.99	9	0.25	1.76	91.1291	43.3333	92.225	90.8342	4	39	0
270	2	0.99	18	0.44	1.63	89.874	50	93.327	91.4678	5	0	0
270	4	0.93	-3	0.43	2.03	96.1712	94.4444	93.787	90.3978	5	1	0
270	3	0.99	8	0.48	1.76	92.0751	51.1111	92.133	91.2989	5	2	0
270	3	0.73	24	0.43	1.99	92.3178	54.4444	92.179	90.8805	5	3	0
270	3	0.99	6	0.44	1.61	90.4539	37.7778	92.317	91.5286	5	4	0
270	4	0.94	-5	0.16	2.04	96.2196	97.7778	94.889	88.8829	5	5	0
270	3	0.99	8	0.48	1.76	91.8903	47.7778	92.133	91.2997	5	6	0
270	4	0.93	3	0.42	2.03	94.7824	71.1111	91.996	90.8359	5	7	0
270	4	0.6	14	0.38	1.64	88.6422	37.7778	91.766	91.4532	5	8	0
270	3	0.73	25	0.38	1.99	91.8204	54.4444	91.904	90.8942	5	9	0
270	4	0.93	7	0.43	2	92.5351	50	90.801	91.2243	5	10	0
270	3	0.99	9	0.43	1.89	93.2821	58.8889	92.225	91.0322	5	11	0
270	3	0.73	8	0.48	1.76	94.1713	63.3333	94.43	90.9731	5	12	0
270	3	0.59	-3	0.45	1.97	90.4813	100	99.574	88.6274	5	13	0
270	3	0.73	24	0.43	1.99	92.073	55.5556	92.179	90.8779	5	14	0
270	3	0.99	8	0.48	1.76	91.949	46.6667	92.133	91.2997	5	15	0
270	3	0.99	12	0.49	1.76	89.2296	34.4444	91.49	91.5518	5	16	0
270	3	0.94	-2	0.42	2.03	94.9098	96.6667	94.981	90.2152	5	17	0
270	3	0.99	4	0.42	1.76	93.7464	60	93.236	91.1463	5	18	0
270	4	0.94	-5	0.31	2.03	96.2686	96.6667	94.338	89.7428	5	19	1
270	3	0.99	8	0.48	1.76	91.872	52.2222	92.133	91.3006	5	20	0
270	3	0.99	8	0.48	1.72	91.3077	44.4444	92.041	91.3632	5	21	0
270	3	0.99	6	0.38	1.61	90.178	38.8889	92.363	91.418	5	22	0
270	4	0.59	-5	0.45	1.97	94.3102	98.8889	97.277	89.2841	5	23	0
270	4	0.94	-5	0.16	2.04	96.1792	94.4444	94.889	88.8795	5	24	0
270	4	0.61	14	0.38	1.63	88.2427	33.3333	91.628	91.4978	5	25	0
270	3	0.59	-3	0.45	1.97	90.4217	100	99.574	88.6223	5	26	0
270	4	0.93	-3	0.43	2.03	96.094	93.3333	93.787	90.3969	5	27	0
270	3	0.94	-3	0.16	1.96	95.0137	94.4444	96.037	89.0947	5	28	0
270	4	0.53	18	0.17	1.99	94.3111	66.6667	92.96	89.91	5	29	0
270	3	0.99	12	0.29	1.76	89.4709	36.6667	91.72	91.0237	5	30	0
270	2	0.92	3	0.45	1.97	90.4972	94.4444	98.517	89.2473	5	31	0
270	3	0.99	9	0.33	1.76	91.4558	46.6667	92.041	91.0185	5	32	0
270	3	0.97	10	0.14	2.03	94.4051	65.5556	93.144	89.7651	5	33	0
270	2	0.9	3	0.48	1.96	90.4649	95.5556	98.609	89.2764	5	34	0
270	3	0.99	11	0.19	1.92	92.9598	58.8889	92.271	90.511	5	35	0
270	3	0.73	25	0.38	1.99	91.6294	53.3333	91.904	90.8933	5	36	0
270	3	0.73	8	0.45	1.77	93.9806	63.3333	94.568	90.9002	5	37	0
270	3	0.73	24	0.43	1.99	92.1206	54.4444	92.179	90.8728	5	38	0
270	3	0.99	9	0.4	1.89	93.2667	57.7778	92.271	91.0048	5	39	0
270	3	0.73	32	0.48	1.99	86.343	37.7778	90.847	91.43	6	0	0
270	4	0.94	-5	0.31	2.03	96.2686	96.6667	94.338	89.7428	6	1	0
270	3	0.59	-3	0.45	1.97	90.4813	100	99.574	88.6274	6	2	0
270	4	0.99	6	0.44	1.75	87.8894	18.8889	90.342	91.6461	6	3	0
270	4	0.59	-5	0.45	1.97	94.3102	98.8889	97.277	89.2841	6	4	0
270	4	0.6	3	0.42	2.03	95.5277	95.5556	95.211	90.2366	6	5	0
270	3	0.94	-4	0.16	1.99	94.8529	98.8889	96.497	88.9575	6	6	0
270	3	0.99	12	0.49	1.76	89.2296	34.4444	91.49	91.5518	6	7	0
270	4	0.93	-3	0.43	1.99	95.9627	92.2222	93.695	90.5487	6	8	0
270	3	0.98	-3	0.42	1.76	95.0253	78.8889	94.522	90.6173	6	9	0
270	4	0.93	3	0.42	2.03	94.7824	71.1111	91.996	90.8359	6	10	0
270	3	0.99	4	0.42	1.76	93.7464	60	93.236	91.1463	6	11	0
270	3	0.99	8	0.48	1.72	91.3077	44.4444	92.041	91.3632	6	12	0
270	4	0.77	8	0.34	1.76	90.9468	38.8889	91.398	91.322	6	13	0
270	3	0.99	9	0.43	1.89	93.2821	58.8889	92.225	91.0322	6	14	0
270	3	0.99	6	0.44	1.76	92.9131	55.5556	92.547	91.2217	6	15	0
270	4	0.94	-5	0.16	2.04	96.2196	97.7778	94.889	88.8829	6	16	0
270	4	0.6	14	0.38	1.64	88.6422	37.7778	91.766	91.4532	6	17	0
270	4	0.93	2	0.29	2.03	95.2088	77.7778	92.363	90.6147	6	18	0
270	4	0.93	-3	0.43	2.03	96.1712	94.4444	93.787	90.3978	6	19	0
270	3	0.73	7	0.45	1.63	93.0386	61.1111	94.246	91.118	6	20	0
270	3	0.99	6	0.44	1.61	90.2743	40	92.317	91.5278	6	21	0
270	2	0.99	18	0.44	1.63	89.874	50	93.327	91.4678	6	22	0
270	4	0.53	18	0.48	1.99	94.27	64.4444	92.455	90.8685	6	23	0
270	3	0.73	8	0.48	1.76	94.1713	63.3333	94.43	90.9731	6	24	0
270	3	0.94	-1	0.48	2.03	95.1167	97.7778	94.981	90.3061	6	25	0
270	3	0.73	25	0.38	1.99	91.8204	54.4444	91.904	90.8942	6	26	0
270	4	0.93	7	0.43	2	92.5351	50	90.801	91.2243	6	27	0
270	4	0.92	-5	0.45	1.97	96.0611	92.2222	94.246	90.4244	6	28	0
270	3	0.73	27	0.38	1.93	89.4063	47.7778	91.536	91.2294	6	29	0
270	3	0.97	12	0.44	1.76	89.8784	37.7778	91.582	91.3726	6	30	0
270	3	0.73	24	0.43	1.99	92.3178	54.4444	92.179	90.8805	6	31	0
270	3	0.99	8	0.48	1.76	92.0751	51.1111	92.133	91.2989	6	32	0
270	3	0.99	8	0.48	1.76	91.949	46.6667	92.133	91.2997	6	33	0
270	3	0.99	8	0.48	1.95	94.1839	62.2222	92.409	90.9405	6	34	0
270	3	0.99	6	0.44	1.61	90.4539	37.7778	92.317	91.5286	6	35	0
270	3	0.95	8	0.38	1.76	92.4373	54.4444	92.409	91.1908	6	36	0
270	3	0.99	8	0.48	1.76	91.872	52.2222	92.133	91.3006	6	37	0
270	3	0.99	7	0.47	1.76	92.5161	52.2222	92.317	91.2414	6	38	0
270	3	0.99	8	0.48	1.76	91.8903	47.7778	92.133	91.2997	6	39	0
270	3	0.73	32	0.48	1.99	86.343	37.7778	90.847	91.43	7	0	0
270	4	0.94	-5	0.31	2.03	96.2686	96.6667	94.338	89.7428	7	1	0
270	3	0.59	-3	0.45	1.97	90.4813	100	99.574	88.6274	7	2	0
270	4	0.99	6	0.44	1.75	87.8894	18.8889	90.342	91.6461	7	3	0
270	3	0.99	7	0.47	1.54	87.9307	31.1111	92.087	91.7027	7	4	0
270	3	0.99	20	0.48	1.95	86.8326	33.3333	90.067	91.6984	7	5	0
270	2	0.99	-4	0.42	1.98	89.3194	100	99.482	88.672	7	6	0
270	3	0.59	-3	0.47	1.97	90.4546	100	99.574	88.6866	7	7	0
270	3	0.94	-3	0.42	2.03	94.7677	98.8889	95.44	90.156	7	8	0
270	4	0.94	-5	0.16	2.04	96.2196	97.7778	94.889	88.8829	7	9	0
270	4	0.77	12	0.44	1.76	87.9544	27.7778	90.526	91.6178	7	10	0
270	4	0.93	-3	0.43	1.99	95.9627	92.2222	93.695	90.5487	7	11	0
270	3	0.98	-3	0.42	1.76	95.0253	78.8889	94.522	90.6173	7	12	0
270	3	0.99	6	0.44	2.03	94.9783	75.5556	93.144	90.6602	7	13	0
270	3	0.99	0	0.46	1.76	94.6564	67.7778	93.557	91.076	7	14	0
270	4	0.93	3	0.42	2.03	94.7824	71.1111	91.996	90.8359	7	15	0
270	4	0.6	14	0.38	1.64	88.6422	37.7778	91.766	91.4532	7	16	0
270	4	0.94	-9	0.48	2.03	95.7739	98.8889	95.394	90.132	7	17	0
270	3	0.99	6	0.44	1.76	92.9131	55.5556	92.547	91.2217	7	18	0
270	4	0.94	-5	0.31	1.99	96.155	95.5556	94.338	89.8457	7	19	0
270	4	0.6	3	0.42	2.03	95.5277	95.5556	95.211	90.2366	7	20	0
270	3	0.99	12	0.49	1.76	89.2296	34.4444	91.49	91.5518	7	21	0
270	4	0.77	8	0.34	1.76	90.9468	38.8889	91.398	91.322	7	22	0
270	3	0.99	9	0.43	1.89	93.2821	58.8889	92.225	91.0322	7	23	0
270	3	0.99	8	0.48	1.72	91.3077	44.4444	92.041	91.3632	7	24	0
270	3	0.99	4	0.42	1.76	93.7464	60	93.236	91.1463	7	25	0
270	4	0.53	18	0.48	1.99	94.27	64.4444	92.455	90.8685	7	26	0
270	3	0.61	-3	0.46	2.02	90.209	100	99.528	88.6891	7	27	0
270	4	0.6	3	0.43	1.6	93.397	58.8889	93.925	91.1617	7	28	0
270	3	0.97	12	0.44	1.76	89.8784	37.7778	91.582	91.3726	7	29	0
270	4	0.83	7	0.48	1.76	90.3958	33.3333	91.031	91.6864	7	30	1
270	3	0.94	-1	0.48	2.03	95.1167	97.7778	94.981	90.3061	7	31	0
270	4	0.92	-5	0.45	1.97	96.0611	92.2222	94.246	90.4244	7	32	0
270	4	0.93	2	0.29	2.03	95.2088	77.7778	92.363	90.6147	7	33	0
270	2	0.99	18	0.44	1.63	89.874	50	93.327	91.4678	7	34	0
270	3	0.99	4	0.48	1.8	94.141	62.2222	93.282	91.1265	7	35	0
270	3	0.99	6	0.44	1.61	90.2743	40	92.317	91.5278	7	36	0
270	4	0.92	7	0.43	2	92.8152	46.6667	90.847	91.2174	7	37	0
270	3	0.99	8	0.48	1.95	94.1839	62.2222	92.409	90.9405	7	38	0
270	3	0.99	8	0.48	1.76	91.8188	48.8889	92.133	91.3014	7	39	0
270	4	0.94	-5	0.31	2.03	96.2686	96.6667	94.338	89.7428	8	0	0
270	4	0.94	-5	0.16	2.04	96.2196	97.7778	94.889	88.8829	8	1	0
270	5	0.99	3	0.42	1.6	77.0226	7.77778	89.378	92.3234	8	2	0
270	3	0.99	-6	0.42	2.04	94.461	100	95.899	89.6056	8	3	0
270	4	0.61	14	0.47	1.55	85.5554	25.5556	91.536	91.7404	8	4	0
270	4	0.99	6	0.44	1.75	87.8894	18.8889	90.342	91.6461	8	5	0
270	3	0.99	7	0.47	1.53	87.4857	28.8889	92.087	91.7593	8	6	0
270	3	0.99	20	0.48	1.95	86.8326	33.3333	90.067	91.6984	8	7	0
270	4	0.77	12	0.44	1.76	87.9544	27.7778	90.526	91.6178	8	8	0
270	4	0.93	3	0.42	2.03	94.7824	71.1111	91.996	90.8359	8	9	0
270	3	0.99	0	0.46	1.76	94.6564	67.7778	93.557	91.076	8	10	0
270	4	0.77	8	0.34	1.76	90.9468	38.8889	91.398	91.322	8	11	0
270	3	0.99	8	0.48	1.72	91.3077	44.4444	92.041	91.3632	8	12	0
270	4	0.99	-3	0.38	1.99	95.8132	85.5556	93.327	90.5041	8	13	0
270	3	0.99	6	0.44	2.03	95.0711	77.7778	93.144	90.6662	8	14	0
270	4	0.92	-5	0.45	1.97	96.0693	91.1111	94.246	90.4244	8	15	0
270	4	0.83	7	0.48	1.76	90.3958	33.3333	91.031	91.6864	8	16	0
270	4	0.94	-1	0.47	2.03	95.6078	81.1111	93.006	90.6593	8	17	0
270	3	0.99	-1	0.42	2.03	95.3388	93.3333	94.568	90.2323	8	18	0
270	3	0.99	12	0.49	1.76	89.2296	34.4444	91.49	91.5518	8	19	0
270	4	0.93	-3	0.43	1.99	95.9627	92.2222	93.695	90.5487	8	20	0
270	4	0.94	-5	0.33	2.03	96.2304	94.4444	94.338	89.9528	8	21	1
270	3	0.94	-3	0.42	2.03	94.7677	98.8889	95.44	90.156	8	22	0
270	3	0.95	-1	0.48	2.03	95.1891	97.7778	94.843	90.3464	8	23	1
270	3	0.99	6	0.44	1.76	92.9131	55.5556	92.547	91.2217	8	24	0
270	4	0.6	14	0.38	1.64	88.6422	37.7778	91.766	91.4532	8	25	0
270	4	0.93	2	0.29	2.03	95.2088	77.7778	92.363	90.6147	8	26	0
270	4	0.94	-9	0.48	2.03	95.7739	98.8889	95.394	90.132	8	27	0
270	3	0.99	4	0.49	1.76	93.7538	61.1111	93.19	91.2766	8	28	0
270	3	0.99	8	0.48	1.76	91.8188	48.8889	92.133	91.3014	8	29	0
270	4	0.93	-3	0.44	1.99	95.9121	90	93.695	90.5796	8	30	0
270	2	0.99	18	0.45	1.63	89.7113	51.1111	93.327	91.4772	8	31	0
270	4	0.53	18	0.48	1.99	94.27	64.4444	92.455	90.8685	8	32	0
270	3	0.93	6	0.43	1.76	93.3257	57.7778	93.006	91.2346	8	33	0
270	3	0.99	8	0.48	1.8	92.6011	54.4444	92.179	91.1934	8	34	0
270	3	0.99	6	0.44	1.89	94.2537	62.2222	92.822	91.0082	8	35	0
270	3	0.99	9	0.43	1.89	93.2821	58.8889	92.225	91.0322	8	36	0
270	4	0.92	7	0.43	2	92.8152	46.6667	90.847	91.2174	8	37	0
270	3	0.99	6	0.44	1.61	90.2743	40	92.317	91.5278	8	38	0
270	3	0.97	12	0.44	1.76	89.8784	37.7778	91.582	91.3726	8	39	0
270	4	0.94	-5	0.31	2.03	96.2686	96.6667	94.338	89.7428	9	0	0
270	5	0.99	3	0.42	1.6	77.0226	7.77778	89.378	92.3234	9	1	0
270	4	0.94	-5	0.16	2.04	96.2461	98.8889	94.889	88.8855	9	2	0
270	4	0.94	-8	0.33	2.03	95.9111	100	95.486	89.6116	9	3	1
270	4	0.61	14	0.47	1.55	85.5554	25.5556	91.536	91.7404	9	4	0
270	3	0.99	7	0.47	1.53	87.4857	28.8889	92.087	91.7593	9	5	0
270	3	0.99	20	0.48	1.95	86.8326	33.3333	90.067	91.6984	9	6	0
270	4	0.94	8	0.43	1.76	87.0603	18.8889	90.158	91.6795	9	7	0
270	4	0.92	-5	0.45	1.97	96.0693	91.1111	94.246	90.4244	9	8	0
270	4	0.99	6	0.44	1.75	87.8894	18.8889	90.342	91.6461	9	9	0
270	3	0.99	6	0.44	2.03	95.0711	77.7778	93.144	90.6662	9	10	0
270	4	0.82	6	0.48	1.76	91.225	37.7778	91.307	91.6598	9	11	1
270	4	0.77	12	0.44	1.76	87.9544	27.7778	90.526	91.6178	9	12	0
270	4	0.93	6	0.44	1.93	92.2493	41.1111	90.526	91.3769	9	13	0
270	4	0.93	-3	0.42	1.99	95.9906	90	93.741	90.5084	9	14	0
270	3	0.99	12	0.44	1.76	89.4667	38.8889	91.49	91.5209	9	15	0
270	4	0.93	3	0.44	2.03	94.7362	71.1111	91.95	90.8205	9	16	0
270	3	0.94	6	0.44	1.61	90.963	43.3333	92.593	91.5149	9	17	0
270	4	0.99	3	0.42	1.75	90.4727	34.4444	91.077	91.5912	9	18	0
270	4	0.94	-5	0.33	2.03	96.2304	94.4444	94.338	89.9528	9	19	0
270	4	0.94	-1	0.47	2.03	95.6774	83.3333	93.006	90.6602	9	20	0
270	4	0.75	7	0.48	1.76	91.7747	46.6667	91.628	91.3743	9	21	0
270	2	0.99	18	0.45	1.63	89.7113	51.1111	93.327	91.4772	9	22	0
270	4	0.93	3	0.42	2.03	94.7824	71.1111	91.996	90.8359	9	23	0
270	4	0.99	-3	0.38	1.99	95.8132	85.5556	93.327	90.5041	9	24	0
270	4	0.92	7	0.43	2	92.8152	46.6667	90.847	91.2174	9	25	0
270	4	0.94	-9	0.48	2.03	95.7739	98.8889	95.394	90.132	9	26	0
270	4	0.93	2	0.29	2.03	95.2088	77.7778	92.363	90.6147	9	27	0
270	3	0.93	6	0.43	1.76	93.3257	57.7778	93.006	91.2346	9	28	0
270	4	0.52	19	0.48	1.99	94.3457	65.5556	92.455	90.8745	9	29	0
270	3	0.95	-1	0.48	2.03	95.1494	95.5556	94.843	90.3524	9	30	0
270	3	0.99	8	0.48	1.76	91.8188	48.8889	92.133	91.3014	9	31	0
270	3	0.99	0	0.46	1.76	94.6564	67.7778	93.557	91.076	9	32	0
270	3	0.99	6	0.44	1.61	90.2743	40	92.317	91.5278	9	33	0
270	3	0.99	4	0.49	1.76	93.7538	61.1111	93.19	91.2766	9	34	0
270	3	0.99	0	0.47	1.76	94.6349	63.3333	93.511	91.112	9	35	0
270	3	0.99	-1	0.42	2.03	95.3388	93.3333	94.568	90.2323	9	36	0
270	4	0.92	7	0.43	2.03	93.2347	52.2222	90.893	91.1831	9	37	0
270	3	0.99	-1	0.42	2.03	95.3148	97.7778	94.568	90.2289	9	38	0
270	3	0.93	9	0.43	1.89	93.9066	60	92.776	91.0502	9	39	0
270	4	0.94	-5	0.31	2.03	96.2686	96.6667	94.338	89.7428	10	0	0
270	5	0.99	3	0.42	1.6	77.0226	7.77778	89.378	92.3234	10	1	0
270	4	0.94	-5	0.16	2.04	96.2461	98.8889	94.889	88.8855	10	2	0
270	4	0.94	-8	0.33	2.03	95.9111	100	95.486	89.6116	10	3	0
270	4	0.99	6	0.44	1.6	82.3509	11.1111	90.388	91.9496	10	4	0
270	4	0.61	14	0.47	1.55	85.5554	25.5556	91.536	91.7404	10	5	0
270	3	0.99	20	0.48	1.95	86.8326	33.3333	90.067	91.6984	10	6	0
270	4	0.94	8	0.48	1.76	87.0714	20	90.112	91.791	10	7	0
270	4	0.99	6	0.44	1.75	87.8894	18.8889	90.342	91.6461	10	8	0
270	3	0.94	6	0.44	1.61	90.963	43.3333	92.593	91.5149	10	9	0
270	3	0.99	-1	0.42	2.03	95.3148	97.7778	94.568	90.2289	10	10	0
270	3	0.93	9	0.43	1.89	93.9066	60	92.776	91.0502	10	11	0
270	4	0.93	3	0.44	2.03	94.7362	71.1111	91.95	90.8205	10	12	0
270	4	0.97	-9	0.49	2.02	95.728	96.6667	95.211	90.1046	10	13	0
270	4	0.75	7	0.48	1.76	91.7747	46.6667	91.628	91.3743	10	14	0
270	4	0.92	7	0.43	2.03	93.2347	52.2222	90.893	91.1831	10	15	0
270	3	0.99	0	0.47	1.96	95.356	91.1111	94.2	90.577	10	16	0
270	4	0.94	-1	0.47	2.03	95.6774	83.3333	93.006	90.6602	10	17	0
270	4	0.99	3	0.42	1.75	90.4727	34.4444	91.077	91.5912	10	18	0
270	3	0.99	4	0.49	1.76	93.7538	61.1111	93.19	91.2766	10	19	0
270	4	0.82	6	0.48	1.76	91.225	37.7778	91.307	91.6598	10	20	0
270	4	0.93	-3	0.42	1.99	95.9906	90	93.741	90.5084	10	21	0
270	3	0.93	6	0.43	1.76	93.3257	57.7778	93.006	91.2346	10	22	0
270	3	0.95	7	0.47	1.53	88.4033	32.2222	92.271	91.7198	10	23	0
270	3	0.99	8	0.44	1.93	93.9948	63.3333	92.501	90.9148	10	24	0
270	3	0.99	8	0.48	1.76	91.8188	48.8889	92.133	91.3014	10	25	0
270	4	0.93	6	0.48	1.76	88.9094	26.6667	90.572	91.6701	10	26	0
270	3	0.99	7	0.47	1.53	87.4857	28.8889	92.087	91.7593	10	27	0
270	4	0.52	19	0.48	1.99	94.3457	65.5556	92.455	90.8745	10	28	0
270	4	0.99	-3	0.44	1.92	95.3266	80	92.914	90.8205	10	29	0
270	4	0.93	2	0.29	2.03	95.08	77.7778	92.363	90.6173	10	30	0
270	4	0.94	-5	0.33	2.03	96.2304	94.4444	94.338	89.9528	10	31	0
270	2	0.99	18	0.45	1.63	89.7113	51.1111	93.327	91.4772	10	32	0
270	4	0.93	6	0.44	1.93	92.2493	41.1111	90.526	91.3769	10	33	0
270	3	0.99	0	0.46	1.76	94.6564	67.7778	93.557	91.076	10	34	0
270	4	0.92	8	0.45	2.03	92.4624	46.6667	90.526	91.2148	10	35	0
270	3	0.99	6	0.44	1.61	90.2743	40	92.317	91.5278	10	36	0
270	4	0.94	-9	0.48	2.03	95.7739	98.8889	95.394	90.132	10	37	0
270	4	0.93	3	0.43	2.03	94.7036	72.2222	91.996	90.8462	10	38	0
270	4	0.92	-5	0.45	1.99	96.0917	94.4444	94.246	90.3644	10	39	0
270	4	0.94	-5	0.31	2.03	96.2686	96.6667	94.338	89.7428	11	0	0
270	5	0.99	3	0.42	1.6	77.0226	7.77778	89.378	92.3234	11	1	0
270	4	0.94	-5	0.16	2.04	96.2461	98.8889	94.889	88.8855	11	2	0
270	4	0.94	-8	0.33	2.03	95.9111	100	95.486	89.6116	11	3	0
270	4	0.99	6	0.44	1.61	82.926	11.1111	90.342	91.9513	11	4	0
270	4	0.93	10	0.48	1.76	84.1354	15.5556	89.837	91.9376	11	5	0
270	4	0.61	14	0.47	1.55	85.5554	25.5556	91.536	91.7404	11	6	0
270	4	0.94	-5	0.33	2.03	96.2304	94.4444	94.338	89.9528	11	7	0
270	4	0.93	-3	0.4	2.04	96.0464	92.2222	93.833	90.3875	11	8	0
270	2	0.99	18	0.45	1.63	89.7113	51.1111	93.327	91.4772	11	9	0
270	4	0.94	8	0.48	1.76	87.0714	20	90.112	91.791	11	10	0
270	4	0.92	7	0.43	2.03	93.2347	52.2222	90.893	91.1831	11	11	0
270	4	0.75	7	0.48	1.76	91.7747	46.6667	91.628	91.3743	11	12	0
270	3	0.94	2	0.44	1.61	93.0872	55.5556	93.465	91.3837	11	13	0
270	4	0.93	3	0.44	2.03	94.7362	71.1111	91.95	90.8205	11	14	0
270	4	0.82	6	0.48	1.76	91.225	37.7778	91.307	91.6598	11	15	0
270	3	0.95	7	0.47	1.53	88.4033	32.2222	92.271	91.7198	11	16	0
270	4	0.99	7	0.44	1.74	86.1309	17.7778	90.067	91.7773	11	17	0
270	3	0.99	20	0.48	1.95	86.8326	33.3333	90.067	91.6984	11	18	0
270	3	0.94	6	0.44	1.61	90.963	43.3333	92.593	91.5149	11	19	0
270	3	0.99	8	0.44	1.93	93.9948	63.3333	92.501	90.9148	11	20	0
270	4	0.58	14	0.43	2.03	94.793	72.2222	92.822	90.6919	11	21	0
270	4	0.99	3	0.42	1.75	90.4727	34.4444	91.077	91.5912	11	22	0
270	4	0.99	6	0.44	1.75	87.8894	18.8889	90.342	91.6461	11	23	0
270	3	0.99	-3	0.48	1.76	95.0458	75.5556	94.384	90.8239	11	24	0
270	4	0.94	-1	0.47	2.03	95.6774	83.3333	93.006	90.6602	11	25	0
270	4	0.93	6	0.29	2.03	93.4194	54.4444	91.169	90.8591	11	26	0
270	4	0.9	-5	0.45	2.03	96.124	98.8889	94.522	90.2066	11	27	0
270	4	0.93	6	0.48	1.76	88.9094	26.6667	90.572	91.6701	11	28	0
270	3	0.99	4	0.49	1.76	93.7538	61.1111	93.19	91.2766	11	29	0
270	4	0.93	9	0.42	1.89	89.3043	27.7778	90.158	91.5604	11	30	0
270	3	0.99	-1	0.42	2.03	95.3148	97.7778	94.568	90.2289	11	31	0
270	3	0.99	8	0.48	1.76	91.8188	48.8889	92.133	91.3014	11	32	0
270	3	0.93	6	0.43	1.76	93.3257	57.7778	93.006	91.2346	11	33	0
270	4	0.93	2	0.29	2.03	95.08	77.7778	92.363	90.6173	11	34	0
270	3	0.99	0	0.47	1.96	95.356	91.1111	94.2	90.577	11	35	0
270	3	0.93	9	0.43	1.89	93.9066	60	92.776	91.0502	11	36	0
270	4	0.92	0	0.43	2.04	95.6952	87.7778	92.914	90.6481	11	37	1
270	4	0.93	6	0.48	1.76	89.1517	24.4444	90.572	91.6701	11	38	0
270	4	0.92	-5	0.45	1.99	96.0917	94.4444	94.246	90.3644	11	39	0
270	4	0.94	-5	0.31	2.03	96.2686	96.6667	94.338	89.7428	12	0	0
270	5	0.99	3	0.42	1.6	77.0226	7.77778	89.378	92.3234	12	1	0
270	4	0.94	-5	0.16	2.04	96.2461	98.8889	94.889	88.8855	12	2	0
270	4	0.94	-8	0.33	2.03	95.9111	100	95.486	89.6116	12	3	0
270	5	0.99	2	0.42	1.6	80.3538	8.88889	89.469	92.2308	12	4	0
270	4	0.93	10	0.48	1.76	84.1354	15.5556	89.837	91.9376	12	5	0
270	4	0.99	5	0.43	1.55	81.7868	11.1111	90.847	92.0139	12	6	0
270	3	0.99	8	0.44	1.93	93.9948	63.3333	92.501	90.9148	12	7	0
270	4	0.61	14	0.47	1.55	85.5554	25.5556	91.536	91.7404	12	8	0
270	4	0.99	6	0.44	1.61	82.926	11.1111	90.342	91.9513	12	9	0
270	4	0.93	-3	0.4	2.04	96.0464	92.2222	93.833	90.3875	12	10	0
270	4	0.92	-4	0.43	1.95	95.9394	91.1111	94.062	90.4844	12	11	0
270	4	0.93	3	0.44	2.03	94.7362	71.1111	91.95	90.8205	12	12	0
270	4	0.75	7	0.48	1.76	92.0889	50	91.628	91.3752	12	13	0
270	4	0.94	-5	0.33	2.03	96.2304	94.4444	94.338	89.9528	12	14	0
270	4	0.93	9	0.42	1.89	89.3377	30	90.158	91.5664	12	15	0
270	4	0.99	7	0.44	1.74	86.1309	17.7778	90.067	91.7773	12	16	0
270	3	0.99	19	0.45	2	88.6529	38.8889	90.618	91.4712	12	17	0
270	4	0.99	0	0.35	1.97	94.8372	70	92.409	90.8059	12	18	0
270	4	0.94	8	0.48	1.76	87.0714	20	90.112	91.791	12	19	0
270	3	0.93	9	0.43	1.89	93.9066	60	92.776	91.0502	12	20	0
270	4	0.99	3	0.42	1.75	90.4727	34.4444	91.077	91.5912	12	21	0
270	4	0.99	6	0.44	1.75	87.3799	23.3333	90.342	91.6478	12	22	0
270	4	0.82	6	0.48	1.76	91.225	37.7778	91.307	91.6598	12	23	0
270	4	0.91	9	0.42	1.89	89.6514	32.2222	90.342	91.4798	12	24	0
270	4	0.94	-1	0.47	2.03	95.6774	83.3333	93.006	90.6602	12	25	0
270	4	0.93	2	0.29	2.03	95.08	77.7778	92.363	90.6173	12	26	0
270	4	0.93	6	0.48	1.76	88.9094	26.6667	90.572	91.6701	12	27	0
270	4	0.92	-5	0.43	2.04	96.1387	97.7778	94.384	90.18	12	28	0
270	3	0.99	-1	0.42	2.03	95.3148	97.7778	94.568	90.2289	12	29	0
270	3	0.99	2	0.42	1.61	92.6317	54.4444	93.236	91.4472	12	30	0
270	4	0.92	7	0.43	2.03	93.2347	52.2222	90.893	91.1831	12	31	0
270	3	0.94	6	0.44	1.61	90.963	43.3333	92.593	91.5149	12	32	0
270	4	0.93	6	0.29	2.03	93.4194	54.4444	91.169	90.8591	12	33	0
270	4	0.99	7	0.44	1.74	86.7324	14.4444	90.067	91.7695	12	34	0
270	4	0.96	-1	0.48	1.76	93.6378	55.5556	92.179	91.1703	12	35	0
270	3	0.93	6	0.43	1.76	93.3257	57.7778	93.006	91.2346	12	36	0
270	3	0.99	0	0.47	1.96	95.356	91.1111	94.2	90.577	12	37	0
270	3	0.93	6	0.44	1.61	91.0921	45.5556	92.73	91.6084	12	38	1
270	3	0.99	4	0.49	1.76	93.7538	61.1111	93.19	91.2766	12	39	0
270	4	0.94	-5	0.31	2.03	96.2686	96.6667	94.338	89.7428	13	0	0
270	5	0.99	3	0.42	1.6	77.0226	7.77778	89.378	92.3234	13	1	0
270	4	0.94	-5	0.16	2.04	96.2461	98.8889	94.889	88.8855	13	2	0
270	4	0.94	-8	0.33	2.03	95.9111	100	95.486	89.6116	13	3	0
270	5	0.99	2	0.42	1.6	80.3538	8.88889	89.469	92.2308	13	4	0
270	4	0.93	-6	0.16	2.03	96.1501	97.7778	95.302	88.9163	13	5	0
270	4	0.61	14	0.47	1.55	85.5554	25.5556	91.536	91.7404	13	6	0
270	4	0.94	8	0.48	1.76	87.0714	20	90.112	91.791	13	7	0
270	4	0.99	6	0.44	1.61	82.926	11.1111	90.342	91.9513	13	8	0
270	4	0.93	2	0.29	2.03	95.08	77.7778	92.363	90.6173	13	9	0
270	4	0.99	3	0.42	1.75	90.4727	34.4444	91.077	91.5912	13	10	0
270	3	0.94	6	0.44	1.61	90.963	43.3333	92.593	91.5149	13	11	0
270	4	0.99	0	0.37	1.97	94.9453	73.3333	92.363	90.817	13	12	0
270	4	0.99	5	0.43	1.55	81.7868	11.1111	90.847	92.0139	13	13	0
270	4	0.93	10	0.48	1.76	84.1354	15.5556	89.837	91.9376	13	14	0
270	4	0.82	6	0.48	1.76	91.225	37.7778	91.307	91.6598	13	15	0
270	4	0.94	-5	0.33	2.03	96.2304	94.4444	94.338	89.9528	13	16	0
270	4	0.93	-1	0.47	2.03	95.7709	86.6667	93.098	90.661	13	17	0
270	4	0.75	7	0.48	1.76	92.0889	50	91.628	91.3752	13	18	0
270	4	0.93	3	0.44	2.03	94.7362	71.1111	91.95	90.8205	13	19	0
270	4	0.93	10	0.48	1.76	84.274	16.6667	89.837	91.9367	13	20	0
270	4	0.94	7	0.48	2.04	92.8994	50	90.664	91.2269	13	21	0
270	4	0.97	-3	0.4	2.04	95.9797	93.3333	93.557	90.4492	13	22	0
270	4	0.94	-1	0.47	2.03	95.6774	83.3333	93.006	90.6602	13	23	0
270	4	0.99	5	0.43	1.55	81.4961	12.2222	90.847	92.007	13	24	0
270	4	0.93	7	0.42	1.97	92.0683	41.1111	90.801	91.2671	13	25	0
270	4	0.93	9	0.42	1.89	89.3377	30	90.158	91.5664	13	26	0
270	4	0.93	6	0.5	1.76	89.1868	26.6667	90.526	91.689	13	27	0
270	4	0.93	3	0.43	2.03	94.535	67.7778	91.996	90.8428	13	28	0
270	3	0.99	-1	0.42	2.03	95.3148	97.7778	94.568	90.2289	13	29	0
270	4	0.96	-1	0.48	1.76	93.6378	55.5556	92.179	91.1703	13	30	0
270	4	0.99	7	0.44	1.74	86.7324	14.4444	90.067	91.7695	13	31	0
270	4	0.94	-4	0.43	1.95	95.9202	90	93.879	90.5324	13	32	0
270	3	0.99	8	0.44	1.93	93.9948	63.3333	92.501	90.9148	13	33	0
270	3	0.99	19	0.45	2	88.6529	38.8889	90.618	91.4712	13	34	0
270	4	0.93	-3	0.42	2.04	96.09	92.2222	93.833	90.3807	13	35	0
270	3	0.93	9	0.43	1.89	93.9066	60	92.776	91.0502	13	36	0
270	3	0.99	4	0.49	1.76	93.7538	61.1111	93.19	91.2766	13	37	0
270	4	0.99	9	0.42	1.89	87.9494	26.6667	89.883	91.677	13	38	0
270	4	0.92	-5	0.43	2.04	96.1387	97.7778	94.384	90.18	13	39	0
270	4	0.94	-5	0.31	2.03	96.2686	96.6667	94.338	89.7428	14	0	0
270	5	0.99	3	0.42	1.6	77.0226	7.77778	89.378	92.3234	14	1	0
270	4	0.94	-5	0.16	2.04	96.2461	98.8889	94.889	88.8855	14	2	0
270	4	0.94	-8	0.33	2.03	95.9111	100	95.486	89.6116	14	3	0
270	5	0.99	5	0.48	1.6	72.6873	4.44444	89.424	92.3405	14	4	0
270	5	0.99	2	0.42	1.6	80.3538	8.88889	89.469	92.2308	14	5	0
270	4	0.93	-6	0.16	2.03	96.1501	97.7778	95.302	88.9163	14	6	0
270	4	0.99	8	0.5	1.93	89.8204	32.2222	89.745	91.8338	14	7	1
270	3	0.99	20	0.45	2	88.09	35.5556	90.25	91.5501	14	8	0
270	4	0.97	9	0.48	1.76	84.6757	15.5556	89.929	91.8836	14	9	0
270	4	0.94	-5	0.33	2.03	96.2304	94.4444	94.338	89.9528	14	10	0
270	4	0.93	10	0.48	1.76	84.274	16.6667	89.837	91.9367	14	11	0
270	4	0.75	7	0.48	1.76	92.0889	50	91.628	91.3752	14	12	0
270	4	0.82	6	0.48	1.76	91.225	37.7778	91.307	91.6598	14	13	0
270	3	0.99	19	0.45	2	88.6529	38.8889	90.618	91.4712	14	14	0
270	3	0.94	6	0.44	1.61	90.963	43.3333	92.593	91.5149	14	15	0
270	3	0.99	-1	0.42	2.03	95.3148	97.7778	94.568	90.2289	14	16	0
270	4	0.99	6	0.44	1.61	82.926	11.1111	90.342	91.9513	14	17	0
270	4	0.99	3	0.42	1.75	90.4727	34.4444	91.077	91.5912	14	18	0
270	4	0.94	5	0.44	1.95	93.0194	48.8889	91.123	91.418	14	19	1
270	4	0.94	-1	0.47	2.03	95.6774	83.3333	93.006	90.6602	14	20	0
270	4	0.98	-1	0.42	1.76	93.4209	55.5556	92.041	91.1188	14	21	0
270	4	0.96	-1	0.48	1.76	93.6378	55.5556	92.179	91.1703	14	22	0
270	4	0.94	-4	0.43	1.95	95.9202	90	93.879	90.5324	14	23	0
270	4	0.92	2	0.43	2.04	95.1276	75.5556	92.271	90.7082	14	24	0
270	4	0.99	5	0.43	1.55	81.4961	12.2222	90.847	92.007	14	25	0
270	4	0.99	5	0.45	1.55	81.9633	10	90.847	91.9753	14	26	0
270	3	0.99	4	0.49	1.76	93.7538	61.1111	93.19	91.2766	14	27	0
270	4	0.92	-5	0.43	2.04	96.1387	97.7778	94.384	90.18	14	28	0
270	4	0.93	2	0.29	2.03	95.08	77.7778	92.363	90.6173	14	29	0
270	3	0.98	5	0.43	1.55	89.7204	35.5556	92.547	91.6975	14	30	1
270	4	0.97	-3	0.4	2.04	95.9797	93.3333	93.557	90.4492	14	31	0
270	4	0.93	-3	0.42	2.04	96.09	92.2222	93.833	90.3807	14	32	0
270	4	0.93	7	0.48	1.96	92.0147	42.2222	90.71	91.2972	14	33	0
270	4	0.95	-4	0.43	1.95	95.91	87.7778	93.787	90.559	14	34	0
270	4	0.93	4	0.4	2.04	94.314	65.5556	91.766	90.8668	14	35	0
270	4	0.93	10	0.48	1.76	84.1354	15.5556	89.837	91.9376	14	36	0
270	4	0.99	0	0.37	1.97	94.9453	73.3333	92.363	90.817	14	37	0
270	4	0.99	-4	0.43	1.75	94.55	62.2222	92.914	91.0845	14	38	0
270	4	0.99	5	0.43	1.55	81.7868	11.1111	90.847	92.0139	14	39	0
270	4	0.94	-5	0.31	2.03	96.2686	96.6667	94.338	89.7428	15	0	0
270	5	0.99	3	0.42	1.6	77.0226	7.77778	89.378	92.3234	15	1	0
270	4	0.94	-5	0.16	2.04	96.2461	98.8889	94.889	88.8855	15	2	0
270	4	0.94	-8	0.33	2.03	95.9111	100	95.486	89.6116	15	3	0
270	5	0.99	5	0.48	1.6	72.6873	4.44444	89.424	92.3405	15	4	0
270	5	0.99	2	0.42	1.6	80.3538	8.88889	89.469	92.2308	15	5	0
270	4	0.75	7	0.48	1.76	92.0889	50	91.628	91.3752	15	6	0
270	4	0.92	-5	0.43	2.03	96.241	98.8889	94.384	90.2512	15	7	1
270	3	0.98	20	0.44	1.94	87.2586	35.5556	90.204	91.6632	15	8	1
270	5	0.95	4	0.4	2.04	90.8258	28.8889	89.883	91.3975	15	9	0
270	4	0.97	9	0.49	1.76	85.1537	14.4444	89.929	91.8999	15	10	0
270	4	0.93	10	0.48	1.76	84.274	16.6667	89.837	91.9367	15	11	0
270	5	0.99	2	0.45	1.69	83.8498	10	89.745	92.0225	15	12	0
270	4	0.75	-1	0.47	1.76	94.9646	68.8889	93.557	90.9156	15	13	0
270	4	0.82	6	0.48	1.76	91.225	37.7778	91.307	91.6598	15	14	0
270	4	0.93	4	0.4	2.04	94.314	65.5556	91.766	90.8668	15	15	0
270	3	0.99	19	0.45	2	88.6529	38.8889	90.618	91.4712	15	16	0
270	4	0.98	-1	0.42	1.76	93.4209	55.5556	92.041	91.1188	15	17	0
270	4	0.99	6	0.44	1.61	82.926	11.1111	90.342	91.9513	15	18	0
270	5	0.99	3	0.42	1.6	78.5456	6.66667	89.378	92.3225	15	19	1
270	4	0.96	7	0.48	2.03	92.5802	45.5556	90.48	91.3229	15	20	0
270	4	0.92	-5	0.43	2.01	96.0181	95.5556	94.292	90.2632	15	21	0
270	4	0.99	3	0.42	1.75	90.4727	34.4444	91.077	91.5912	15	22	0
270	4	0.99	8	0.5	1.93	89.8204	32.2222	89.745	91.8338	15	23	0
270	4	0.99	0	0.37	1.97	94.9453	73.3333	92.363	90.817	15	24	0
270	3	0.98	5	0.43	1.55	89.7204	35.5556	92.547	91.6975	15	25	0
270	4	0.94	5	0.44	1.95	93.0194	48.8889	91.123	91.418	15	26	0
270	4	0.96	-1	0.48	1.76	93.6378	55.5556	92.179	91.1703	15	27	0
270	4	0.94	-4	0.43	1.95	95.9202	90	93.879	90.5324	15	28	0
270	4	0.99	5	0.43	1.55	81.7868	11.1111	90.847	92.0139	15	29	0
270	4	0.96	-3	0.48	1.76	94.3847	60	92.684	91.0837	15	30	0
270	4	0.99	5	0.43	1.55	81.4961	12.2222	90.847	92.007	15	31	0
270	4	0.94	-5	0.33	2.03	96.1932	94.4444	94.338	89.9588	15	32	0
270	3	0.99	20	0.45	2	88.09	35.5556	90.25	91.5501	15	33	0
270	4	0.93	2	0.29	2.03	95.08	77.7778	92.363	90.6173	15	34	0
270	4	0.99	0	0.37	2.02	95.2892	76.6667	92.455	90.715	15	35	0
270	4	0.99	-4	0.43	1.75	94.55	62.2222	92.914	91.0845	15	36	0
270	4	0.93	-3	0.42	2.04	96.09	92.2222	93.833	90.3807	15	37	0
270	3	0.98	19	0.45	2.03	89.7587	42.2222	90.755	91.382	15	38	0
270	5	0.99	2	0.42	1.6	80.5153	6.66667	89.469	92.2317	15	39	0
270	4	0.94	-5	0.31	2.03	96.2686	96.6667	94.338	89.7428	16	0	0
270	4	0.94	-5	0.16	2.04	96.2461	98.8889	94.889	88.8855	16	1	0
270	4	0.94	-8	0.33	2.03	95.9111	100	95.486	89.6116	16	2	0
270	5	0.99	5	0.49	1.6	73.435	3.33333	89.424	92.3577	16	3	0
270	5	0.99	3	0.42	1.6	78.8167	5.55556	89.378	92.3225	16	4	1
270	5	0.99	3	0.45	1.6	78.5094	7.77778	89.378	92.3483	16	5	1
270	4	0.96	10	0.48	1.76	83.58	14.4444	89.653	92.0473	16	6	1
270	4	0.93	10	0.48	1.76	84.274	16.6667	89.837	91.9367	16	7	0
270	4	0.75	-1	0.47	1.76	94.9646	68.8889	93.557	90.9156	16	8	0
270	5	0.99	2	0.42	1.6	80.5153	6.66667	89.469	92.2317	16	9	0
270	4	0.92	-5	0.43	2.03	96.241	98.8889	94.384	90.2512	16	10	0
270	4	0.96	-1	0.48	1.76	93.6378	55.5556	92.179	91.1703	16	11	0
270	3	0.98	20	0.44	1.94	87.2586	35.5556	90.204	91.6632	16	12	0
270	4	0.99	5	0.44	1.65	85.5137	13.3333	90.526	91.9187	16	13	0
270	4	0.98	-1	0.42	2.04	95.5934	85.5556	92.776	90.6524	16	14	0
270	3	0.99	19	0.45	2	88.6529	38.8889	90.618	91.4712	16	15	0
270	5	0.99	2	0.42	1.6	80.3538	8.88889	89.469	92.2308	16	16	0
270	4	0.97	9	0.49	1.76	85.1537	14.4444	89.929	91.8999	16	17	0
270	5	0.94	3	0.42	1.94	90.4256	26.6667	89.745	91.6624	16	18	1
270	4	0.93	2	0.29	2.03	95.08	77.7778	92.363	90.6173	16	19	0
270	3	0.98	5	0.43	1.55	89.7204	35.5556	92.547	91.6975	16	20	0
270	4	0.99	0	0.48	2.03	95.3204	80	92.409	90.7553	16	21	0
270	4	0.81	-1	0.37	1.6	92.9151	53.3333	93.19	91.3803	16	22	0
270	4	0.74	-2	0.43	1.95	95.7507	92.2222	94.797	90.4107	16	23	0
270	4	0.96	-3	0.48	1.76	94.3847	60	92.684	91.0837	16	24	0
270	4	0.99	8	0.5	1.93	89.8204	32.2222	89.745	91.8338	16	25	0
270	4	0.94	-5	0.33	2.03	96.1932	94.4444	94.338	89.9588	16	26	0
270	5	0.95	4	0.43	2.02	90.915	28.8889	89.883	91.4789	16	27	0
270	3	0.99	20	0.45	2	88.09	35.5556	90.25	91.5501	16	28	0
270	5	0.99	2	0.45	1.69	83.8498	10	89.745	92.0225	16	29	0
270	4	0.77	7	0.48	1.75	91.4783	44.4444	91.49	91.5535	16	30	1
270	4	0.98	-1	0.42	1.76	93.4209	55.5556	92.041	91.1188	16	31	0
270	4	0.99	3	0.42	1.75	90.4727	34.4444	91.077	91.5912	16	32	0
270	4	0.99	-6	0.43	2	96.1794	95.5556	94.154	90.3335	16	33	0
270	4	0.99	5	0.42	1.95	92.3073	43.3333	90.893	91.4	16	34	0
270	4	0.94	-4	0.43	1.95	95.9202	90	93.879	90.5324	16	35	0
270	4	0.96	7	0.48	2.03	92.5802	45.5556	90.48	91.3229	16	36	0
270	4	0.99	-4	0.43	1.75	94.55	62.2222	92.914	91.0845	16	37	0
270	4	0.94	-5	0.44	1.95	96.0119	90	93.97	90.4775	16	38	0
270	4	0.93	4	0.4	2.04	94.4548	66.6667	91.766	90.8651	16	39	0
270	4	0.94	-5	0.31	2.03	96.2686	96.6667	94.338	89.7428	17	0	0
270	4	0.94	-5	0.16	2.04	96.2461	98.8889	94.889	88.8855	17	1	0
270	4	0.94	-8	0.33	2.03	95.9111	100	95.486	89.6116	17	2	0
270	5	0.99	2	0.42	1.67	83.6554	10	89.286	92.2171	17	3	1
270	5	0.98	5	0.43	1.53	69.6376	2.22222	89.378	92.4331	17	4	0
270	5	0.99	5	0.49	1.6	73.435	3.33333	89.424	92.3577	17	5	0
270	5	0.99	3	0.45	1.6	78.5094	7.77778	89.378	92.3483	17	6	0
270	4	0.75	-1	0.47	1.76	94.9646	68.8889	93.557	90.9156	17	7	0
270	4	0.93	10	0.48	1.76	84.274	16.6667	89.837	91.9367	17	8	0
270	4	0.94	-5	0.33	2.03	96.1932	94.4444	94.338	89.9588	17	9	0
270	4	0.99	8	0.44	1.67	81.7147	13.3333	89.975	92.0645	17	10	0
270	4	0.93	2	0.29	2.03	95.08	77.7778	92.363	90.6173	17	11	0
270	4	0.96	7	0.48	2.03	92.5802	45.5556	90.48	91.3229	17	12	0
270	3	0.99	19	0.45	2	88.6529	38.8889	90.618	91.4712	17	13	0
270	4	0.99	5	0.42	1.95	92.3073	43.3333	90.893	91.4	17	14	0
270	4	0.92	-5	0.43	2.03	96.241	98.8889	94.384	90.2512	17	15	0
270	4	0.99	-1	0.47	1.76	93.3424	52.2222	91.95	91.1497	17	16	0
270	4	0.99	-6	0.43	2	96.1794	95.5556	94.154	90.3335	17	17	0
270	5	0.94	3	0.42	1.94	90.4256	26.6667	89.745	91.6624	17	18	0
270	5	0.99	3	0.42	1.6	78.8167	5.55556	89.378	92.3225	17	19	0
270	4	0.74	-1	0.45	1.96	95.8992	92.2222	94.522	90.5195	17	20	0
270	5	0.99	2	0.42	1.6	80.3538	8.88889	89.469	92.2308	17	21	0
270	4	0.94	-4	0.43	1.95	95.9202	90	93.879	90.5324	17	22	0
270	4	0.96	-3	0.48	1.76	94.3847	60	92.684	91.0837	17	23	0
270	4	0.77	7	0.48	1.75	91.4783	44.4444	91.49	91.5535	17	24	0
270	4	0.94	-5	0.44	1.95	96.0119	90	93.97	90.4775	17	25	0
270	4	0.75	-1	0.47	1.64	93.7777	61.1111	93.511	91.2954	17	26	0
270	4	0.98	-1	0.42	2.04	95.5934	85.5556	92.776	90.6524	17	27	0
270	4	0.96	10	0.48	1.76	83.58	14.4444	89.653	92.0473	17	28	0
270	3	0.98	20	0.44	1.94	87.2586	35.5556	90.204	91.6632	17	29	0
270	4	0.98	-2	0.43	2.02	95.8527	85.5556	93.098	90.6927	17	30	1
270	4	0.93	4	0.4	2.03	94.2527	66.6667	91.628	90.8488	17	31	0
270	4	0.99	5	0.44	1.65	85.5137	13.3333	90.526	91.9187	17	32	0
270	3	0.98	5	0.43	1.55	89.7204	35.5556	92.547	91.6975	17	33	0
270	4	0.96	4	0.48	1.76	90.3778	33.3333	91.031	91.7087	17	34	1
270	3	0.99	20	0.45	2	88.09	35.5556	90.25	91.5501	17	35	0
270	4	0.95	-1	0.48	1.76	93.4753	54.4444	92.225	91.1711	17	36	0
270	5	0.99	2	0.42	1.6	81.139	7.77778	89.469	92.2342	17	37	0
270	4	0.81	-1	0.37	1.6	92.9151	53.3333	93.19	91.3803	17	38	0
270	4	1	-1	0.48	2.03	95.4716	81.1111	92.684	90.721	17	39	0
270	4	0.94	-5	0.31	2.03	96.2686	96.6667	94.338	89.7428	18	0	0
270	4	0.94	-5	0.16	2.04	96.2461	98.8889	94.889	88.8855	18	1	0
270	4	0.94	-8	0.33	2.03	95.9111	100	95.486	89.6116	18	2	0
270	5	0.99	2	0.42	1.67	83.6554	10	89.286	92.2171	18	3	0
270	5	0.98	5	0.43	1.53	69.6376	2.22222	89.378	92.4331	18	4	0
270	5	0.98	5	0.44	1.53	69.513	3.33333	89.378	92.4194	18	5	0
270	5	0.99	5	0.49	1.6	73.435	3.33333	89.424	92.3577	18	6	0
270	5	0.94	3	0.42	1.94	90.4256	26.6667	89.745	91.6624	18	7	0
270	5	0.99	3	0.45	1.6	78.5094	7.77778	89.378	92.3483	18	8	0
270	4	0.75	-1	0.47	1.76	94.9646	68.8889	93.557	90.9156	18	9	0
270	4	0.93	10	0.48	1.76	84.274	16.6667	89.837	91.9367	18	10	0
270	4	0.99	8	0.44	1.67	81.7147	13.3333	89.975	92.0645	18	11	0
270	4	0.92	-5	0.43	2.03	96.241	98.8889	94.384	90.2512	18	12	0
270	4	0.94	5	0.44	1.95	92.8742	48.8889	91.123	91.4138	18	13	0
270	4	0.96	4	0.48	1.76	90.3778	33.3333	91.031	91.7087	18	14	0
270	4	0.93	4	0.4	2.03	94.2527	66.6667	91.628	90.8488	18	15	0
270	5	0.99	-11	0.42	1.6	93.1809	58.8889	92.041	91.1968	18	16	0
270	4	0.93	2	0.29	2.03	95.0914	76.6667	92.363	90.6147	18	17	0
270	4	0.99	-1	0.43	2	95.4902	82.2222	92.639	90.7373	18	18	0
270	4	0.94	11	0.48	1.95	88.6607	34.4444	89.653	91.905	18	19	1
270	5	0.99	3	0.42	1.6	78.8167	5.55556	89.378	92.3225	18	20	0
270	4	0.99	-1	0.47	1.82	94.0354	62.2222	92.087	91.1385	18	21	0
270	4	0.99	-6	0.43	2	96.1794	95.5556	94.154	90.3335	18	22	0
270	4	0.75	-1	0.47	1.64	93.7777	61.1111	93.511	91.2954	18	23	0
270	4	0.74	-1	0.45	1.96	95.8992	92.2222	94.522	90.5195	18	24	0
270	4	0.81	-1	0.37	1.6	92.9151	53.3333	93.19	91.3803	18	25	0
270	4	0.96	2	0.48	1.78	92.1473	42.2222	91.398	91.5209	18	26	1
270	4	0.96	10	0.48	1.76	83.58	14.4444	89.653	92.0473	18	27	0
270	4	0.98	5	0.49	1.61	84.7144	13.3333	90.526	91.953	18	28	0
270	5	0.95	2	0.45	1.76	87.6019	12.2222	89.469	92.0345	18	29	1
270	4	0.99	5	0.44	1.65	85.5137	13.3333	90.526	91.9187	18	30	0
270	5	0.99	2	0.42	1.6	80.3538	8.88889	89.469	92.2308	18	31	0
270	4	0.77	7	0.48	1.75	91.4783	44.4444	91.49	91.5535	18	32	0
270	4	0.94	-5	0.44	1.95	96.0119	90	93.97	90.4775	18	33	0
270	5	0.98	-14	0.46	1.53	91.5689	56.6667	92.409	91.3529	18	34	0
270	4	0.99	5	0.42	1.95	92.3073	43.3333	90.893	91.4	18	35	0
270	3	0.98	20	0.44	1.94	87.2586	35.5556	90.204	91.6632	18	36	0
270	4	0.93	-3	0.42	1.76	94.5201	65.5556	92.96	91.0768	18	37	0
270	5	0.99	-1	0.42	2.03	93.9579	54.4444	90.25	91.3512	18	38	1
270	5	0.99	2	0.42	1.6	81.139	7.77778	89.469	92.2342	18	39	0
270	4	0.94	-5	0.31	2.03	96.2686	96.6667	94.338	89.7428	19	0	0
270	4	0.94	-5	0.16	2.04	96.2461	98.8889	94.889	88.8855	19	1	0
270	4	0.94	-8	0.33	2.03	95.9111	100	95.486	89.6116	19	2	0
270	5	0.99	2	0.42	1.67	83.6554	10	89.286	92.2171	19	3	0
270	5	0.98	5	0.43	1.53	69.6376	2.22222	89.378	92.4331	19	4	0
270	5	0.98	5	0.44	1.53	69.513	3.33333	89.378	92.4194	19	5	0
270	5	0.99	5	0.49	1.6	73.435	3.33333	89.424	92.3577	19	6	0
270	5	0.98	-4	0.46	1.53	88.9982	18.8889	90.526	91.8038	19	7	0
270	5	1	-5	0.16	2.03	95.5669	81.1111	91.858	90.0583	19	8	0
270	4	0.99	-1	0.43	2	95.4902	82.2222	92.639	90.7373	19	9	0
270	4	0.93	2	0.29	2.03	95.0914	76.6667	92.363	90.6147	19	10	0
270	3	0.98	20	0.44	1.94	87.2586	35.5556	90.204	91.6632	19	11	0
270	5	0.94	3	0.42	1.94	90.4256	26.6667	89.745	91.6624	19	12	0
270	5	0.99	3	0.45	1.6	77.964	5.55556	89.378	92.3543	19	13	1
270	4	0.75	-1	0.47	1.76	94.9646	68.8889	93.557	90.9156	19	14	0
270	4	0.93	10	0.5	1.76	84.5948	14.4444	89.837	91.9702	19	15	0
270	4	0.74	-1	0.45	1.96	95.8992	92.2222	94.522	90.5195	19	16	0
270	4	0.96	4	0.48	1.76	90.3778	33.3333	91.031	91.7087	19	17	0
270	5	0.99	2	0.42	1.6	81.139	7.77778	89.469	92.2342	19	18	0
270	4	0.96	10	0.49	1.76	83.4382	13.3333	89.653	92.0705	19	19	0
270	4	0.99	-1	0.47	1.82	94.0354	62.2222	92.087	91.1385	19	20	0
270	4	0.94	5	0.44	1.95	92.8742	48.8889	91.123	91.4138	19	21	0
270	4	0.81	-1	0.46	1.6	92.936	53.3333	93.052	91.5329	19	22	1
270	5	0.94	2	0.42	1.94	91.3908	31.1111	89.975	91.5441	19	23	0
270	4	0.94	11	0.48	1.95	88.6607	34.4444	89.653	91.905	19	24	0
270	4	0.75	-1	0.47	1.74	94.6247	64.4444	93.695	91.0194	19	25	0
270	5	0.96	-1	0.42	2.03	94.2114	60	90.388	91.2877	19	26	1
270	4	0.77	7	0.48	1.75	91.4783	44.4444	91.49	91.5535	19	27	0
270	4	0.94	-5	0.44	1.95	96.0119	90	93.97	90.4775	19	28	0
270	4	0.93	-3	0.42	1.76	94.5201	65.5556	92.96	91.0768	19	29	0
270	5	0.99	3	0.42	1.6	78.8167	5.55556	89.378	92.3225	19	30	0
270	4	0.99	-5	0.43	2.03	96.2144	93.3333	93.925	90.3361	19	31	0
270	4	0.92	-5	0.43	2.03	96.241	98.8889	94.384	90.2512	19	32	0
270	4	0.99	-6	0.43	2	96.1794	95.5556	94.154	90.3335	19	33	0
270	5	0.99	2	0.42	1.6	80.3538	8.88889	89.469	92.2308	19	34	0
270	4	0.94	-2	0.31	2.03	95.9474	88.8889	93.511	90.2829	19	35	0
270	4	0.93	10	0.48	1.76	84.274	16.6667	89.837	91.9367	19	36	0
270	4	0.75	-1	0.48	1.61	93.5619	56.6667	93.373	91.3632	19	37	0
270	4	0.96	2	0.48	1.78	92.1473	42.2222	91.398	91.5209	19	38	0
270	5	0.95	2	0.45	1.76	87.6667	13.3333	89.469	92.0336	19	39	1
270	4	0.94	-5	0.31	2.03	96.2686	96.6667	94.338	89.7428	20	0	0
270	4	0.94	-5	0.16	2.04	96.2461	98.8889	94.889	88.8855	20	1	0
270	4	0.94	-8	0.33	2.03	95.9111	100	95.486	89.6116	20	2	0
270	5	0.99	2	0.42	1.67	83.6554	10	89.286	92.2171	20	3	0
270	5	0.98	5	0.43	1.53	69.5576	2.22222	89.378	92.4357	20	4	0
270	5	0.98	5	0.44	1.53	68.3317	3.33333	89.378	92.4203	20	5	0
270	5	1	-5	0.16	2.03	95.5669	81.1111	91.858	90.0583	20	6	0
270	5	0.99	5	0.49	1.6	73.435	3.33333	89.424	92.3577	20	7	0
270	5	0.94	-9	0.42	1.94	95.9058	84.4444	92.317	90.8059	20	8	1
270	5	0.99	3	0.45	1.6	77.964	5.55556	89.378	92.3543	20	9	0
270	4	0.94	5	0.44	1.95	92.8742	48.8889	91.123	91.4138	20	10	0
270	3	0.98	20	0.44	1.94	87.2586	35.5556	90.204	91.6632	20	11	0
270	5	0.98	-4	0.46	1.53	89.0923	17.7778	90.526	91.8047	20	12	0
270	4	0.75	-1	0.48	1.61	93.5619	56.6667	93.373	91.3632	20	13	0
270	4	0.96	4	0.48	1.76	90.3778	33.3333	91.031	91.7087	20	14	0
270	4	0.77	7	0.48	2.03	94.7969	71.1111	92.133	90.8702	20	15	0
270	4	0.97	10	0.49	1.76	83.248	14.4444	89.561	92.1202	20	16	1
270	4	0.99	-1	0.47	1.82	94.0354	62.2222	92.087	91.1385	20	17	0
270	5	0.99	2	0.42	1.6	81.139	7.77778	89.469	92.2342	20	18	0
270	5	0.98	5	0.43	1.53	69.6376	2.22222	89.378	92.4331	20	19	0
270	4	1	-5	0.42	1.6	93.3391	53.3333	92.868	91.3126	20	20	0
270	4	0.93	10	0.5	1.76	84.5948	14.4444	89.837	91.9702	20	21	0
270	5	0.94	2	0.42	1.94	91.3908	31.1111	89.975	91.5441	20	22	0
270	4	0.94	-1	0.49	2.04	95.7944	86.6667	93.006	90.6884	20	23	1
270	4	0.77	7	0.48	1.75	91.4783	44.4444	91.49	91.5535	20	24	0
270	5	0.99	3	0.42	1.6	78.8167	5.55556	89.378	92.3225	20	25	0
270	5	0.96	-1	0.42	2.03	94.2114	60	90.388	91.2877	20	26	0
270	4	0.74	-1	0.45	1.96	95.8992	92.2222	94.522	90.5195	20	27	0
270	5	0.99	-4	0.46	1.54	89.089	21.1111	90.434	91.8501	20	28	1
270	4	0.96	2	0.48	1.78	92.2343	40	91.398	91.5312	20	29	0
270	4	0.81	-1	0.46	1.6	92.936	53.3333	93.052	91.5329	20	30	0
270	5	0.98	-2	0.42	1.66	89.8016	20	90.342	91.7027	20	31	0
270	4	0.94	-3	0.31	2.03	95.9856	88.8889	93.879	90.2186	20	32	0
270	5	0.99	2	0.42	1.6	80.3538	8.88889	89.469	92.2308	20	33	0
270	4	0.98	-4	0.46	1.53	91.8613	45.5556	92.914	91.6212	20	34	1
270	5	0.94	3	0.42	1.96	90.7814	26.6667	89.791	91.6469	20	35	0
270	4	0.94	11	0.48	1.95	88.6607	34.4444	89.653	91.905	20	36	0
270	4	0.92	-2	0.41	2.03	95.9819	90	93.511	90.5358	20	37	0
270	4	0.99	-6	0.43	2	96.1794	95.5556	94.154	90.3335	20	38	0
270	4	0.96	2	0.48	1.78	92.1473	42.2222	91.398	91.5209	20	39	0
270	4	0.94	-5	0.31	2.03	96.2686	96.6667	94.338	89.7428	21	0	0
270	4	0.94	-5	0.16	2.04	96.2461	98.8889	94.889	88.8855	21	1	0
270	4	0.94	-8	0.29	2.03	95.9706	100	95.486	89.489	21	2	1
270	5	1	5	0.42	1.6	73.6631	3.33333	89.148	92.4563	21	3	1
270	5	1	-5	0.16	2.03	95.5669	81.1111	91.858	90.0583	21	4	0
270	5	0.99	3	0.45	1.6	77.964	5.55556	89.378	92.3543	21	5	0
270	4	0.93	10	0.5	1.76	84.5948	14.4444	89.837	91.9702	21	6	0
270	3	0.98	20	0.44	1.94	87.2586	35.5556	90.204	91.6632	21	7	0
270	4	0.94	-3	0.31	2.03	95.9856	88.8889	93.879	90.2186	21	8	0
270	4	0.92	-2	0.41	1.78	94.4774	63.3333	92.776	90.9431	21	9	0
270	4	0.99	-6	0.43	2	96.1794	95.5556	94.154	90.3335	21	10	0
270	4	0.74	-1	0.45	1.96	95.8992	92.2222	94.522	90.5195	21	11	0
270	5	0.99	2	0.48	1.75	86.121	12.2222	89.24	92.1896	21	12	1
270	5	0.99	2	0.42	1.6	81.139	7.77778	89.469	92.2342	21	13	0
270	4	0.75	-1	0.48	1.61	93.5619	56.6667	93.373	91.3632	21	14	0
270	4	0.94	-8	0.33	2.03	95.9111	100	95.486	89.6116	21	15	0
270	4	0.99	-1	0.47	1.82	94.0354	62.2222	92.087	91.1385	21	16	0
270	5	0.99	3	0.42	1.6	78.8167	5.55556	89.378	92.3225	21	17	0
270	4	0.94	11	0.48	1.95	88.6607	34.4444	89.653	91.905	21	18	0
270	4	0.93	5	0.5	1.76	89.969	30	90.893	91.7413	21	19	1
270	4	0.97	10	0.49	1.76	82.9611	13.3333	89.561	92.1211	21	20	1
270	5	0.96	-1	0.42	2.03	94.2114	60	90.388	91.2877	21	21	0
270	4	0.94	5	0.44	1.95	92.9991	50	91.123	91.418	21	22	0
270	4	0.96	2	0.48	2.03	94.7774	76.6667	91.996	90.8685	21	23	0
270	4	0.94	-1	0.49	2.04	95.7944	86.6667	93.006	90.6884	21	24	0
270	4	0.92	-2	0.41	2.03	95.9819	90	93.511	90.5358	21	25	0
270	5	0.99	2	0.42	1.6	80.3538	8.88889	89.469	92.2308	21	26	0
270	4	0.91	2	0.48	1.98	94.7858	71.1111	92.271	90.9114	21	27	0
270	5	0.99	2	0.42	1.67	83.6554	10	89.286	92.2171	21	28	0
270	5	0.99	-2	0.49	1.66	89.4961	20	90.296	91.8579	21	29	1
270	5	0.99	-5	0.42	1.6	91.3386	33.3333	90.664	91.6221	21	30	1
270	4	0.96	2	0.48	1.78	92.2343	40	91.398	91.5312	21	31	0
270	5	0.95	-1	0.48	1.96	93.621	47.7778	90.434	91.4935	21	32	1
270	4	0.77	7	0.48	1.75	91.4783	44.4444	91.49	91.5535	21	33	0
270	4	0.96	2	0.48	2.03	94.8434	72.2222	91.996	90.8693	21	34	0
270	4	0.94	0	0.33	2.03	95.5463	85.5556	92.868	90.583	21	35	0
270	4	0.99	-2	0.4	1.82	94.4014	63.3333	92.455	90.9379	21	36	0
270	5	0.98	5	0.43	2.03	89.3636	23.3333	89.378	91.8236	21	37	1
270	4	0.98	-4	0.46	1.53	91.8613	45.5556	92.914	91.6212	21	38	0
270	5	0.94	2	0.42	1.94	91.3908	31.1111	89.975	91.5441	21	39	0
270	4	0.94	-5	0.31	2.03	96.2686	96.6667	94.338	89.7428	22	0	0
270	4	0.94	-5	0.16	2.04	96.2461	98.8889	94.889	88.8855	22	1	0
270	4	0.94	-8	0.29	2.03	95.9706	100	95.486	89.489	22	2	0
270	5	1	5	0.42	1.6	73.6631	3.33333	89.148	92.4563	22	3	0
270	5	1	5	0.43	1.59	71.8878	4.44444	89.194	92.4983	22	4	1
270	5	1	-5	0.16	2.03	95.5669	81.1111	91.858	90.0583	22	5	0
270	4	0.97	10	0.49	1.76	82.9611	13.3333	89.561	92.1211	22	6	0
270	5	0.99	3	0.45	1.6	77.964	5.55556	89.378	92.3543	22	7	0
270	4	0.93	5	0.5	1.76	89.969	30	90.893	91.7413	22	8	0
270	4	1	10	0.49	1.7	79.3821	13.3333	89.424	92.2625	22	9	1
270	4	0.94	5	0.44	1.95	93.0141	53.3333	91.123	91.4206	22	10	1
270	4	0.75	-1	0.48	1.61	93.5619	56.6667	93.373	91.3632	22	11	0
270	4	0.99	-6	0.43	2	96.1794	95.5556	94.154	90.3335	22	12	0
270	3	0.98	20	0.44	1.94	87.2586	35.5556	90.204	91.6632	22	13	0
270	4	0.96	-4	0.48	2.03	96.0516	91.1111	93.879	90.3438	22	14	0
270	4	0.74	-1	0.45	1.96	95.8992	92.2222	94.522	90.5195	22	15	0
270	4	0.93	10	0.5	1.77	84.994	14.4444	89.791	91.9899	22	16	0
270	4	0.93	10	0.48	1.74	83.9433	16.6667	89.837	91.9299	22	17	0
270	4	0.96	2	0.48	1.78	92.2343	40	91.398	91.5312	22	18	0
270	5	0.95	-1	0.48	1.96	93.621	47.7778	90.434	91.4935	22	19	0
270	5	0.99	2	0.48	1.75	86.121	12.2222	89.24	92.1896	22	20	0
270	4	0.94	-8	0.33	2.03	95.9166	98.8889	95.486	89.6142	22	21	0
270	4	0.94	-1	0.49	2.04	95.7944	86.6667	93.006	90.6884	22	22	0
270	5	0.96	-1	0.42	2.03	94.2114	60	90.388	91.2877	22	23	0
270	4	0.9	3	0.45	2.03	94.9339	73.3333	92.179	90.8222	22	24	0
270	4	0.97	-2	0.4	1.82	94.3966	65.5556	92.501	90.9379	22	25	0
270	4	0.99	-1	0.47	1.82	94.0354	62.2222	92.087	91.1385	22	26	0
270	4	0.99	-1	0.46	2.03	95.6107	82.2222	92.73	90.7159	22	27	0
270	5	0.95	0	0.48	1.96	92.998	43.3333	90.158	91.4515	22	28	1
270	5	0.99	-2	0.49	1.66	89.4961	20	90.296	91.8579	22	29	0
270	4	0.94	11	0.48	1.95	88.6607	34.4444	89.653	91.905	22	30	0
270	4	0.96	2	0.48	2.03	94.7774	76.6667	91.996	90.8685	22	31	0
270	5	0.99	-5	0.42	1.6	91.2371	32.2222	90.664	91.6264	22	32	0
270	5	0.98	5	0.42	2.03	89.0501	24.4444	89.378	91.8073	22	33	1
270	4	0.92	-2	0.41	2.03	95.9819	90	93.511	90.5358	22	34	0
270	4	0.94	-1	0.47	1.82	94.4484	64.4444	92.363	91.0485	22	35	0
270	5	0.99	3	0.42	1.6	78.8167	5.55556	89.378	92.3225	22	36	0
270	4	0.91	2	0.48	1.98	94.7858	71.1111	92.271	90.9114	22	37	0
270	4	0.94	0	0.33	2.03	95.5463	85.5556	92.868	90.583	22	38	0
270	5	0.99	2	0.49	1.67	83.4196	8.88889	89.24	92.296	22	39	1
270	4	0.94	-5	0.31	2.03	96.2686	96.6667	94.338	89.7428	23	0	0
270	4	0.94	-5	0.16	2.04	96.2461	98.8889	94.889	88.8855	23	1	0
270	4	0.94	-8	0.29	2.03	95.9706	100	95.486	89.489	23	2	0
270	5	1	5	0.42	1.6	73.6631	3.33333	89.148	92.4563	23	3	0
270	5	1	5	0.43	1.59	71.8878	4.44444	89.194	92.4983	23	4	0
270	4	0.97	10	0.49	1.76	82.9611	13.3333	89.561	92.1211	23	5	0
270	4	0.93	5	0.5	1.76	89.969	30	90.893	91.7413	23	6	0
270	4	1	10	0.49	1.7	79.3821	13.3333	89.424	92.2625	23	7	0
270	5	0.98	3	0.45	1.56	76.5553	5.55556	89.424	92.3748	23	8	1
270	4	0.94	5	0.44	1.95	93.0141	53.3333	91.123	91.4206	23	9	0
270	4	0.75	-1	0.48	1.61	93.5619	56.6667	93.373	91.3632	23	10	0
270	4	0.93	10	0.5	1.77	84.994	14.4444	89.791	91.9899	23	11	0
270	3	0.98	20	0.44	1.94	87.2586	35.5556	90.204	91.6632	23	12	0
270	5	0.95	-1	0.48	1.96	93.621	47.7778	90.434	91.4935	23	13	0
270	5	0.95	0	0.48	1.96	92.998	43.3333	90.158	91.4515	23	14	0
270	4	0.94	-1	0.49	2.04	95.7944	86.6667	93.006	90.6884	23	15	0
270	4	0.99	-1	0.47	1.82	94.0354	62.2222	92.087	91.1385	23	16	0
270	4	0.96	2	0.48	1.78	92.2343	40	91.398	91.5312	23	17	0
270	4	0.93	6	0.5	1.77	89.3062	26.6667	90.618	91.6718	23	18	0
270	4	0.99	-6	0.43	2	96.1794	95.5556	94.154	90.3335	23	19	0
270	4	0.94	-8	0.33	2.03	95.9166	98.8889	95.486	89.6142	23	20	0
270	4	0.94	11	0.48	1.95	88.6607	34.4444	89.653	91.905	23	21	0
270	4	0.93	10	0.48	1.77	84.931	18.8889	89.837	91.9376	23	22	1
270	4	0.96	2	0.5	1.74	91.4166	34.4444	91.444	91.5586	23	23	0
270	5	1	-5	0.16	2.03	95.5669	81.1111	91.858	90.0583	23	24	0
270	5	0.96	-1	0.42	2.03	94.2114	60	90.388	91.2877	23	25	0
270	5	0.99	2	0.49	1.67	83.4196	8.88889	89.24	92.296	23	26	0
270	4	0.96	-4	0.48	2.03	96.0516	91.1111	93.879	90.3438	23	27	0
270	5	0.98	5	0.42	2.03	89.0501	24.4444	89.378	91.8073	23	28	0
270	5	0.99	-2	0.49	1.66	89.4961	20	90.296	91.8579	23	29	0
270	4	0.74	-1	0.45	1.96	95.8992	92.2222	94.522	90.5195	23	30	0
270	5	0.98	1	0.48	1.96	91.8126	32.2222	89.837	91.6701	23	31	1
270	4	0.99	0	0.49	2	95.1464	74.4444	92.271	90.8633	23	32	0
270	3	0.96	2	0.48	1.78	94.6441	67.7778	93.741	90.9722	23	33	0
270	4	0.96	3	0.48	2.03	94.4407	66.6667	91.582	91.0288	23	34	0
270	4	0.9	-5	0.45	2.03	96.1128	97.7778	94.522	90.2083	23	35	0
270	4	0.92	-2	0.41	2.03	95.9819	90	93.511	90.5358	23	36	0
270	5	0.99	2	0.48	1.74	86.614	11.1111	89.286	92.2051	23	37	1
270	5	0.99	2	0.48	1.75	86.121	12.2222	89.24	92.1896	23	38	0
270	4	0.99	-1	0.46	2.03	95.6044	84.4444	92.73	90.7245	23	39	0
270	4	0.94	-8	0.29	2.03	95.9706	100	95.486	89.489	24	0	0
270	5	1	5	0.42	1.6	73.6631	3.33333	89.148	92.4563	24	1	0
270	5	1	5	0.43	1.59	71.8878	4.44444	89.194	92.4983	24	2	0
270	4	0.94	-5	0.15	2.04	96.2844	100	94.981	88.84	24	3	1
270	5	1	5	0.5	1.77	80.6959	8.88889	89.01	92.2608	24	4	1
270	5	1	-5	0.16	2.03	95.5669	81.1111	91.858	90.0583	24	5	0
270	5	0.98	3	0.45	1.56	76.5553	5.55556	89.424	92.3748	24	6	0
270	4	0.99	-1	0.46	2.03	95.6044	84.4444	92.73	90.7245	24	7	0
270	4	0.94	-5	0.31	2.03	96.2686	96.6667	94.338	89.7428	24	8	0
270	4	0.93	5	0.5	1.76	89.969	30	90.893	91.7413	24	9	0
270	5	0.92	-12	0.16	2.04	96.1103	93.3333	93.741	89.0809	24	10	0
270	4	1	10	0.49	1.7	79.3821	13.3333	89.424	92.2625	24	11	0
270	4	0.94	-1	0.49	2.04	95.7944	86.6667	93.006	90.6884	24	12	0
270	3	0.96	2	0.48	1.78	94.6441	67.7778	93.741	90.9722	24	13	0
270	4	0.9	-5	0.45	2.03	96.1128	97.7778	94.522	90.2083	24	14	0
270	4	0.96	3	0.48	2.03	94.4407	66.6667	91.582	91.0288	24	15	0
270	3	0.97	-1	0.49	1.74	94.7118	65.5556	93.97	90.9422	24	16	0
270	4	0.97	10	0.49	1.76	82.9611	13.3333	89.561	92.1211	24	17	0
270	5	0.96	-1	0.42	2.03	94.2114	60	90.388	91.2877	24	18	0
270	5	0.95	-1	0.48	1.96	93.621	47.7778	90.434	91.4935	24	19	0
270	5	0.91	-1	0.48	1.96	94.0428	58.8889	90.71	91.3837	24	20	1
270	4	0.94	-5	0.16	2.04	96.2461	98.8889	94.889	88.8855	24	21	0
270	5	0.99	2	0.49	1.67	83.4196	8.88889	89.24	92.296	24	22	0
270	5	1	-5	0.44	2.03	95.4668	83.3333	91.353	90.9199	24	23	1
270	4	0.94	5	0.44	1.95	93.0141	53.3333	91.123	91.4206	24	24	0
270	3	0.98	20	0.44	1.94	87.2586	35.5556	90.204	91.6632	24	25	0
270	4	0.94	11	0.48	1.95	88.6607	34.4444	89.653	91.905	24	26	0
270	5	0.92	2	0.41	2.03	92.987	44.4444	90.067	91.4052	24	27	1
270	4	0.94	-8	0.33	2.03	95.9166	98.8889	95.486	89.6142	24	28	0
270	4	0.93	6	0.5	1.77	89.3062	26.6667	90.618	91.6718	24	29	0
270	4	0.94	-2	0.49	2.04	95.9489	90	93.327	90.577	24	30	0
270	4	0.75	-1	0.48	1.59	93.2721	53.3333	93.419	91.4395	24	31	1
270	4	0.96	2	0.5	1.74	91.4166	34.4444	91.444	91.5586	24	32	0
270	5	0.98	1	0.48	1.96	91.8126	32.2222	89.837	91.6701	24	33	0
270	4	0.93	10	0.48	1.77	84.931	18.8889	89.837	91.9376	24	34	0
270	5	0.99	2	0.48	1.75	86.121	12.2222	89.24	92.1896	24	35	0
270	5	0.98	5	0.42	2.03	89.0501	24.4444	89.378	91.8073	24	36	0
270	5	0.96	2	0.48	1.78	87.3441	13.3333	89.424	92.1056	24	37	1
270	4	0.96	-4	0.48	2.03	96.0516	91.1111	93.879	90.3438	24	38	0
270	5	0.99	-2	0.49	1.66	89.4961	20	90.296	91.8579	24	39	0
270	4	0.94	-8	0.29	2.03	95.9706	100	95.486	89.489	25	0	0
270	5	1	5	0.43	1.59	71.8878	4.44444	89.194	92.4983	25	1	0
270	4	0.94	-5	0.15	2.04	96.2844	100	94.981	88.84	25	2	0
270	5	1	5	0.5	1.77	80.6959	8.88889	89.01	92.2608	25	3	0
270	5	1	5	0.43	1.59	72.251	2.22222	89.194	92.4931	25	4	1
270	5	0.98	3	0.45	1.56	76.5553	5.55556	89.424	92.3748	25	5	0
270	4	0.94	-5	0.16	2.04	96.2461	98.8889	94.889	88.8855	25	6	0
270	3	1	5	0.48	1.61	90.8569	43.3333	92.363	91.5098	25	7	0
270	5	1	5	0.42	1.6	73.6631	3.33333	89.148	92.4563	25	8	0
270	4	0.9	-5	0.45	2.03	96.1128	97.7778	94.522	90.2083	25	9	0
270	4	0.93	10	0.48	1.77	84.931	18.8889	89.837	91.9376	25	10	0
270	4	0.94	-5	0.31	2.03	96.2686	96.6667	94.338	89.7428	25	11	0
270	5	0.91	-1	0.32	2.03	94.5971	71.1111	91.077	90.9045	25	12	1
270	5	0.95	-1	0.48	1.96	93.621	47.7778	90.434	91.4935	25	13	0
270	3	0.96	2	0.48	1.78	94.6441	67.7778	93.741	90.9722	25	14	0
270	5	0.96	-1	0.42	2.03	94.2114	60	90.388	91.2877	25	15	0
270	5	0.99	2	0.48	1.75	86.121	12.2222	89.24	92.1896	25	16	0
270	4	1	10	0.49	1.7	79.3821	13.3333	89.424	92.2625	25	17	0
270	5	0.97	5	0.5	1.77	82.4196	11.1111	89.148	92.2471	25	18	1
270	3	0.99	2	0.49	1.61	92.5827	54.4444	93.144	91.5432	25	19	1
270	5	1	-5	0.16	2.03	95.4944	81.1111	91.858	90.066	25	20	0
270	5	0.98	-5	0.16	2.03	95.6342	84.4444	91.996	89.9974	25	21	0
270	4	0.75	-1	0.48	1.59	93.2721	53.3333	93.419	91.4395	25	22	0
270	4	0.94	-8	0.33	2.03	95.9166	98.8889	95.486	89.6142	25	23	0
270	5	0.94	-11	0.48	2.04	96.2086	95.5556	92.822	90.4964	25	24	1
270	3	0.97	-1	0.49	1.74	94.7118	65.5556	93.97	90.9422	25	25	0
270	3	0.98	21	0.41	2.03	87.9473	36.6667	90.25	91.5089	25	26	0
270	5	0.92	-1	0.41	2.03	94.4627	71.1111	90.71	91.1103	25	27	1
270	5	0.96	1	0.48	1.78	88.7632	14.4444	89.607	92.0225	25	28	1
270	4	0.99	-1	0.46	2.03	95.5177	82.2222	92.73	90.7262	25	29	0
270	5	1	2	0.48	1.59	80.0768	7.77778	89.515	92.3054	25	30	1
270	5	0.92	2	0.41	2.03	92.987	44.4444	90.067	91.4052	25	31	0
270	5	0.99	2	0.49	1.67	83.4196	8.88889	89.24	92.296	25	32	0
270	3	0.98	20	0.44	1.94	87.2586	35.5556	90.204	91.6632	25	33	0
270	4	0.94	-2	0.49	2.04	95.9489	90	93.327	90.577	25	34	0
270	4	0.93	5	0.5	1.76	89.969	30	90.893	91.7413	25	35	0
270	5	0.91	-1	0.48	1.96	94.0428	58.8889	90.71	91.3837	25	36	0
270	5	0.98	5	0.42	2.03	89.0501	24.4444	89.378	91.8073	25	37	0
270	5	0.98	1	0.48	1.96	91.8126	32.2222	89.837	91.6701	25	38	0
270	4	0.94	-1	0.49	2.04	95.7944	86.6667	93.006	90.6884	25	39	0
270	4	0.94	-8	0.29	2.03	95.9706	100	95.486	89.489	26	0	0
270	4	0.94	-5	0.15	2.04	96.2844	100	94.981	88.84	26	1	0
270	5	1	5	0.5	1.77	80.6959	8.88889	89.01	92.2608	26	2	0
270	5	1	5	0.46	1.55	69.9673	2.22222	89.194	92.5506	26	3	0
270	5	0.98	3	0.45	1.56	76.5553	5.55556	89.424	92.3748	26	4	0
270	4	0.94	-5	0.16	2.04	96.2461	98.8889	94.889	88.8855	26	5	0
270	4	0.9	-5	0.45	2.03	96.1128	97.7778	94.522	90.2083	26	6	0
270	5	1	5	0.42	1.6	73.6631	3.33333	89.148	92.4563	26	7	0
270	4	0.94	-5	0.49	2.04	96.1792	96.6667	94.2	90.2683	26	8	1
270	5	0.94	-5	0.31	1.91	94.992	67.7778	91.95	90.835	26	9	0
270	4	0.75	-1	0.48	1.59	93.2721	53.3333	93.419	91.4395	26	10	0
270	4	0.94	-5	0.31	2.03	96.2686	96.6667	94.338	89.7428	26	11	0
270	5	0.94	-2	0.49	2.04	94.9241	73.3333	91.307	91.142	26	12	1
270	4	0.93	10	0.48	1.77	84.931	18.8889	89.837	91.9376	26	13	0
270	4	0.92	2	0.41	2.03	95.1614	75.5556	92.271	90.7442	26	14	0
270	5	0.96	-1	0.42	2.03	94.2114	60	90.388	91.2877	26	15	0
270	4	0.93	5	0.5	1.76	89.969	30	90.893	91.7413	26	16	0
270	3	1	5	0.48	1.61	90.8569	43.3333	92.363	91.5098	26	17	0
270	3	0.99	2	0.49	1.61	92.5827	54.4444	93.144	91.5432	26	18	0
270	4	1	10	0.49	1.7	79.3821	13.3333	89.424	92.2625	26	19	0
270	4	0.94	-8	0.33	2.03	95.9166	98.8889	95.486	89.6142	26	20	0
270	5	0.91	-4	0.4	2.04	95.7213	85.5556	91.812	90.6713	26	21	1
270	5	0.94	-11	0.48	2.04	96.2086	95.5556	92.822	90.4964	26	22	0
270	5	1	5	0.49	2.04	88.7691	22.2222	89.286	91.8879	26	23	1
270	5	0.95	-1	0.48	1.96	93.621	47.7778	90.434	91.4935	26	24	0
270	4	0.94	-1	0.49	2.04	95.7944	86.6667	93.006	90.6884	26	25	0
270	3	0.98	21	0.41	2.03	87.9473	36.6667	90.25	91.5089	26	26	0
270	5	0.94	-11	0.5	2.03	96.2512	93.3333	92.73	90.5778	26	27	1
270	5	0.91	-1	0.48	1.96	94.0428	58.8889	90.71	91.3837	26	28	0
270	3	0.99	5	0.49	1.63	91.3792	50	92.684	91.4558	26	29	1
270	5	0.97	5	0.5	1.77	82.4196	11.1111	89.148	92.2471	26	30	0
270	5	0.99	2	0.48	1.96	90.7129	25.5556	89.653	91.8261	26	31	1
270	5	0.92	-1	0.41	2.03	94.4627	71.1111	90.71	91.1103	26	32	0
270	5	1	2	0.48	1.59	80.0768	7.77778	89.515	92.3054	26	33	0
270	5	1	5	0.43	1.59	71.8878	4.44444	89.194	92.4983	26	34	0
270	5	0.91	-1	0.32	2.03	94.4702	70	91.077	90.9096	26	35	1
270	5	0.99	2	0.48	1.75	86.121	12.2222	89.24	92.1896	26	36	0
270	4	0.99	-1	0.46	2.03	95.5177	82.2222	92.73	90.7262	26	37	0
270	5	0.92	2	0.41	2.03	92.987	44.4444	90.067	91.4052	26	38	0
270	5	0.96	1	0.47	1.78	89.2468	15.5556	89.607	92.0199	26	39	1
270	4	0.94	-8	0.29	2.03	95.9706	100	95.486	89.489	27	0	0
270	4	0.94	-5	0.15	2.04	96.2844	100	94.981	88.84	27	1	0
270	5	1	5	0.5	1.77	80.6959	8.88889	89.01	92.2608	27	2	0
270	5	1	5	0.46	1.55	69.9673	2.22222	89.194	92.5506	27	3	0
270	5	0.94	-2	0.49	2.04	94.9241	73.3333	91.307	91.142	27	4	0
270	5	0.94	-5	0.49	2	95.6228	84.4444	91.766	90.8659	27	5	1
270	4	0.94	-5	0.16	2.04	96.2461	98.8889	94.889	88.8855	27	6	0
270	4	0.9	-5	0.45	2.03	96.1128	97.7778	94.522	90.2083	27	7	0
270	4	0.93	5	0.5	1.76	89.969	30	90.893	91.7413	27	8	0
270	4	0.94	-5	0.49	2.04	96.1792	96.6667	94.2	90.2683	27	9	0
270	4	0.94	-5	0.31	2.03	96.2686	96.6667	94.338	89.7428	27	10	0
270	5	0.98	3	0.45	1.56	76.5553	5.55556	89.424	92.3748	27	11	0
270	4	0.75	-1	0.48	1.59	93.2721	53.3333	93.419	91.4395	27	12	0
270	5	1	5	0.42	1.6	73.6631	3.33333	89.148	92.4563	27	13	0
270	4	1	10	0.49	1.7	79.3821	13.3333	89.424	92.2625	27	14	0
270	5	0.99	2	0.48	1.75	86.121	12.2222	89.24	92.1896	27	15	0
270	3	1	5	0.48	1.61	90.8569	43.3333	92.363	91.5098	27	16	0
270	5	0.96	1	0.47	1.78	89.2468	15.5556	89.607	92.0199	27	17	0
270	5	1	5	0.43	1.59	71.8878	4.44444	89.194	92.4983	27	18	0
270	5	0.96	2	0.46	2.03	92.4159	36.6667	89.837	91.5947	27	19	1
270	4	0.94	-8	0.33	2.03	95.9166	98.8889	95.486	89.6142	27	20	0
270	4	0.93	10	0.48	1.77	84.8428	18.8889	89.837	91.9402	27	21	1
270	5	0.96	-1	0.42	2.03	94.1511	62.2222	90.388	91.2749	27	22	1
270	5	0.91	-1	0.32	2.03	94.4702	70	91.077	90.9096	27	23	0
270	5	1	5	0.5	1.66	75.4849	4.44444	89.286	92.4134	27	24	0
270	5	0.99	-5	0.49	2.02	95.6416	85.5556	91.95	90.7339	27	25	0
270	5	1	6	0.49	2.04	87.727	22.2222	89.286	91.9153	27	26	1
270	3	0.99	5	0.49	1.63	91.3792	50	92.684	91.4558	27	27	0
270	5	0.95	-1	0.48	1.96	93.621	47.7778	90.434	91.4935	27	28	0
270	5	0.92	-1	0.41	2.03	94.4627	71.1111	90.71	91.1103	27	29	0
270	5	0.9	-1	0.43	2.03	94.7058	67.7778	91.031	91.142	27	30	1
270	5	1	2	0.49	1.65	82.6061	8.88889	89.24	92.2917	27	31	0
270	5	0.97	5	0.5	1.77	82.4196	11.1111	89.148	92.2471	27	32	0
270	5	1	-1	0.43	2.03	93.7991	54.4444	90.204	91.3563	27	33	1
270	5	1	2	0.48	1.59	80.0768	7.77778	89.515	92.3054	27	34	0
270	5	0.99	2	0.48	1.96	90.7129	25.5556	89.653	91.8261	27	35	0
270	5	0.91	-1	0.48	1.96	94.0428	58.8889	90.71	91.3837	27	36	0
270	5	0.94	2	0.48	2.02	92.5684	36.6667	89.929	91.5741	27	37	1
270	5	0.94	-12	0.5	2.01	96.1578	90	92.73	90.5967	27	38	1
270	5	1	5	0.49	2.04	88.7691	22.2222	89.286	91.8879	27	39	0
270	4	0.94	-8	0.29	2.03	95.9706	100	95.486	89.489	28	0	0
270	4	0.94	-5	0.15	2.04	96.2844	100	94.981	88.84	28	1	0
270	5	1	5	0.5	1.77	80.6959	8.88889	89.01	92.2608	28	2	0
270	5	1	5	0.49	1.55	70.0992	2.22222	89.194	92.5626	28	3	1
270	4	0.94	-5	0.49	2.04	96.1792	96.6667	94.2	90.2683	28	4	0
270	5	0.94	-12	0.5	2.01	96.1578	90	92.73	90.5967	28	5	0
270	4	0.94	-5	0.16	2.04	96.2461	98.8889	94.889	88.8855	28	6	0
270	4	0.93	10	0.48	1.77	84.8428	18.8889	89.837	91.9402	28	7	0
270	5	0.94	-5	0.15	2.04	95.9048	87.7778	92.317	89.8362	28	8	1
270	4	0.75	-1	0.48	1.59	93.2721	53.3333	93.419	91.4395	28	9	0
270	4	0.9	-5	0.45	2.03	96.1128	97.7778	94.522	90.2083	28	10	0
270	5	0.98	3	0.45	1.56	76.5553	5.55556	89.424	92.3748	28	11	0
270	5	0.99	-5	0.45	1.96	95.1148	74.4444	91.49	91.0185	28	12	1
270	5	1	5	0.42	1.6	73.6631	3.33333	89.148	92.4563	28	13	0
270	4	1	10	0.49	1.7	79.3821	13.3333	89.424	92.2625	28	14	0
270	5	0.99	2	0.48	1.75	86.121	12.2222	89.24	92.1896	28	15	0
270	5	0.96	1	0.47	1.78	89.2468	15.5556	89.607	92.0199	28	16	0
270	5	0.92	-4	0.41	2.03	95.6409	82.2222	91.674	90.7013	28	17	0
270	4	0.93	5	0.5	1.76	89.969	30	90.893	91.7413	28	18	0
270	3	0.99	5	0.49	1.63	91.3792	50	92.684	91.4558	28	19	0
270	3	1	5	0.48	1.61	90.8569	43.3333	92.363	91.5098	28	20	0
270	5	0.99	-5	0.49	2.02	95.6416	85.5556	91.95	90.7339	28	21	0
270	5	0.94	2	0.48	2.02	92.5684	36.6667	89.929	91.5741	28	22	0
270	5	0.99	2	0.48	1.96	90.7129	25.5556	89.653	91.8261	28	23	0
270	5	1	5	0.5	1.66	75.4849	4.44444	89.286	92.4134	28	24	0
270	4	0.94	-8	0.33	2.03	95.9166	98.8889	95.486	89.6142	28	25	0
270	4	1	5	0.5	1.85	90.5398	30	90.25	91.6187	28	26	0
270	5	1	6	0.49	2.04	87.727	22.2222	89.286	91.9153	28	27	0
270	3	0.97	3	0.45	1.62	92.4148	52.2222	93.098	91.5175	28	28	0
270	5	1	5	0.43	1.59	71.8878	4.44444	89.194	92.4983	28	29	0
270	5	0.91	-1	0.48	1.96	94.0428	58.8889	90.71	91.3837	28	30	0
270	5	1	2	0.48	1.59	80.0768	7.77778	89.515	92.3054	28	31	0
270	4	0.94	-5	0.31	2.03	96.2686	96.6667	94.338	89.7428	28	32	0
270	5	0.94	-1	0.48	2.03	94.393	63.3333	90.572	91.2774	28	33	0
270	5	1	5	0.49	2.04	88.7691	22.2222	89.286	91.8879	28	34	0
270	5	0.97	5	0.48	1.77	82.6097	10	89.194	92.2428	28	35	1
270	5	0.94	-5	0.49	2	95.6228	84.4444	91.766	90.8659	28	36	0
270	5	0.96	2	0.46	2.03	92.4159	36.6667	89.837	91.5947	28	37	0
270	5	0.99	5	0.48	1.56	71.1111	2.22222	89.194	92.5412	28	38	1
270	4	1	1	0.47	1.78	92.4017	45.5556	91.353	91.5081	28	39	1
270	4	0.94	-8	0.29	2.03	95.9706	100	95.486	89.489	29	0	0
270	4	0.94	-5	0.15	2.04	96.2844	100	94.981	88.84	29	1	0
270	5	1	5	0.5	1.77	80.6959	8.88889	89.01	92.2608	29	2	0
270	5	1	5	0.49	1.55	70.0992	2.22222	89.194	92.5626	29	3	0
270	5	0.99	-5	0.45	1.96	95.1148	74.4444	91.49	91.0185	29	4	0
270	5	0.94	-1	0.48	2.02	94.4036	65.5556	90.48	91.3023	29	5	1
270	5	0.94	-11	0.15	2.04	96.2527	92.2222	93.511	89.1984	29	6	1
270	5	0.94	-5	0.15	2.04	95.9048	87.7778	92.317	89.8362	29	7	0
270	4	0.9	-5	0.48	1.89	95.7337	82.2222	93.879	90.6207	29	8	0
270	5	0.94	-5	0.49	2	95.6228	84.4444	91.766	90.8659	29	9	0
270	5	0.91	-1	0.48	1.96	94.0428	58.8889	90.71	91.3837	29	10	0
270	4	0.93	5	0.5	1.76	89.969	30	90.893	91.7413	29	11	0
270	5	0.98	3	0.45	1.56	76.5553	5.55556	89.424	92.3748	29	12	0
270	5	1	5	0.42	1.6	73.6631	3.33333	89.148	92.4563	29	13	0
270	5	0.94	-12	0.5	2.01	96.1578	90	92.73	90.5967	29	14	0
270	4	0.93	10	0.48	1.77	84.8428	18.8889	89.837	91.9402	29	15	0
270	4	0.96	-5	0.49	2.04	96.158	96.6667	94.016	90.2924	29	16	1
270	4	0.9	-5	0.45	2.03	96.1128	97.7778	94.522	90.2083	29	17	0
270	4	1	10	0.49	1.7	79.3821	13.3333	89.424	92.2625	29	18	0
270	4	1	1	0.47	1.78	92.4017	45.5556	91.353	91.5081	29	19	0
270	5	0.96	-5	0.49	2.04	95.6793	86.6667	91.628	90.787	29	20	1
270	5	0.99	2	0.48	1.96	90.7129	25.5556	89.653	91.8261	29	21	0
270	5	0.99	-1	0.49	2.02	93.7299	51.1111	90.204	91.3597	29	22	1
270	5	1	5	0.5	1.66	75.8006	4.44444	89.286	92.4134	29	23	1
270	4	0.94	-8	0.33	2.03	95.9166	98.8889	95.486	89.6142	29	24	0
270	5	1	5	0.43	1.59	71.8878	4.44444	89.194	92.4983	29	25	0
270	5	0.95	-1	0.48	1.87	92.568	40	90.434	91.6178	29	26	1
270	5	0.99	2	0.48	1.75	86.121	12.2222	89.24	92.1896	29	27	0
270	5	0.96	2	0.48	1.96	91.2297	30	89.791	91.7121	29	28	1
270	5	1	2	0.48	1.59	80.0768	7.77778	89.515	92.3054	29	29	0
270	4	0.94	-5	0.31	2.03	96.2686	96.6667	94.338	89.7428	29	30	0
270	3	0.99	2	0.49	1.63	92.9007	54.4444	93.19	91.5252	29	31	1
270	4	0.94	-5	0.27	2.04	96.2499	98.8889	94.522	89.5542	29	32	1
270	5	0.97	5	0.48	1.77	82.6097	10	89.194	92.2428	29	33	0
270	4	0.75	-1	0.48	1.59	93.2721	53.3333	93.419	91.4395	29	34	0
270	3	0.98	3	0.45	1.62	92.3376	54.4444	93.052	91.5381	29	35	1
270	3	1	5	0.48	1.61	90.8569	43.3333	92.363	91.5098	29	36	0
270	5	0.99	4	0.49	1.75	82.746	8.88889	89.102	92.2539	29	37	1
270	3	0.99	5	0.49	1.63	91.3792	50	92.684	91.4558	29	38	0
270	5	0.95	5	0.49	1.86	86.191	11.1111	89.515	92.0628	29	39	0

## Sheet: East-VSD
WFO	SDN	SDD	SDA	OWR	Window height	UDI	sDA	EUI	TCP	Generation	Indvidual	Pareto
270	3	0.2	-4	0.41	1.57	76.9821	88.8889	111.332	85.2821	0	0	0
270	5	0.42	53	0.14	1.55	79.5581	71.1111	107.887	84.3921	0	1	0
270	1	0.32	-22	0.5	1.61	76.0234	93.3333	111.791	85.2666	0	2	0
270	7	0.35	14	0.38	1.63	78.6204	84.4444	108.576	86.4283	0	3	0
270	10	0.18	-41	0.25	1.77	77.4158	91.1111	110.367	85.1723	0	4	0
270	3	0.81	-23	0.43	1.89	75.5701	100	110.78	85.733	0	5	0
270	6	0.75	24	0.11	2.03	78.1637	91.1111	108.438	83.6806	0	6	0
270	8	0.87	-52	0.31	1.39	72.2287	44.4444	99.069	89.4264	0	7	0
270	3	0.99	23	0.25	1.27	78.7709	61.1111	106.831	85.8308	0	8	0
270	7	0.71	-3	0.2	1.16	78.4962	52.2222	105.499	86.2371	0	9	0
270	6	0.25	-18	0.38	1.22	79.5438	61.1111	107.795	86.4712	0	10	0
270	2	0.95	-50	0.49	1.34	79.0774	65.5556	108.071	86.8013	0	11	0
270	4	0.59	-23	0.5	1.87	76.1718	97.7778	109.035	86.4369	0	12	0
270	8	0.3	-48	0.17	1.26	79.3717	56.6667	105.636	85.7433	0	13	0
270	5	0.39	-52	0.29	1.17	78.3792	54.4444	106.142	86.3357	0	14	0
270	4	0.43	-59	0.35	1.82	76.4912	94.4444	108.254	86.2972	0	15	0
270	9	0.8	-49	0.11	1.89	79.6506	55.5556	99.114	88.6017	0	16	0
270	2	0.43	-3	0.25	1.44	78.1023	74.4444	110.964	84.6031	0	17	0
270	4	0.16	-40	0.21	1.28	78.9094	64.4444	108.76	84.5833	0	18	0
270	8	0.26	-44	0.44	2.03	75.614	98.8889	108.3	86.3897	0	19	0
270	4	0.99	18	0.44	1.63	79.0454	76.6667	106.188	86.9453	0	20	0
270	1	0.22	-51	0.22	0.96	77.0824	51.1111	108.117	84.2078	0	21	0
270	2	0.93	-3	0.43	2.03	73.114	100	113.031	84.6999	0	22	0
270	7	0.67	-31	0.11	1.45	80.6039	62.2222	105.315	85.715	0	23	0
270	3	0.3	15	0.34	0.93	75.8833	47.7778	106.601	85.9516	0	24	0
270	6	0.71	-22	0.24	1.41	80.4798	64.4444	106.188	87.0276	0	25	0
270	3	0.99	45	0.12	1.16	77.0347	52.2222	105.958	84.3458	0	26	0
270	8	0.73	-23	0.44	1.87	80.8793	84.4444	104.35	87.8961	0	27	0
270	5	0.36	29	0.42	1.2	78.9876	57.7778	106.463	86.7061	0	28	0
270	8	0.82	1	0.13	1.14	77.0784	50	104.58	85.5384	0	29	0
270	4	0.9	-55	0.39	1.99	78.1049	93.3333	105.682	87.2042	0	30	0
270	9	0.37	45	0.36	1.24	77.8541	53.3333	103.57	87.8678	0	31	0
270	5	0.58	-19	0.25	1.88	76.9434	96.6667	109.908	85.5367	0	32	0
270	4	0.39	22	0.43	1.03	77.501	52.2222	105.499	86.9942	0	33	0
270	10	0.53	39	0.19	1.28	74.7151	50	102.146	86.9119	0	34	0
270	4	0.95	-42	0.14	1.35	79.553	62.2222	105.774	85.607	0	35	0
270	6	0.85	20	0.28	1.27	78.7642	55.5556	104.58	86.9136	0	36	0
270	5	0.2	22	0.43	1.17	79.0167	60	107.519	86.4789	0	37	0
270	4	0.53	18	0.18	1.52	78.654	72.2222	108.805	84.4762	0	38	0
270	3	0.37	-20	0.19	1.49	77.9989	76.6667	111.24	83.9738	0	39	0
270	3	0.81	-23	0.43	1.89	75.5701	100	110.78	85.733	1	0	0
270	8	0.87	-52	0.31	1.39	72.2287	44.4444	99.069	89.4264	1	1	0
270	4	0.59	-23	0.5	1.87	76.1718	97.7778	109.035	86.4369	1	2	0
270	4	0.43	-59	0.35	1.82	76.4912	94.4444	108.254	86.2972	1	3	0
270	9	0.8	-49	0.11	1.89	79.6506	55.5556	99.114	88.6017	1	4	0
270	8	0.26	-44	0.44	2.03	75.614	98.8889	108.3	86.3897	1	5	0
270	8	0.73	-23	0.44	1.87	80.8793	84.4444	104.35	87.8961	1	6	0
270	4	0.9	-55	0.39	1.99	78.1049	93.3333	105.682	87.2042	1	7	0
270	5	0.58	-19	0.25	1.88	76.9434	96.6667	109.908	85.5367	1	8	0
270	8	0.83	-52	0.31	1.41	73.455	46.6667	99.344	89.1907	1	9	0
270	10	0.43	-59	0.35	1.82	81.4519	63.3333	101.962	88.1293	1	10	0
270	6	0.75	24	0.11	2.03	78.2008	93.3333	108.438	83.6771	1	11	0
270	6	0.75	45	0.36	2.04	79.7169	80	103.524	87.1759	1	12	0
270	8	0.52	-23	0.44	1.87	79.5074	88.8889	106.188	87.4717	1	13	0
270	8	0.73	-23	0.44	1.77	81.3093	75.5556	103.937	87.9612	1	14	0
270	9	0.37	44	0.36	1.99	78.8468	91.1111	105.682	86.6384	1	15	0
270	8	0.26	-43	0.46	2.03	75.548	98.8889	108.3	86.4446	1	16	0
270	4	0.23	-23	0.5	1.87	74.445	100	110.872	85.5135	1	17	0
270	8	0.99	22	0.25	1.27	75.6976	50	101.732	87.7606	1	18	0
270	5	0.48	-40	0.35	1.82	77.392	93.3333	108.576	86.3949	1	19	0
270	8	0.73	11	0.46	0.95	71.5911	41.1111	102.651	88.2527	1	20	0
270	9	0.37	45	0.36	1.24	77.8541	53.3333	103.57	87.8678	1	21	0
270	9	0.37	46	0.36	1.23	77.6599	52.2222	103.432	87.9201	1	22	0
270	4	0.99	18	0.44	1.63	79.0454	76.6667	106.188	86.9453	1	23	0
270	5	0.42	53	0.14	1.55	79.5581	71.1111	107.887	84.3921	1	24	0
270	7	0.67	-31	0.11	1.45	80.6039	62.2222	105.315	85.715	1	25	0
270	6	0.71	-22	0.24	1.41	80.4798	64.4444	106.188	87.0276	1	26	0
270	6	0.85	20	0.28	1.27	78.7642	55.5556	104.58	86.9136	1	27	0
270	4	0.74	18	0.19	1.52	79.1679	73.3333	107.979	85.1303	1	28	0
270	10	0.19	-41	0.42	1.55	79.0928	72.2222	107.703	87.0379	1	29	0
270	5	0.98	18	0.44	1.63	79.7129	68.8889	105.453	87.0585	1	30	0
270	8	0.26	-47	0.44	1.29	79.5313	61.1111	105.085	87.8952	1	31	0
270	7	0.35	14	0.38	1.63	78.6204	84.4444	108.576	86.4283	1	32	0
270	10	0.18	-41	0.25	1.77	77.4158	91.1111	110.367	85.1723	1	33	0
270	6	0.75	24	0.11	2.03	78.1637	91.1111	108.438	83.6806	1	34	0
270	10	0.18	-59	0.25	1.77	77.7537	88.8889	109.632	85.3515	1	35	0
270	7	0.21	-49	0.38	1.68	77.5486	90	109.403	86.0271	1	36	0
270	7	0.35	13	0.39	1.63	78.6908	83.3333	108.622	86.5012	1	37	0
270	4	0.19	-41	0.25	1.76	75.4253	96.6667	111.01	84.6562	1	38	0
270	3	0.3	-19	0.34	1.85	74.4067	100	112.985	84.5396	1	39	0
270	3	0.81	-23	0.43	1.89	75.5701	100	110.78	85.733	2	0	0
270	4	0.59	-23	0.5	1.87	76.1718	97.7778	109.035	86.4369	2	1	0
270	8	0.26	-44	0.44	2.03	75.614	98.8889	108.3	86.3897	2	2	0
270	8	0.73	-23	0.44	1.87	80.8793	84.4444	104.35	87.8961	2	3	0
270	4	0.9	-55	0.39	1.99	78.1049	93.3333	105.682	87.2042	2	4	0
270	10	0.43	-59	0.35	1.82	81.4519	63.3333	101.962	88.1293	2	5	0
270	6	0.75	24	0.11	2.03	78.2008	93.3333	108.438	83.6771	2	6	0
270	8	0.52	-23	0.44	1.87	79.5074	88.8889	106.188	87.4717	2	7	0
270	8	0.73	-23	0.44	1.77	81.3093	75.5556	103.937	87.9612	2	8	0
270	9	0.37	44	0.36	1.99	78.8468	91.1111	105.682	86.6384	2	9	0
270	8	0.26	-43	0.46	2.03	75.548	98.8889	108.3	86.4446	2	10	0
270	9	0.46	-57	0.36	1.99	80.7723	71.1111	102.835	87.8824	2	11	0
270	6	0.75	24	0.11	2.03	78.1297	93.3333	108.438	83.6806	2	12	0
270	6	0.75	24	0.11	2.02	78.2504	93.3333	108.484	83.6874	2	13	0
270	4	0.26	-23	0.5	1.87	74.6087	100	110.734	85.6413	2	14	0
270	8	0.59	-43	0.46	2.03	80.3808	86.6667	103.156	87.9681	2	15	0
270	9	0.37	46	0.36	1.99	78.9436	88.8889	105.453	86.6967	2	16	0
270	9	0.8	-49	0.11	1.9	80.1657	56.6667	99.16	88.5948	2	17	0
270	8	0.73	-23	0.44	1.77	81.2382	75.5556	103.937	87.963	2	18	0
270	3	0.81	-35	0.43	2.02	74.473	100	110.597	85.6087	2	19	0
270	8	0.26	-44	0.44	1.9	76.7917	95.5556	107.749	86.6024	2	20	0
270	5	0.58	-19	0.44	1.88	77.0351	96.6667	109.127	86.4378	2	21	0
270	10	0.81	-39	0.43	1.88	80.1261	61.1111	98.701	89.9503	2	22	0
270	5	0.58	-22	0.25	1.88	77.0844	96.6667	109.678	85.6207	2	23	0
270	8	0.73	-23	0.44	1.9	80.9117	84.4444	104.488	87.8618	2	24	0
270	4	0.33	-18	0.42	1.84	75.239	100	110.689	85.5804	2	25	0
270	9	0.37	45	0.36	1.98	78.9839	88.8889	105.545	86.6684	2	26	0
270	8	0.52	-23	0.39	1.87	79.5034	91.1111	106.279	87.3894	2	27	0
270	9	0.53	-23	0.44	1.87	80.259	87.7778	105.545	87.656	2	28	0
270	4	0.2	19	0.2	1.75	75.7059	97.7778	111.929	83.4739	2	29	0
270	4	0.23	-23	0.5	1.87	74.445	100	110.872	85.5135	2	30	0
270	5	0.19	-58	0.25	1.82	75.3323	98.8889	112.296	83.8366	2	31	0
270	8	0.87	-52	0.31	1.39	72.2287	44.4444	99.069	89.4264	2	32	0
270	10	0.4	-41	0.35	1.6	80.7893	63.3333	103.661	87.9235	2	33	0
270	6	0.75	45	0.36	2.04	79.7169	80	103.524	87.1759	2	34	0
270	6	0.71	-22	0.24	1.41	80.4798	64.4444	106.188	87.0276	2	35	0
270	8	0.83	-52	0.31	1.41	73.455	46.6667	99.344	89.1907	2	36	0
270	9	0.74	-41	0.41	1.52	78.4737	55.5556	99.941	89.3741	2	37	0
270	6	0.78	-41	0.11	2.03	79.4717	87.7778	106.233	86.0014	2	38	0
270	4	0.16	17	0.25	1.76	75.3343	97.7778	111.929	84.1804	2	39	0
270	3	0.81	-23	0.43	1.89	75.5701	100	110.78	85.733	3	0	0
270	4	0.59	-23	0.5	1.87	76.1718	97.7778	109.035	86.4369	3	1	0
270	8	0.26	-44	0.44	2.03	75.614	98.8889	108.3	86.3897	3	2	0
270	8	0.73	-23	0.44	1.87	80.8793	84.4444	104.35	87.8961	3	3	0
270	4	0.9	-55	0.39	1.99	78.1049	93.3333	105.682	87.2042	3	4	0
270	10	0.43	-59	0.35	1.82	81.4519	63.3333	101.962	88.1293	3	5	0
270	8	0.52	-23	0.44	1.87	79.5074	88.8889	106.188	87.4717	3	6	0
270	8	0.73	-23	0.44	1.77	81.3093	75.5556	103.937	87.9612	3	7	0
270	9	0.37	44	0.36	1.99	78.8468	91.1111	105.682	86.6384	3	8	0
270	4	0.26	-23	0.5	1.87	74.6087	100	110.734	85.6413	3	9	0
270	8	0.59	-43	0.46	2.03	80.3808	86.6667	103.156	87.9681	3	10	0
270	9	0.37	46	0.36	1.99	78.9436	88.8889	105.453	86.6967	3	11	0
270	8	0.73	-23	0.44	1.77	81.2382	75.5556	103.937	87.963	3	12	0
270	3	0.81	-35	0.43	2.02	74.473	100	110.597	85.6087	3	13	0
270	8	0.26	-44	0.44	1.9	76.7917	95.5556	107.749	86.6024	3	14	0
270	5	0.58	-19	0.44	1.88	77.0351	96.6667	109.127	86.4378	3	15	0
270	10	0.81	-39	0.43	1.88	80.1261	61.1111	98.701	89.9503	3	16	0
270	5	0.58	-22	0.25	1.88	77.0844	96.6667	109.678	85.6207	3	17	0
270	8	0.73	-23	0.44	1.9	80.9117	84.4444	104.488	87.8618	3	18	0
270	4	0.33	-18	0.42	1.84	75.239	100	110.689	85.5804	3	19	0
270	9	0.37	45	0.36	1.98	78.9839	88.8889	105.545	86.6684	3	20	0
270	8	0.52	-23	0.39	1.87	79.5034	91.1111	106.279	87.3894	3	21	0
270	9	0.53	-23	0.44	1.87	80.259	87.7778	105.545	87.656	3	22	0
270	9	0.53	-43	0.44	2.03	80.5624	83.3333	102.881	88.0418	3	23	0
270	9	0.26	-23	0.44	1.92	76.6434	97.7778	109.632	86.2937	3	24	0
270	8	0.72	-23	0.44	1.87	80.9702	83.3333	104.304	87.8978	3	25	0
270	10	0.43	-59	0.35	1.8	81.71	62.2222	101.916	88.1456	3	26	0
270	9	0.46	-57	0.36	1.99	80.957	74.4444	102.835	87.8875	3	27	0
270	9	0.78	17	0.26	1.77	80.9612	70	103.386	87.2257	3	28	0
270	8	0.26	-44	0.45	2.03	75.6136	98.8889	108.3	86.4566	3	29	0
270	8	0.52	-23	0.45	1.94	79.1312	93.3333	106.417	87.4263	3	30	0
270	4	0.93	-23	0.39	1.99	76.4026	96.6667	108.576	86.4883	3	31	0
270	8	0.52	-55	0.39	1.87	80.8907	71.1111	102.605	87.999	3	32	0
270	9	0.33	15	0.37	1.99	76.6581	97.7778	109.173	85.6824	3	33	0
270	8	0.83	-22	0.31	1.78	81.7104	74.4444	103.707	87.9698	3	34	0
270	8	0.52	-23	0.39	1.87	79.5484	90	106.279	87.3928	3	35	0
270	10	0.81	-38	0.43	1.88	80.235	60	98.839	89.9348	3	36	0
270	8	0.89	-52	0.31	1.41	72.251	46.6667	98.931	89.4384	3	37	0
270	3	0.37	-15	0.42	1.84	74.7266	100	112.25	84.9889	3	38	0
270	10	0.43	-59	0.35	1.82	81.6987	62.2222	101.962	88.1319	3	39	0
270	3	0.81	-23	0.43	1.89	75.5701	100	110.78	85.733	4	0	0
270	8	0.9	-52	0.39	1.9	79.2827	56.6667	97.92	89.8174	4	1	0
270	4	0.33	-18	0.42	1.84	75.239	100	110.689	85.5804	4	2	0
270	3	0.81	-40	0.43	2.02	74.5906	100	110.459	85.6722	4	3	0
270	10	0.81	-39	0.43	1.88	80.1261	61.1111	98.701	89.9503	4	4	0
270	10	0.73	-23	0.45	1.99	82.2883	80	103.064	88.6651	4	5	1
270	9	0.61	-55	0.39	1.87	81.4719	61.1111	99.298	89.2361	4	6	0
270	9	0.52	-55	0.39	1.87	81.6241	64.4444	101.411	88.6951	4	7	0
270	10	0.43	-59	0.35	1.8	81.71	62.2222	101.916	88.1456	4	8	0
270	5	0.58	-19	0.44	1.86	77.1786	97.7778	109.035	86.5072	4	9	0
270	8	0.26	-44	0.44	2.03	75.614	98.8889	108.3	86.3897	4	10	0
270	10	0.72	-23	0.44	1.82	81.8874	71.1111	102.835	88.7646	4	11	0
270	8	0.26	-44	0.44	1.9	76.7917	95.5556	107.749	86.6024	4	12	0
270	6	0.62	-18	0.44	1.91	77.9414	96.6667	108.3	86.7344	4	13	0
270	8	0.59	-43	0.45	2.03	80.4998	86.6667	103.156	87.9784	4	14	0
270	10	0.78	18	0.26	1.82	81.2068	68.8889	102.559	87.3748	4	15	0
270	4	0.9	-55	0.39	1.99	78.1049	93.3333	105.682	87.2042	4	16	0
270	9	0.46	-57	0.36	1.99	80.957	74.4444	102.835	87.8875	4	17	0
270	9	0.36	-42	0.43	2.02	78.2172	94.4444	106.279	87.2334	4	18	0
270	5	0.93	-23	0.45	1.99	77.9772	95.5556	108.025	86.7918	4	19	0
270	8	0.52	-23	0.45	1.94	79.1312	93.3333	106.417	87.4263	4	20	0
270	10	0.81	-38	0.43	1.88	80.235	60	98.839	89.9348	4	21	0
270	10	0.52	-23	0.39	1.87	80.9614	84.4444	104.81	87.7984	4	22	0
270	9	0.37	44	0.36	1.99	78.8468	91.1111	105.682	86.6384	4	23	0
270	5	0.64	-19	0.44	1.97	76.5253	98.8889	109.265	86.4258	4	24	0
270	9	0.53	-23	0.44	1.87	80.259	87.7778	105.545	87.656	4	25	0
270	9	0.43	-59	0.35	1.77	81.1981	66.6667	102.789	87.9115	4	26	0
270	9	0.33	15	0.37	2	76.6327	98.8889	109.311	85.6507	4	27	0
270	8	0.52	-23	0.39	1.87	79.5484	90	106.279	87.3928	4	28	0
270	8	0.52	-23	0.44	1.87	79.5074	88.8889	106.188	87.4717	4	29	0
270	8	0.72	-23	0.44	1.87	80.9702	83.3333	104.304	87.8978	4	30	0
270	9	0.53	-43	0.44	2.03	80.5624	83.3333	102.881	88.0418	4	31	0
270	8	0.73	-23	0.39	1.86	81.0053	82.2222	104.442	87.8867	4	32	0
270	9	0.37	46	0.36	1.99	78.9436	88.8889	105.453	86.6967	4	33	0
270	8	0.52	-55	0.39	1.87	80.8907	71.1111	102.605	87.999	4	34	0
270	4	0.26	-23	0.5	1.87	74.6087	100	110.734	85.6413	4	35	0
270	8	0.73	-23	0.44	1.9	80.9117	84.4444	104.488	87.8618	4	36	0
270	8	0.26	-44	0.45	2.03	75.6136	98.8889	108.3	86.4566	4	37	0
270	8	0.73	-23	0.44	1.87	80.8793	84.4444	104.35	87.8961	4	38	0
270	9	0.37	45	0.36	1.98	78.9839	88.8889	105.545	86.6684	4	39	0
270	8	0.9	-52	0.39	1.9	79.2827	56.6667	97.92	89.8174	5	0	0
270	10	0.81	-39	0.43	1.88	80.1261	61.1111	98.701	89.9503	5	1	0
270	10	0.73	-23	0.45	1.99	82.2883	80	103.064	88.6651	5	2	0
270	5	0.58	-19	0.44	1.86	77.1786	97.7778	109.035	86.5072	5	3	0
270	10	0.72	-23	0.44	1.82	81.8874	71.1111	102.835	88.7646	5	4	0
270	6	0.62	-18	0.44	1.91	77.9414	96.6667	108.3	86.7344	5	5	0
270	8	0.59	-43	0.45	2.03	80.4998	86.6667	103.156	87.9784	5	6	0
270	4	0.9	-55	0.39	1.99	78.1049	93.3333	105.682	87.2042	5	7	0
270	9	0.36	-42	0.43	2.02	78.2172	94.4444	106.279	87.2334	5	8	0
270	5	0.93	-23	0.45	1.99	77.9772	95.5556	108.025	86.7918	5	9	0
270	8	0.52	-23	0.45	1.94	79.1312	93.3333	106.417	87.4263	5	10	0
270	10	0.81	-38	0.43	1.88	80.235	60	98.839	89.9348	5	11	0
270	5	0.64	-19	0.44	1.97	76.5253	98.8889	109.265	86.4258	5	12	0
270	9	0.33	15	0.37	2	76.6327	98.8889	109.311	85.6507	5	13	0
270	8	0.52	-23	0.39	1.87	79.5484	90	106.279	87.3928	5	14	0
270	9	0.53	-43	0.44	2.03	80.5624	83.3333	102.881	88.0418	5	15	0
270	8	0.26	-44	0.45	2.03	75.6136	98.8889	108.3	86.4566	5	16	0
270	8	0.45	-23	0.37	1.88	78.7396	94.4444	107.06	87.0147	5	17	0
270	8	0.48	-23	0.44	1.99	78.3789	94.4444	106.876	87.2728	5	18	0
270	9	0.37	46	0.36	1.99	79.1576	91.1111	105.453	86.7044	5	19	0
270	6	0.72	-18	0.44	1.82	79.1317	91.1111	107.382	87.1022	5	20	0
270	8	0.82	-40	0.43	2.02	81.425	72.2222	101.227	88.732	5	21	0
270	3	0.78	48	0.43	2.02	76.3344	97.7778	108.851	85.6507	5	22	0
270	9	0.37	-43	0.36	1.98	78.6817	91.1111	106.096	87.2111	5	23	0
270	8	0.9	-52	0.39	2.02	80.2998	61.1111	98.426	89.183	5	24	0
270	10	0.73	-22	0.45	2.01	82.0932	86.6667	103.248	88.6428	5	25	1
270	8	0.23	18	0.43	1.81	76.8076	97.7778	108.989	86.0057	5	26	0
270	9	0.81	-42	0.43	2.02	81.2277	66.6667	99.39	89.423	5	27	1
270	9	0.65	-59	0.39	1.87	80.471	56.6667	98.15	89.3296	5	28	0
270	8	0.26	-44	0.45	2.03	75.6217	100	108.3	86.4558	5	29	1
270	8	0.61	-23	0.39	1.85	80.3489	88.8889	105.315	87.6569	5	30	0
270	10	0.73	-24	0.39	1.86	81.9334	71.1111	102.697	88.7534	5	31	0
270	8	0.36	-42	0.43	2.02	77.2129	95.5556	106.785	86.9693	5	32	0
270	9	0.59	-43	0.44	2.03	81.143	81.1111	102.008	88.5991	5	33	1
270	9	0.63	-55	0.39	2	82.2747	64.4444	99.114	89.3167	5	34	1
270	3	0.81	-40	0.43	2.02	74.5906	100	110.459	85.6722	5	35	0
270	9	0.61	-55	0.39	1.87	81.4719	61.1111	99.298	89.2361	5	36	0
270	10	0.43	-59	0.35	1.8	81.71	62.2222	101.916	88.1456	5	37	0
270	4	0.33	-18	0.42	1.84	75.239	100	110.689	85.5804	5	38	0
270	3	0.81	-23	0.43	1.89	75.5701	100	110.78	85.733	5	39	0
270	8	0.9	-52	0.39	1.9	79.2827	56.6667	97.92	89.8174	6	0	0
270	4	0.84	-19	0.42	2.02	75.7964	100	109.403	86.3134	6	1	0
270	8	0.26	-44	0.45	2.03	75.6136	98.8889	108.3	86.4566	6	2	0
270	9	0.33	15	0.37	2	76.6327	98.8889	109.311	85.6507	6	3	0
270	10	0.82	-12	0.43	1.88	82.573	80	103.524	88.4242	6	4	0
270	10	0.81	-39	0.43	1.88	80.1261	61.1111	98.701	89.9503	6	5	0
270	8	0.82	-40	0.43	2.02	81.425	72.2222	101.227	88.732	6	6	0
270	8	0.61	-23	0.39	1.85	80.3489	88.8889	105.315	87.6569	6	7	0
270	9	0.81	-42	0.43	2.02	81.2277	66.6667	99.39	89.423	6	8	0
270	9	0.53	-43	0.44	2.03	80.6136	84.4444	102.881	88.0393	6	9	0
270	10	0.73	-23	0.45	1.99	82.2883	80	103.064	88.6651	6	10	0
270	5	0.93	-23	0.45	1.99	77.9772	95.5556	108.025	86.7918	6	11	0
270	8	0.9	-52	0.39	2.02	80.2998	61.1111	98.426	89.183	6	12	0
270	9	0.36	-19	0.41	2.02	77.0858	97.7778	108.851	86.5346	6	13	0
270	8	0.91	-48	0.44	2.03	81.1024	62.2222	98.747	89.7419	6	14	0
270	9	0.59	-43	0.44	2.04	81.3391	83.3333	102.008	88.5974	6	15	1
270	10	0.73	-24	0.39	1.86	81.9334	71.1111	102.697	88.7534	6	16	0
270	8	0.36	-46	0.42	2.02	77.5729	96.6667	106.463	87.0516	6	17	1
270	8	0.52	-23	0.39	1.87	79.5484	90	106.279	87.3928	6	18	0
270	10	0.72	-23	0.44	1.82	81.8874	71.1111	102.835	88.7646	6	19	0
270	10	0.81	-38	0.43	1.88	80.235	60	98.839	89.9348	6	20	0
270	5	0.64	-19	0.44	1.97	76.5253	98.8889	109.265	86.4258	6	21	0
270	8	0.59	-43	0.45	2.03	80.4998	86.6667	103.156	87.9784	6	22	0
270	9	0.65	-59	0.39	1.87	80.471	56.6667	98.15	89.3296	6	23	0
270	8	0.52	-23	0.43	2.04	78.4372	94.4444	106.876	87.2925	6	24	0
270	8	0.52	-23	0.45	1.94	79.1312	93.3333	106.417	87.4263	6	25	0
270	6	0.62	-18	0.44	1.91	77.9414	96.6667	108.3	86.7344	6	26	0
270	5	0.58	-19	0.44	1.86	77.1786	97.7778	109.035	86.5072	6	27	0
270	8	0.45	-23	0.37	1.88	78.7396	94.4444	107.06	87.0147	6	28	0
270	6	0.72	-18	0.44	1.82	79.1317	91.1111	107.382	87.1022	6	29	0
270	10	0.73	-22	0.45	2.01	82.0932	86.6667	103.248	88.6428	6	30	0
270	9	0.37	-43	0.36	1.98	78.6817	91.1111	106.096	87.2111	6	31	0
270	9	0.63	-55	0.39	2	82.2747	64.4444	99.114	89.3167	6	32	0
270	9	0.81	-42	0.43	2.02	81.5829	64.4444	99.39	89.4213	6	33	0
270	9	0.59	-43	0.44	2.03	81.143	81.1111	102.008	88.5991	6	34	0
270	9	0.36	-42	0.43	2.02	78.2172	94.4444	106.279	87.2334	6	35	0
270	9	0.37	-43	0.36	1.98	78.8177	93.3333	106.096	87.1991	6	36	0
270	9	0.37	46	0.36	1.99	78.9668	90	105.453	86.7061	6	37	0
270	4	0.9	-55	0.39	1.99	78.1049	93.3333	105.682	87.2042	6	38	0
270	9	0.81	-42	0.41	2.02	81.3151	65.5556	99.39	89.3759	6	39	0
270	8	0.9	-52	0.39	1.9	79.2827	56.6667	97.92	89.8174	7	0	0
270	4	0.84	-19	0.42	2.02	75.7964	100	109.403	86.3134	7	1	0
270	8	0.26	-44	0.45	2.03	75.6136	98.8889	108.3	86.4566	7	2	0
270	9	0.33	15	0.37	2	76.6327	98.8889	109.311	85.6507	7	3	0
270	10	0.81	-40	0.43	1.88	80.2234	58.8889	98.471	90.0034	7	4	0
270	10	0.79	-12	0.43	1.88	82.5923	81.1111	103.661	88.1884	7	5	0
270	8	0.26	-43	0.44	2.03	75.6684	100	108.3	86.3786	7	6	0
270	8	0.82	-40	0.43	2.02	81.425	72.2222	101.227	88.732	7	7	0
270	9	0.81	-40	0.43	2.02	81.4297	66.6667	99.712	89.327	7	8	0
270	9	0.59	-45	0.44	2.04	81.3667	78.8889	101.732	88.6145	7	9	0
270	8	0.61	-23	0.39	1.85	80.3489	88.8889	105.315	87.6569	7	10	0
270	10	0.82	-5	0.43	1.98	82.3808	84.4444	104.534	87.8129	7	11	0
270	8	0.71	-23	0.45	2.03	80.3342	91.1111	104.902	87.7683	7	12	0
270	10	0.73	-24	0.39	1.86	81.9334	71.1111	102.697	88.7534	7	13	0
270	10	0.81	-39	0.43	1.88	80.1261	61.1111	98.701	89.9503	7	14	0
270	8	0.52	-23	0.43	2.04	78.4372	94.4444	106.876	87.2925	7	15	0
270	10	0.82	-12	0.43	1.88	82.573	80	103.524	88.4242	7	16	0
270	4	0.89	-24	0.41	2.02	76.1479	97.7778	108.714	86.436	7	17	0
270	8	0.36	-46	0.42	2.02	77.5729	96.6667	106.463	87.0516	7	18	0
270	5	0.93	-23	0.45	1.99	77.9772	95.5556	108.025	86.7918	7	19	0
270	8	0.52	-23	0.45	1.94	79.1312	93.3333	106.417	87.4263	7	20	0
270	8	0.77	-52	0.43	2.02	81.5373	65.5556	99.298	89.0904	7	21	0
270	9	0.81	-44	0.44	2.04	81.4546	63.3333	99.069	89.6682	7	22	1
270	10	0.28	-44	0.45	1.99	77.7404	96.6667	107.933	86.6195	7	23	0
270	4	0.9	-55	0.39	1.99	78.1049	93.3333	105.682	87.2042	7	24	0
270	10	0.72	-23	0.44	1.82	81.8874	71.1111	102.835	88.7646	7	25	0
270	9	0.48	-23	0.36	2.04	78.7057	94.4444	107.29	87.1382	7	26	0
270	5	0.58	-19	0.44	1.86	77.1786	97.7778	109.035	86.5072	7	27	0
270	9	0.37	-43	0.36	1.98	78.8177	93.3333	106.096	87.1991	7	28	0
270	8	0.59	-43	0.45	2.03	80.4998	86.6667	103.156	87.9784	7	29	0
270	9	0.81	-47	0.43	1.98	80.7091	58.8889	98.38	89.8414	7	30	0
270	9	0.81	-42	0.43	2.02	81.2277	66.6667	99.39	89.423	7	31	0
270	5	0.64	-19	0.44	1.97	76.5253	98.8889	109.265	86.4258	7	32	0
270	9	0.36	-19	0.41	2.02	77.0858	97.7778	108.851	86.5346	7	33	0
270	8	0.91	-48	0.44	2.03	81.1024	62.2222	98.747	89.7419	7	34	0
270	9	0.59	-43	0.44	2.04	81.3391	83.3333	102.008	88.5974	7	35	0
270	9	0.36	-42	0.43	2.02	78.2172	94.4444	106.279	87.2334	7	36	0
270	9	0.81	-49	0.36	2.02	80.6639	60	98.058	89.7745	7	37	0
270	8	0.45	-23	0.37	1.88	78.7396	94.4444	107.06	87.0147	7	38	0
270	9	0.59	-43	0.44	2.03	81.143	81.1111	102.008	88.5991	7	39	0
270	4	0.84	-19	0.42	2.02	75.7964	100	109.403	86.3134	8	0	0
270	9	0.33	15	0.37	2	76.6327	98.8889	109.311	85.6507	8	1	0
270	10	0.79	-12	0.43	1.88	82.5923	81.1111	103.661	88.1884	8	2	0
270	8	0.26	-44	0.45	2.02	75.5719	100	108.254	86.4446	8	3	1
270	9	0.9	-52	0.39	1.9	77.3377	52.2222	95.854	90.3764	8	4	0
270	9	0.81	-52	0.39	2.02	79.9926	57.7778	96.588	89.9803	8	5	0
270	10	0.82	-5	0.43	1.98	82.3808	84.4444	104.534	87.8129	8	6	0
270	9	0.59	-45	0.44	2.04	81.3667	78.8889	101.732	88.6145	8	7	0
270	9	0.81	-39	0.43	2.02	81.5192	67.7778	99.895	89.0166	8	8	0
270	9	0.59	-5	0.48	1.98	79.4437	94.4444	106.739	87.3697	8	9	0
270	10	0.59	-43	0.48	2.04	81.7283	73.3333	100.676	89.0604	8	10	0
270	10	0.28	-44	0.45	1.99	77.7404	96.6667	107.933	86.6195	8	11	0
270	8	0.28	-44	0.4	2	76.1749	97.7778	107.887	86.4643	8	12	0
270	8	0.36	-46	0.42	2.02	77.5729	96.6667	106.463	87.0516	8	13	0
270	10	0.83	-43	0.43	2.03	79.9593	60	97.553	89.9751	8	14	0
270	10	0.73	-24	0.39	1.86	81.9334	71.1111	102.697	88.7534	8	15	0
270	8	0.59	-43	0.45	2.03	80.4998	86.6667	103.156	87.9784	8	16	0
270	9	0.81	-44	0.44	2.04	81.4546	63.3333	99.069	89.6682	8	17	0
270	8	0.77	-52	0.43	2.02	81.5373	65.5556	99.298	89.0904	8	18	0
270	10	0.82	-12	0.43	1.88	82.573	80	103.524	88.4242	8	19	0
270	9	0.72	-23	0.44	1.82	81.528	74.4444	103.202	88.179	8	20	0
270	10	0.72	-23	0.44	1.82	81.8874	71.1111	102.835	88.7646	8	21	0
270	8	0.52	-23	0.45	1.94	79.1312	93.3333	106.417	87.4263	8	22	0
270	8	0.71	-23	0.45	2.03	80.3342	91.1111	104.902	87.7683	8	23	0
270	9	0.59	-43	0.44	2.04	81.3391	83.3333	102.008	88.5974	8	24	0
270	10	0.81	-40	0.43	1.88	80.2234	58.8889	98.471	90.0034	8	25	0
270	9	0.81	-42	0.43	2.02	81.717	66.6667	99.39	89.4204	8	26	1
270	9	0.36	-19	0.41	2.02	77.0858	97.7778	108.851	86.5346	8	27	0
270	4	0.9	-55	0.39	1.99	78.1049	93.3333	105.682	87.2042	8	28	0
270	8	0.91	-48	0.44	2.03	81.1024	62.2222	98.747	89.7419	8	29	0
270	8	0.61	-23	0.39	1.85	80.4267	88.8889	105.315	87.656	8	30	0
270	9	0.36	-42	0.43	1.96	78.585	92.2222	106.05	87.3002	8	31	0
270	5	0.64	-19	0.44	1.97	76.5253	98.8889	109.265	86.4258	8	32	0
270	9	0.82	15	0.38	2	80.872	85.5556	103.616	87.326	8	33	0
270	9	0.37	-43	0.36	2.02	78.3521	94.4444	106.233	87.1776	8	34	1
270	9	0.81	-49	0.36	2.02	80.6639	60	98.058	89.7745	8	35	0
270	8	0.61	-23	0.39	1.85	80.3489	88.8889	105.315	87.6569	8	36	0
270	9	0.81	-42	0.43	2.02	81.2277	66.6667	99.39	89.423	8	37	0
270	8	0.52	-23	0.45	2.02	78.6136	95.5556	106.739	87.3251	8	38	1
270	5	0.58	-19	0.44	1.86	77.1786	97.7778	109.035	86.5072	8	39	0
270	4	0.84	-19	0.42	2.02	75.7964	100	109.403	86.3134	9	0	0
270	10	0.79	-12	0.43	1.88	82.5923	81.1111	103.661	88.1884	9	1	0
270	8	0.26	-44	0.45	2.02	75.5719	100	108.254	86.4446	9	2	0
270	9	0.9	-52	0.39	1.9	77.3377	52.2222	95.854	90.3764	9	3	0
270	8	0.28	-44	0.4	2	76.1749	97.7778	107.887	86.4643	9	4	0
270	9	0.9	-48	0.44	1.99	80.162	55.5556	96.634	90.1277	9	5	1
270	8	0.71	-23	0.45	2.03	80.3342	91.1111	104.902	87.7683	9	6	0
270	9	0.36	-20	0.41	2.02	77.0699	98.8889	108.76	86.5475	9	7	1
270	9	0.81	-52	0.39	2	79.4771	58.8889	96.68	89.934	9	8	0
270	8	0.36	-46	0.42	2.02	77.5729	96.6667	106.463	87.0516	9	9	0
270	10	0.28	-44	0.45	1.99	77.7404	96.6667	107.933	86.6195	9	10	0
270	10	0.59	-43	0.48	2.04	81.7283	73.3333	100.676	89.0604	9	11	0
270	9	0.71	-23	0.44	2.03	81.0129	90	103.983	88.0487	9	12	1
270	10	0.52	-12	0.43	2.01	79.8944	95.5556	107.06	87.3774	9	13	1
270	10	0.73	-24	0.39	1.86	81.9334	71.1111	102.697	88.7534	9	14	0
270	9	0.81	-49	0.36	2.02	80.6639	60	98.058	89.7745	9	15	0
270	9	0.59	-43	0.44	2.04	81.3391	83.3333	102.008	88.5974	9	16	0
270	10	0.82	-12	0.43	1.88	82.573	80	103.524	88.4242	9	17	0
270	9	0.81	-44	0.44	2.04	81.4546	63.3333	99.069	89.6682	9	18	0
270	9	0.61	-45	0.44	2.04	81.5109	74.4444	101.503	88.6951	9	19	0
270	9	0.81	-52	0.39	2.02	79.9926	57.7778	96.588	89.9803	9	20	0
270	8	0.52	-23	0.43	1.92	79.1998	92.2222	106.371	87.428	9	21	0
270	10	0.81	-40	0.43	1.88	80.4296	61.1111	98.471	90.0051	9	22	0
270	4	0.9	-55	0.39	1.99	78.1049	93.3333	105.682	87.2042	9	23	0
270	9	0.81	-39	0.43	2.02	81.5192	67.7778	99.895	89.0166	9	24	0
270	10	0.72	-23	0.44	1.82	81.8874	71.1111	102.835	88.7646	9	25	0
270	10	0.9	6	0.43	1.89	82.4316	76.6667	102.835	87.7889	9	26	0
270	10	0.83	-43	0.43	2.03	79.9593	60	97.553	89.9751	9	27	0
270	8	0.8	-49	0.44	2.02	81.8386	66.6667	100.033	88.9986	9	28	0
270	8	0.91	-48	0.44	2.03	81.1024	62.2222	98.747	89.7419	9	29	0
270	10	0.79	-10	0.42	1.99	82.3397	85.5556	104.029	87.9878	9	30	0
270	10	0.82	-5	0.43	1.98	82.3808	84.4444	104.534	87.8129	9	31	0
270	8	0.52	-23	0.45	2.02	78.6136	95.5556	106.739	87.3251	9	32	0
270	9	0.72	-48	0.44	2.04	81.4756	64.4444	99.206	89.3519	9	33	0
270	8	0.52	-23	0.45	1.94	79.1312	93.3333	106.417	87.4263	9	34	0
270	8	0.59	-43	0.45	2.03	80.4998	86.6667	103.156	87.9784	9	35	0
270	9	0.59	-45	0.44	2.04	81.3667	78.8889	101.732	88.6145	9	36	0
270	5	0.58	-19	0.44	1.86	77.1786	97.7778	109.035	86.5072	9	37	0
270	9	0.81	-42	0.44	1.99	81.5689	64.4444	99.344	89.4513	9	38	0
270	8	0.59	-45	0.44	2.03	80.5548	84.4444	103.11	87.9647	9	39	0
270	4	0.84	-19	0.42	2.02	75.7964	100	109.403	86.3134	10	0	0
270	10	0.9	-45	0.44	1.99	78.0793	56.6667	95.945	90.5024	10	1	0
270	8	0.26	-44	0.45	2.02	75.5719	100	108.254	86.4446	10	2	0
270	9	0.9	-52	0.39	1.9	77.3377	52.2222	95.854	90.3764	10	3	0
270	10	0.94	-12	0.44	1.88	82.9254	73.3333	102.881	88.6248	10	4	1
270	9	0.9	-48	0.44	1.99	80.162	55.5556	96.634	90.1277	10	5	0
270	4	0.9	-55	0.39	1.99	78.1049	93.3333	105.682	87.2042	10	6	0
270	8	0.52	-23	0.45	2.02	78.6136	95.5556	106.739	87.3251	10	7	0
270	8	0.36	-46	0.42	2.02	77.5729	96.6667	106.463	87.0516	10	8	0
270	9	0.36	-20	0.41	2.02	77.0699	98.8889	108.76	86.5475	10	9	0
270	10	0.28	-44	0.45	1.99	77.7404	96.6667	107.933	86.6195	10	10	0
270	9	0.9	-48	0.44	2.02	79.8102	60	96.588	90.1072	10	11	0
270	10	0.59	-43	0.48	2.04	81.7283	73.3333	100.676	89.0604	10	12	0
270	9	0.59	-43	0.44	2.04	81.3391	83.3333	102.008	88.5974	10	13	0
270	9	0.71	-23	0.44	2.03	81.0129	90	103.983	88.0487	10	14	0
270	8	0.28	-44	0.4	1.99	76.2763	97.7778	107.887	86.4678	10	15	0
270	10	0.73	-24	0.39	1.86	81.9334	71.1111	102.697	88.7534	10	16	0
270	9	0.75	-39	0.45	2.03	81.7278	74.4444	100.492	88.9112	10	17	1
270	8	0.71	-23	0.45	2.03	80.3342	91.1111	104.902	87.7683	10	18	0
270	9	0.61	-45	0.44	2.04	81.7142	76.6667	101.503	88.6934	10	19	0
270	9	0.72	-48	0.44	2.04	81.4756	64.4444	99.206	89.3519	10	20	0
270	10	0.79	-11	0.42	1.99	82.2737	86.6667	104.029	88.0358	10	21	0
270	9	0.81	-39	0.43	2.02	81.5192	67.7778	99.895	89.0166	10	22	0
270	10	0.79	-12	0.43	1.88	82.5923	81.1111	103.661	88.1884	10	23	0
270	8	0.91	-48	0.44	2.03	81.1024	62.2222	98.747	89.7419	10	24	0
270	8	0.59	-23	0.39	2.03	79.2399	93.3333	106.279	87.4048	10	25	0
270	10	0.82	-5	0.43	1.98	82.3808	84.4444	104.534	87.8129	10	26	0
270	10	0.9	6	0.43	2.03	82.3826	85.5556	103.248	87.6629	10	27	1
270	8	0.8	-49	0.44	2.02	81.8386	66.6667	100.033	88.9986	10	28	0
270	9	0.59	-45	0.44	2.04	81.3667	78.8889	101.732	88.6145	10	29	0
270	10	0.83	-43	0.43	2.03	79.9593	60	97.553	89.9751	10	30	0
270	9	0.81	-48	0.36	2.02	81.0683	61.1111	98.196	89.6013	10	31	0
270	8	0.52	-23	0.43	1.92	79.1998	92.2222	106.371	87.428	10	32	0
270	10	0.79	-12	0.46	1.88	82.5478	81.1111	103.57	88.2922	10	33	0
270	10	0.52	-13	0.43	2.03	79.9171	94.4444	107.106	87.3997	10	34	0
270	10	0.72	-23	0.44	1.82	81.8874	71.1111	102.835	88.7646	10	35	0
270	9	0.81	-42	0.44	1.99	81.5689	64.4444	99.344	89.4513	10	36	0
270	5	0.58	-19	0.44	1.86	77.1786	97.7778	109.035	86.5072	10	37	0
270	8	0.52	-23	0.45	1.94	79.1312	93.3333	106.417	87.4263	10	38	0
270	8	0.27	-44	0.45	2.02	75.8137	98.8889	108.025	86.5098	10	39	0
270	4	0.84	-19	0.42	2.02	75.7964	100	109.403	86.3134	11	0	0
270	10	0.94	-46	0.42	2.01	77.7302	53.3333	95.302	90.5333	11	1	1
270	8	0.26	-44	0.45	2.02	75.5719	100	108.254	86.4446	11	2	0
270	10	0.94	-12	0.44	1.88	82.9254	73.3333	102.881	88.6248	11	3	0
270	10	0.91	-48	0.39	2.03	77.5939	55.5556	95.119	90.5118	11	4	1
270	10	0.59	-43	0.48	2.04	81.7283	73.3333	100.676	89.0604	11	5	0
270	8	0.28	-44	0.45	1.95	76.5338	97.7778	107.611	86.6109	11	6	0
270	8	0.91	-48	0.44	2.03	81.1024	62.2222	98.747	89.7419	11	7	0
270	8	0.52	-23	0.45	2.02	78.6136	95.5556	106.739	87.3251	11	8	0
270	8	0.36	-46	0.42	2.02	77.5729	96.6667	106.463	87.0516	11	9	0
270	10	0.9	-43	0.43	2.02	79.1864	56.6667	96.313	90.3609	11	10	0
270	9	0.81	-48	0.36	2.02	81.0683	61.1111	98.196	89.6013	11	11	0
270	9	0.72	-48	0.44	2.04	81.4756	64.4444	99.206	89.3519	11	12	0
270	10	0.28	-44	0.45	1.99	77.7404	96.6667	107.933	86.6195	11	13	0
270	9	0.81	-39	0.43	2.02	81.5192	67.7778	99.895	89.0166	11	14	0
270	9	0.59	-43	0.44	2.04	81.3391	83.3333	102.008	88.5974	11	15	0
270	9	0.83	-48	0.44	2.03	81.066	60	97.415	89.9426	11	16	1
270	9	0.36	-20	0.41	2.02	77.0699	98.8889	108.76	86.5475	11	17	0
270	4	0.9	-55	0.39	1.99	78.1049	93.3333	105.682	87.2042	11	18	0
270	9	0.81	-42	0.44	1.99	81.5689	64.4444	99.344	89.4513	11	19	0
270	8	0.59	-43	0.44	2.04	80.3689	85.5556	103.202	87.9432	11	20	0
270	9	0.71	-23	0.44	2.03	81.0129	90	103.983	88.0487	11	21	0
270	10	0.79	-12	0.46	1.88	82.5478	81.1111	103.57	88.2922	11	22	0
270	9	0.9	-48	0.44	2.02	79.8102	60	96.588	90.1072	11	23	0
270	9	0.61	-45	0.44	2.04	81.7142	76.6667	101.503	88.6934	11	24	0
270	8	0.71	-23	0.45	2.03	80.3342	91.1111	104.902	87.7683	11	25	0
270	9	0.9	-48	0.44	1.99	80.162	55.5556	96.634	90.1277	11	26	0
270	8	0.27	-44	0.45	2.02	75.8137	98.8889	108.025	86.5098	11	27	0
270	10	0.9	-47	0.43	2.03	78.7808	54.4444	95.394	90.5067	11	28	1
270	10	0.79	-11	0.42	1.99	82.2737	86.6667	104.029	88.0358	11	29	0
270	5	0.58	-19	0.44	1.86	77.1786	97.7778	109.035	86.5072	11	30	0
270	10	0.9	-15	0.46	1.88	82.8187	74.4444	102.927	88.7894	11	31	1
270	9	0.59	-43	0.44	2.04	81.1077	80	102.008	88.6017	11	32	1
270	8	0.72	-53	0.44	2.04	81.8749	67.7778	100.263	88.8349	11	33	0
270	4	0.9	-55	0.48	1.99	78.0544	93.3333	105.499	87.338	11	34	0
270	8	0.8	-49	0.44	2.02	81.8386	66.6667	100.033	88.9986	11	35	0
270	10	0.8	-49	0.48	2.02	79.063	55.5556	95.945	90.4758	11	36	0
270	10	0.52	-13	0.43	2.03	79.9171	94.4444	107.106	87.3997	11	37	0
270	10	0.9	6	0.43	2.03	82.3826	85.5556	103.248	87.6629	11	38	0
270	7	0.71	-23	0.45	2.03	79.1053	92.2222	106.05	87.4871	11	39	0
270	10	0.9	-49	0.43	2.03	77.3788	52.2222	94.981	90.5581	12	0	1
270	10	0.94	-12	0.44	1.88	82.9254	73.3333	102.881	88.6248	12	1	0
270	4	0.9	-19	0.42	2.02	76.0297	100	109.219	86.358	12	2	1
270	8	0.26	-44	0.45	2.02	75.5719	100	108.254	86.4446	12	3	0
270	8	0.71	-23	0.45	2.03	80.3342	91.1111	104.902	87.7683	12	4	0
270	8	0.36	-46	0.42	2.02	77.5729	96.6667	106.463	87.0516	12	5	0
270	8	0.28	-44	0.45	1.95	76.6671	98.8889	107.611	86.6109	12	6	1
270	10	0.9	-43	0.43	2.02	79.2241	60	96.313	90.3567	12	7	0
270	8	0.6	-43	0.44	2.04	80.4711	85.5556	103.064	87.993	12	8	0
270	10	0.28	-44	0.45	1.99	77.7404	96.6667	107.933	86.6195	12	9	0
270	10	0.9	-9	0.43	2.02	82.8831	83.3333	103.524	88.2416	12	10	0
270	9	0.59	-43	0.44	2.04	81.3391	83.3333	102.008	88.5974	12	11	0
270	10	0.7	-48	0.44	2.03	81.112	62.2222	98.288	89.8388	12	12	0
270	10	0.71	-21	0.42	2.03	82.0182	88.8889	103.845	88.1662	12	13	1
270	9	0.61	-45	0.44	2.04	81.7142	76.6667	101.503	88.6934	12	14	0
270	10	0.79	-11	0.42	1.99	82.2737	86.6667	104.029	88.0358	12	15	0
270	10	0.52	-13	0.43	2.03	79.9171	94.4444	107.106	87.3997	12	16	0
270	4	0.9	-55	0.39	1.99	78.1049	93.3333	105.682	87.2042	12	17	0
270	9	0.36	-20	0.41	2.02	77.0699	98.8889	108.76	86.5475	12	18	0
270	10	0.59	-43	0.48	2.04	81.7283	73.3333	100.676	89.0604	12	19	0
270	9	0.71	-23	0.44	2.03	81.0129	90	103.983	88.0487	12	20	0
270	9	0.9	-48	0.44	2.02	79.8102	60	96.588	90.1072	12	21	0
270	8	0.91	-48	0.4	2.01	81.0489	63.3333	98.747	89.5362	12	22	0
270	7	0.71	-23	0.45	2.03	79.1053	92.2222	106.05	87.4871	12	23	0
270	10	0.9	-43	0.43	2.02	79.1864	56.6667	96.313	90.3609	12	24	0
270	10	0.9	-47	0.43	2.03	78.7808	54.4444	95.394	90.5067	12	25	0
270	10	0.59	-49	0.46	2.02	81.7419	66.6667	99.62	89.2584	12	26	1
270	10	0.59	-52	0.48	2.04	81.5662	64.4444	99.16	89.3776	12	27	0
270	10	0.9	6	0.43	2.03	82.3826	85.5556	103.248	87.6629	12	28	0
270	5	0.58	-19	0.44	1.86	77.1786	97.7778	109.035	86.5072	12	29	0
270	10	0.61	-43	0.42	1.99	81.8082	68.8889	100.446	88.9318	12	30	0
270	4	0.9	-55	0.48	1.99	78.0544	93.3333	105.499	87.338	12	31	0
270	9	0.8	-43	0.46	2.04	81.5894	65.5556	99.206	89.6356	12	32	1
270	8	0.91	-33	0.43	2.02	81.6097	78.8889	101.595	88.7629	12	33	0
270	10	0.9	11	0.43	2.02	82.135	83.3333	102.33	87.6252	12	34	0
270	9	0.81	-48	0.36	2.02	81.0683	61.1111	98.196	89.6013	12	35	0
270	9	0.83	-48	0.44	2.03	81.066	60	97.415	89.9426	12	36	0
270	8	0.81	-42	0.43	1.99	81.5454	71.1111	100.63	88.9858	12	37	0
270	8	0.52	-23	0.45	2.02	78.6136	95.5556	106.739	87.3251	12	38	0
270	9	0.91	-47	0.44	2.04	80.1317	60	96.91	90.0086	12	39	0
270	10	0.9	-49	0.43	2.03	77.3788	52.2222	94.981	90.5581	13	0	0
270	10	0.94	-12	0.44	1.88	82.9254	73.3333	102.881	88.6248	13	1	0
270	4	0.9	-19	0.42	2.02	76.0297	100	109.219	86.358	13	2	0
270	8	0.26	-44	0.45	2.02	75.5719	100	108.254	86.4446	13	3	0
270	8	0.36	-46	0.42	2.02	77.5729	96.6667	106.463	87.0516	13	4	0
270	10	0.9	-47	0.43	2.03	78.7808	54.4444	95.394	90.5067	13	5	0
270	9	0.59	-43	0.44	2.04	81.3391	83.3333	102.008	88.5974	13	6	0
270	8	0.28	-44	0.45	1.95	76.6671	98.8889	107.611	86.6109	13	7	0
270	8	0.91	-33	0.43	2.02	81.6097	78.8889	101.595	88.7629	13	8	0
270	10	0.28	-44	0.45	1.99	77.7404	96.6667	107.933	86.6195	13	9	0
270	8	0.71	-23	0.45	2.03	80.3342	91.1111	104.902	87.7683	13	10	0
270	4	0.9	-55	0.39	1.99	78.1049	93.3333	105.682	87.2042	13	11	0
270	10	0.8	-12	0.44	1.88	82.4807	76.6667	103.616	88.2802	13	12	0
270	10	0.52	-13	0.43	2.03	79.9171	94.4444	107.106	87.3997	13	13	0
270	9	0.9	-48	0.44	2.02	79.8102	60	96.588	90.1072	13	14	0
270	8	0.52	-23	0.45	2.02	78.6136	95.5556	106.739	87.3251	13	15	0
270	10	0.9	-43	0.43	2.02	79.1864	56.6667	96.313	90.3609	13	16	0
270	9	0.91	-47	0.44	2.04	80.1317	60	96.91	90.0086	13	17	0
270	10	0.59	-43	0.48	2.04	81.4764	74.4444	100.676	89.0544	13	18	1
270	10	0.71	-21	0.42	2.03	82.0182	88.8889	103.845	88.1662	13	19	0
270	10	0.9	11	0.43	2.02	82.1882	83.3333	102.33	87.6269	13	20	1
270	10	0.9	-43	0.43	2.03	78.8958	57.7778	96.359	90.3729	13	21	0
270	9	0.61	-45	0.44	2.04	81.7142	76.6667	101.503	88.6934	13	22	0
270	10	0.9	-43	0.43	2.02	79.2241	60	96.313	90.3567	13	23	0
270	10	0.9	28	0.43	2.02	80.3771	70	98.793	87.9518	13	24	1
270	10	0.9	-9	0.43	2.02	82.8831	83.3333	103.524	88.2416	13	25	0
270	8	0.9	-42	0.44	2.04	81.4061	67.7778	99.849	89.2918	13	26	0
270	5	0.58	-19	0.44	1.86	77.1786	97.7778	109.035	86.5072	13	27	0
270	10	0.61	-53	0.45	1.99	81.7253	58.8889	98.563	89.6614	13	28	1
270	10	0.79	-11	0.42	1.99	82.2737	86.6667	104.029	88.0358	13	29	0
270	10	0.59	-52	0.48	2.04	81.5662	64.4444	99.16	89.3776	13	30	0
270	8	0.81	-42	0.43	1.99	81.5454	71.1111	100.63	88.9858	13	31	0
270	10	0.61	-43	0.42	1.99	81.8082	68.8889	100.446	88.9318	13	32	0
270	8	0.91	-48	0.4	2.01	81.0489	63.3333	98.747	89.5362	13	33	0
270	10	0.71	-6	0.45	2.03	81.5598	92.2222	105.453	87.71	13	34	1
270	10	0.71	-49	0.48	2.04	80.8798	61.1111	97.783	89.9494	13	35	0
270	10	0.7	-48	0.44	2.03	81.112	62.2222	98.288	89.8388	13	36	0
270	10	0.59	-48	0.48	2.04	81.813	65.5556	99.803	89.213	13	37	0
270	4	0.9	-55	0.48	1.99	78.0544	93.3333	105.499	87.338	13	38	0
270	8	0.95	-42	0.46	1.99	80.7291	66.6667	99.436	89.3458	13	39	0
270	10	0.9	-49	0.43	2.03	77.3788	52.2222	94.981	90.5581	14	0	0
270	10	0.95	-12	0.43	2.02	83.0636	82.2222	103.248	88.6617	14	1	1
270	4	0.9	-19	0.42	2.02	76.0297	100	109.219	86.358	14	2	0
270	8	0.26	-44	0.45	2.02	75.5719	100	108.254	86.4446	14	3	0
270	8	0.36	-46	0.42	2.02	77.5729	96.6667	106.463	87.0516	14	4	0
270	8	0.28	-44	0.45	1.95	76.6671	98.8889	107.611	86.6109	14	5	0
270	8	0.71	-23	0.45	2.03	80.3342	91.1111	104.902	87.7683	14	6	0
270	5	0.58	-19	0.44	1.86	77.1786	97.7778	109.035	86.5072	14	7	0
270	10	0.9	-9	0.43	2.02	82.8831	83.3333	103.524	88.2416	14	8	0
270	10	0.28	-44	0.45	1.99	77.7404	96.6667	107.933	86.6195	14	9	0
270	10	0.9	-45	0.47	2.03	78.8633	55.5556	95.899	90.5135	14	10	0
270	4	0.9	-55	0.39	1.99	78.1049	93.3333	105.682	87.2042	14	11	0
270	10	0.9	-43	0.43	2.04	79.3513	60	96.313	90.3678	14	12	0
270	10	0.52	-13	0.43	2.03	79.9171	94.4444	107.106	87.3997	14	13	0
270	9	0.9	-48	0.44	2.02	79.8102	60	96.588	90.1072	14	14	0
270	8	0.52	-23	0.45	2.02	78.6136	95.5556	106.739	87.3251	14	15	0
270	10	0.59	-43	0.48	2.04	81.4764	74.4444	100.676	89.0544	14	16	0
270	10	0.79	-11	0.42	1.99	82.3973	86.6667	104.029	88.035	14	17	0
270	10	0.71	-21	0.42	2.03	82.0182	88.8889	103.845	88.1662	14	18	0
270	10	0.9	11	0.43	2.02	82.1882	83.3333	102.33	87.6269	14	19	0
270	9	0.61	-45	0.44	2.04	81.7142	76.6667	101.503	88.6934	14	20	0
270	9	0.91	-47	0.44	2.04	80.1317	60	96.91	90.0086	14	21	0
270	10	0.9	-47	0.43	2.03	78.7808	54.4444	95.394	90.5067	14	22	0
270	10	0.94	-12	0.44	1.88	82.9254	73.3333	102.881	88.6248	14	23	0
270	10	0.61	-43	0.42	1.99	81.8082	68.8889	100.446	88.9318	14	24	0
270	10	0.9	28	0.43	2.02	80.3771	70	98.793	87.9518	14	25	0
270	8	0.91	-48	0.4	2.01	81.0489	63.3333	98.747	89.5362	14	26	0
270	9	0.59	-43	0.44	2.04	81.3391	83.3333	102.008	88.5974	14	27	0
270	8	0.91	-33	0.43	2.02	81.6097	78.8889	101.595	88.7629	14	28	0
270	10	0.91	-43	0.48	2.04	79.4436	58.8889	96.129	90.4818	14	29	1
270	10	0.71	-49	0.48	2.04	80.8798	61.1111	97.783	89.9494	14	30	0
270	10	0.71	-6	0.45	2.03	81.5598	92.2222	105.453	87.71	14	31	0
270	10	0.79	-11	0.42	1.99	82.2737	86.6667	104.029	88.0358	14	32	0
270	10	0.9	11	0.43	2	82.049	80	102.238	87.6415	14	33	0
270	10	0.7	-48	0.48	2.03	81.2229	62.2222	98.196	89.8988	14	34	1
270	10	0.71	-49	0.43	2.04	80.8662	62.2222	97.92	89.868	14	35	0
270	10	0.7	-45	0.44	2.03	80.764	64.4444	98.931	89.6862	14	36	0
270	8	0.95	-42	0.46	1.99	80.7291	66.6667	99.436	89.3458	14	37	0
270	10	0.59	-52	0.48	2.04	82.1242	65.5556	99.16	89.3844	14	38	1
270	10	0.59	-48	0.48	2	81.8681	66.6667	99.757	89.255	14	39	0
270	10	0.9	-49	0.46	2.02	77.1192	51.1111	94.981	90.6181	15	0	1
270	10	0.95	-12	0.43	2.02	83.0636	82.2222	103.248	88.6617	15	1	0
270	4	0.9	-19	0.42	2.02	76.0297	100	109.219	86.358	15	2	0
270	8	0.26	-44	0.45	2.02	75.5719	100	108.254	86.4446	15	3	0
270	4	0.9	-55	0.39	1.99	78.1049	93.3333	105.682	87.2042	15	4	0
270	8	0.36	-46	0.42	2.02	77.5729	96.6667	106.463	87.0516	15	5	0
270	8	0.28	-44	0.45	1.95	76.6671	98.8889	107.611	86.6109	15	6	0
270	10	0.28	-44	0.45	1.99	77.7404	96.6667	107.933	86.6195	15	7	0
270	10	0.59	-43	0.48	2.04	81.4764	74.4444	100.676	89.0544	15	8	0
270	10	0.9	-45	0.47	2.03	78.8633	55.5556	95.899	90.5135	15	9	0
270	8	0.52	-23	0.45	2.02	78.6136	95.5556	106.739	87.3251	15	10	0
270	10	0.91	-43	0.48	2.04	79.4436	58.8889	96.129	90.4818	15	11	0
270	10	0.9	-43	0.43	2.04	79.3513	60	96.313	90.3678	15	12	0
270	9	0.61	-45	0.44	2.04	81.7142	76.6667	101.503	88.6934	15	13	0
270	5	0.58	-19	0.44	1.86	77.1786	97.7778	109.035	86.5072	15	14	0
270	9	0.91	-47	0.44	2.04	80.1317	60	96.91	90.0086	15	15	0
270	10	0.59	-48	0.48	2	81.8681	66.6667	99.757	89.255	15	16	0
270	9	0.9	-48	0.44	2.02	79.8102	60	96.588	90.1072	15	17	0
270	8	0.95	-42	0.46	1.99	80.7291	66.6667	99.436	89.3458	15	18	0
270	8	0.91	-48	0.4	2.01	81.0489	63.3333	98.747	89.5362	15	19	0
270	10	0.61	-43	0.42	1.99	81.8082	68.8889	100.446	88.9318	15	20	0
270	10	0.9	-47	0.43	2.03	78.7808	54.4444	95.394	90.5067	15	21	0
270	10	0.71	-23	0.45	2.03	81.8657	83.3333	103.248	88.552	15	22	0
270	10	0.9	-49	0.43	2.03	76.9842	53.3333	94.981	90.5633	15	23	0
270	8	0.91	-33	0.43	2.02	81.6097	78.8889	101.595	88.7629	15	24	0
270	10	0.71	-49	0.48	2.04	80.8798	61.1111	97.783	89.9494	15	25	0
270	10	0.79	-11	0.42	2.02	82.3497	87.7778	104.121	87.9784	15	26	1
270	8	0.71	-23	0.45	2.03	80.3342	91.1111	104.902	87.7683	15	27	0
270	10	0.71	-6	0.45	2.03	81.5598	92.2222	105.453	87.71	15	28	0
270	8	0.59	-43	0.48	2.04	80.4867	85.5556	103.156	87.9295	15	29	0
270	8	0.71	-23	0.49	2.03	80.3668	90	104.856	87.7323	15	30	0
270	10	0.67	-48	0.48	2.03	81.2493	61.1111	98.655	89.7205	15	31	0
270	10	0.71	-21	0.42	2.03	82.0182	88.8889	103.845	88.1662	15	32	0
270	10	0.52	-13	0.43	2.03	79.835	94.4444	107.106	87.4023	15	33	0
270	10	0.59	-52	0.48	2.04	82.1242	65.5556	99.16	89.3844	15	34	0
270	10	0.9	11	0.43	2.02	82.1882	83.3333	102.33	87.6269	15	35	0
270	10	0.9	11	0.43	2	82.049	80	102.238	87.6415	15	36	0
270	10	0.9	-49	0.43	2.03	77.3788	52.2222	94.981	90.5581	15	37	0
270	10	0.94	-12	0.44	1.88	82.9254	73.3333	102.881	88.6248	15	38	0
270	10	0.79	-11	0.42	1.99	82.3973	86.6667	104.029	88.035	15	39	0
270	10	0.95	-12	0.43	2.02	83.0636	82.2222	103.248	88.6617	16	0	0
270	4	0.9	-19	0.42	2.02	76.0297	100	109.219	86.358	16	1	0
270	8	0.26	-44	0.45	2.02	75.5719	100	108.254	86.4446	16	2	0
270	10	0.9	-52	0.43	2.04	75.9124	51.1111	94.292	90.7116	16	3	1
270	8	0.28	-44	0.45	1.95	76.6671	98.8889	107.611	86.6109	16	4	0
270	8	0.52	-13	0.43	2.03	78.1204	97.7778	107.841	86.9539	16	5	0
270	10	0.61	-43	0.42	1.99	81.8082	68.8889	100.446	88.9318	16	6	0
270	8	0.36	-46	0.42	2.02	77.5729	96.6667	106.463	87.0516	16	7	0
270	10	0.59	-43	0.43	2.04	81.6671	71.1111	100.768	88.7852	16	8	0
270	9	0.9	-48	0.44	2.02	79.8102	60	96.588	90.1072	16	9	0
270	10	0.91	-10	0.42	2.04	82.8037	85.5556	103.524	88.2185	16	10	0
270	8	0.95	-42	0.46	1.99	80.7291	66.6667	99.436	89.3458	16	11	0
270	10	0.59	-43	0.48	2.04	81.4764	74.4444	100.676	89.0544	16	12	0
270	10	0.9	-43	0.43	2.04	79.3513	60	96.313	90.3678	16	13	0
270	10	0.71	-47	0.48	2.04	81.3636	63.3333	98.38	89.9074	16	14	1
270	9	0.61	-45	0.44	2.04	81.7142	76.6667	101.503	88.6934	16	15	0
270	10	0.52	-13	0.43	2.03	79.835	94.4444	107.106	87.4023	16	16	0
270	4	0.89	-53	0.39	1.99	77.9116	94.4444	105.958	87.1288	16	17	1
270	10	0.59	-52	0.48	2.04	82.1242	65.5556	99.16	89.3844	16	18	0
270	10	0.94	-12	0.44	1.88	82.9254	73.3333	102.881	88.6248	16	19	0
270	9	0.91	-47	0.44	2.04	80.1317	60	96.91	90.0086	16	20	0
270	10	0.71	-49	0.48	2.04	80.8798	61.1111	97.783	89.9494	16	21	0
270	10	0.9	-49	0.43	2.03	76.9842	53.3333	94.981	90.5633	16	22	0
270	10	0.91	-31	0.45	2.03	82.2658	67.7778	99.666	89.8122	16	23	1
270	10	0.91	-43	0.48	2.04	79.4436	58.8889	96.129	90.4818	16	24	0
270	10	0.9	-45	0.47	2.03	78.8633	55.5556	95.899	90.5135	16	25	0
270	10	0.9	-44	0.43	2.03	79.051	57.7778	95.991	90.5024	16	26	1
270	4	0.9	-55	0.39	1.99	78.1049	93.3333	105.682	87.2042	16	27	0
270	10	0.67	-48	0.48	2.03	81.4467	61.1111	98.655	89.7248	16	28	1
270	8	0.91	-33	0.43	2.02	81.7901	78.8889	101.595	88.7629	16	29	0
270	8	0.52	-23	0.45	2.02	78.6136	95.5556	106.739	87.3251	16	30	0
270	10	0.9	-49	0.43	2.03	77.3788	52.2222	94.981	90.5581	16	31	0
270	10	0.69	-49	0.48	2.04	80.8982	61.1111	98.104	89.8911	16	32	0
270	10	0.9	-47	0.43	2.03	78.7808	54.4444	95.394	90.5067	16	33	0
270	10	0.9	11	0.43	2	82.049	80	102.238	87.6415	16	34	0
270	8	0.71	-23	0.45	2.03	80.3342	91.1111	104.902	87.7683	16	35	0
270	10	0.79	-11	0.42	1.99	82.3973	86.6667	104.029	88.035	16	36	0
270	10	0.79	-11	0.42	2.02	82.3497	87.7778	104.121	87.9784	16	37	0
270	10	0.71	-23	0.45	2.03	81.9223	85.5556	103.248	88.5605	16	38	0
270	8	0.59	-43	0.48	2.04	80.4867	85.5556	103.156	87.9295	16	39	0
270	4	0.9	-19	0.42	2.02	76.0297	100	109.219	86.358	17	0	0
270	8	0.26	-44	0.45	2.02	75.5719	100	108.254	86.4446	17	1	0
270	10	0.9	-52	0.43	2.04	75.9124	51.1111	94.292	90.7116	17	2	0
270	10	0.94	-10	0.46	1.88	83.1002	71.1111	103.064	88.5708	17	3	1
270	8	0.28	-44	0.45	1.95	76.6671	98.8889	107.611	86.6109	17	4	0
270	10	0.72	-49	0.48	2.04	80.9013	62.2222	96.91	90.1295	17	5	1
270	8	0.52	-13	0.43	2.03	78.1204	97.7778	107.841	86.9539	17	6	0
270	8	0.71	-23	0.45	2.03	80.3342	91.1111	104.902	87.7683	17	7	0
270	10	0.52	-13	0.43	2.03	79.835	94.4444	107.106	87.4023	17	8	0
270	10	0.79	-11	0.42	1.99	82.3973	86.6667	104.029	88.035	17	9	0
270	8	0.97	-42	0.46	1.98	81.2007	64.4444	99.298	89.435	17	10	0
270	10	0.91	-10	0.42	2.04	82.8037	85.5556	103.524	88.2185	17	11	0
270	10	0.71	-47	0.48	2.04	81.3636	63.3333	98.38	89.9074	17	12	0
270	8	0.36	-46	0.42	2.02	77.5729	96.6667	106.463	87.0516	17	13	0
270	10	0.86	-45	0.47	2.03	79.5314	61.1111	96.267	90.3789	17	14	1
270	8	0.52	-23	0.45	2.02	78.6136	95.5556	106.739	87.3251	17	15	0
270	4	0.9	-55	0.39	1.99	78.1049	93.3333	105.682	87.2042	17	16	0
270	10	0.79	-11	0.42	2.02	82.3497	87.7778	104.121	87.9784	17	17	0
270	10	0.71	-4	0.45	2.03	81.5242	90	105.407	87.6638	17	18	0
270	10	0.9	-49	0.43	2.03	76.9842	53.3333	94.981	90.5633	17	19	0
270	9	0.9	-48	0.44	2.02	79.8102	60	96.588	90.1072	17	20	0
270	10	0.9	11	0.43	2	82.049	80	102.238	87.6415	17	21	0
270	10	0.91	-49	0.48	2.04	77.2334	51.1111	94.843	90.6019	17	22	1
270	8	0.95	-42	0.46	1.99	80.7291	66.6667	99.436	89.3458	17	23	0
270	10	0.67	-48	0.48	2.03	81.4467	61.1111	98.655	89.7248	17	24	0
270	9	0.91	-42	0.48	1.99	80.2452	63.3333	98.426	90.012	17	25	1
270	10	0.9	-47	0.43	2.03	78.7808	54.4444	95.394	90.5067	17	26	0
270	8	0.59	-43	0.48	2.04	80.4867	85.5556	103.156	87.9295	17	27	0
270	10	0.91	-31	0.45	2.03	82.2658	67.7778	99.666	89.8122	17	28	0
270	8	0.59	-50	0.48	2.04	80.8583	82.2222	102.284	88.3128	17	29	0
270	10	0.61	-43	0.42	1.99	81.8082	68.8889	100.446	88.9318	17	30	0
270	10	0.9	-45	0.47	2.03	78.8633	55.5556	95.899	90.5135	17	31	0
270	9	0.61	-45	0.44	2.04	81.7142	76.6667	101.503	88.6934	17	32	0
270	10	0.91	-43	0.48	2.04	79.4436	58.8889	96.129	90.4818	17	33	0
270	10	0.59	-52	0.48	2.04	82.1242	65.5556	99.16	89.3844	17	34	0
270	8	0.36	-48	0.42	1.98	77.8634	95.5556	106.188	87.1348	17	35	1
270	10	0.59	-39	0.43	2.04	81.6468	77.7778	101.181	88.5725	17	36	0
270	10	0.9	-31	0.43	2.03	81.298	71.1111	99.757	89.7299	17	37	1
270	10	0.59	-43	0.48	2.04	81.4764	74.4444	100.676	89.0544	17	38	0
270	8	0.91	-33	0.43	2.02	81.7901	78.8889	101.595	88.7629	17	39	0
270	4	0.9	-19	0.42	2.02	76.0297	100	109.219	86.358	18	0	0
270	8	0.26	-44	0.45	2.02	75.5719	100	108.254	86.4446	18	1	0
270	10	0.9	-52	0.43	2.04	75.9124	51.1111	94.292	90.7116	18	2	0
270	10	0.94	-10	0.46	1.88	83.1002	71.1111	103.064	88.5708	18	3	0
270	10	0.9	-52	0.43	2.02	75.9552	50	94.292	90.6773	18	4	0
270	8	0.28	-44	0.45	1.95	76.6671	98.8889	107.611	86.6109	18	5	0
270	10	0.91	-10	0.42	2.04	82.8037	85.5556	103.524	88.2185	18	6	0
270	8	0.36	-46	0.42	2.02	77.5729	96.6667	106.463	87.0516	18	7	0
270	8	0.59	-50	0.48	2.04	80.8583	82.2222	102.284	88.3128	18	8	0
270	10	0.59	-43	0.48	2.04	81.4764	74.4444	100.676	89.0544	18	9	0
270	10	0.59	-52	0.48	2.04	82.1242	65.5556	99.16	89.3844	18	10	0
270	10	0.52	-13	0.43	2.03	79.835	94.4444	107.106	87.4023	18	11	0
270	8	0.87	-49	0.46	1.99	80.8293	64.4444	98.839	89.5147	18	12	0
270	10	0.79	-11	0.42	1.99	82.3973	86.6667	104.029	88.035	18	13	0
270	10	0.91	-45	0.47	2.03	79.0779	56.6667	95.716	90.5238	18	14	1
270	10	0.71	-48	0.44	2.02	80.9686	60	98.104	89.8645	18	15	0
270	10	0.72	-49	0.48	2.04	80.9013	62.2222	96.91	90.1295	18	16	0
270	10	0.9	-31	0.43	2.03	81.298	71.1111	99.757	89.7299	18	17	0
270	8	0.55	-13	0.43	2.03	78.3984	97.7778	107.611	87.1142	18	18	1
270	10	0.71	-10	0.45	2.03	81.6187	90	104.672	87.8901	18	19	1
270	10	0.86	-45	0.47	2.03	79.5314	61.1111	96.267	90.3789	18	20	0
270	8	0.66	-20	0.48	2.04	79.7267	92.2222	106.096	87.5926	18	21	0
270	10	0.9	-49	0.43	2.03	76.9842	53.3333	94.981	90.5633	18	22	0
270	8	0.52	-23	0.45	2.02	78.6136	95.5556	106.739	87.3251	18	23	0
270	8	0.71	-23	0.45	2.03	80.3342	91.1111	104.902	87.7683	18	24	0
270	10	0.79	-11	0.42	2.02	82.3497	87.7778	104.121	87.9784	18	25	0
270	10	0.91	-43	0.48	2.04	79.4436	58.8889	96.129	90.4818	18	26	0
270	9	0.91	-42	0.48	1.99	80.2452	63.3333	98.426	90.012	18	27	0
270	10	0.58	-46	0.42	2	81.5991	68.8889	100.4	88.8486	18	28	0
270	8	0.59	-43	0.48	2.04	80.4867	85.5556	103.156	87.9295	18	29	0
270	10	0.91	-49	0.48	2.04	77.2334	51.1111	94.843	90.6019	18	30	0
270	10	0.9	11	0.43	2	82.049	80	102.238	87.6415	18	31	0
270	10	0.91	-31	0.45	2.03	82.2658	67.7778	99.666	89.8122	18	32	0
270	4	0.9	-55	0.39	1.99	78.1049	93.3333	105.682	87.2042	18	33	0
270	10	0.61	-43	0.42	1.99	81.8082	68.8889	100.446	88.9318	18	34	0
270	9	0.61	-45	0.44	2.04	81.7142	76.6667	101.503	88.6934	18	35	0
270	10	0.95	-42	0.46	1.99	78.8516	57.7778	96.037	90.5727	18	36	0
270	9	0.92	-47	0.48	2.04	80.2741	60	96.68	90.1766	18	37	1
270	10	0.59	-39	0.43	2.04	81.543	78.8889	101.181	88.5665	18	38	0
270	10	0.67	-48	0.48	2.03	81.4467	61.1111	98.655	89.7248	18	39	0
270	4	0.9	-19	0.42	2.02	76.0297	100	109.219	86.358	19	0	0
270	8	0.26	-44	0.45	2.02	75.5719	100	108.254	86.4446	19	1	0
270	10	0.9	-52	0.43	2.04	75.9124	51.1111	94.292	90.7116	19	2	0
270	10	0.94	-10	0.46	1.88	83.1002	71.1111	103.064	88.5708	19	3	0
270	10	0.91	-52	0.43	2.02	75.1724	50	94.246	90.7073	19	4	0
270	8	0.28	-44	0.45	1.95	76.6671	98.8889	107.611	86.6109	19	5	0
270	4	0.9	-55	0.39	1.99	78.1049	93.3333	105.682	87.2042	19	6	0
270	8	0.59	-50	0.48	2.04	80.8583	82.2222	102.284	88.3128	19	7	0
270	8	0.36	-46	0.42	2.02	77.5729	96.6667	106.463	87.0516	19	8	0
270	10	0.59	-43	0.48	2.04	81.4764	74.4444	100.676	89.0544	19	9	0
270	10	0.91	-45	0.47	2.03	79.0779	56.6667	95.716	90.5238	19	10	0
270	10	0.52	-13	0.43	2.03	79.835	94.4444	107.106	87.4023	19	11	0
270	10	0.9	-49	0.43	2.03	76.9842	53.3333	94.981	90.5633	19	12	0
270	9	0.65	-21	0.42	2.04	80.4061	92.2222	104.902	87.7812	19	13	1
270	10	0.91	-10	0.42	2.04	82.8037	85.5556	103.524	88.2185	19	14	0
270	8	0.55	-13	0.43	2.03	78.3984	97.7778	107.611	87.1142	19	15	0
270	10	0.86	-45	0.47	2.03	79.5314	61.1111	96.267	90.3789	19	16	0
270	8	0.87	-49	0.46	1.99	80.8293	64.4444	98.839	89.5147	19	17	0
270	10	0.79	-11	0.42	1.99	82.3973	86.6667	104.029	88.035	19	18	0
270	9	0.91	-42	0.48	1.99	80.2452	63.3333	98.426	90.012	19	19	0
270	10	0.71	-10	0.45	2.03	81.6187	90	104.672	87.8901	19	20	0
270	10	0.72	-49	0.48	2.04	80.9013	62.2222	96.91	90.1295	19	21	0
270	10	0.59	-43	0.48	2.02	81.6899	70	100.584	88.8409	19	22	0
270	10	0.9	11	0.43	2	82.049	80	102.238	87.6415	19	23	0
270	10	0.59	-42	0.48	1.99	81.6226	72.2222	100.814	88.9146	19	24	0
270	10	0.9	-51	0.43	2.02	76.2856	51.1111	94.568	90.6276	19	25	1
270	8	0.52	-23	0.45	2.02	78.6136	95.5556	106.739	87.3251	19	26	0
270	9	0.61	-45	0.44	2.04	81.7142	76.6667	101.503	88.6934	19	27	0
270	8	0.92	-43	0.48	2.04	81.1572	66.6667	99.528	89.3407	19	28	0
270	10	0.71	-48	0.44	2.02	80.9686	60	98.104	89.8645	19	29	0
270	8	0.86	-25	0.46	1.99	81.3946	84.4444	103.386	88.2056	19	30	0
270	10	0.59	-39	0.43	2.04	81.543	78.8889	101.181	88.5665	19	31	0
270	10	0.79	-11	0.42	2.02	82.3497	87.7778	104.121	87.9784	19	32	0
270	10	0.95	-42	0.46	1.99	78.8516	57.7778	96.037	90.5727	19	33	0
270	10	0.9	-31	0.43	2.03	81.298	71.1111	99.757	89.7299	19	34	0
270	10	0.57	-13	0.42	2	80.6689	92.2222	106.647	87.4974	19	35	0
270	8	0.59	-43	0.49	2.02	80.5499	85.5556	103.064	87.9664	19	36	0
270	8	0.36	-46	0.42	2.02	77.4973	95.5556	106.463	87.055	19	37	0
270	10	0.91	-48	0.48	2.04	77.9863	51.1111	95.073	90.583	19	38	1
270	10	0.93	11	0.43	2	82.1462	78.8889	102.008	87.674	19	39	0
270	4	0.9	-19	0.42	2.02	76.0297	100	109.219	86.358	20	0	0
270	8	0.26	-44	0.45	2.02	75.5719	100	108.254	86.4446	20	1	0
270	10	0.9	-51	0.47	2.02	75.583	50	94.568	90.7142	20	2	1
270	10	0.94	-10	0.46	1.88	83.1002	71.1111	103.064	88.5708	20	3	0
270	10	0.91	-52	0.43	2.02	75.1724	50	94.246	90.7073	20	4	0
270	10	0.86	-45	0.47	2.03	79.5314	61.1111	96.267	90.3789	20	5	0
270	8	0.28	-44	0.45	1.95	76.6671	98.8889	107.611	86.6109	20	6	0
270	8	0.92	-43	0.48	2.04	81.1572	66.6667	99.528	89.3407	20	7	0
270	10	0.71	-48	0.44	2.02	80.9686	60	98.104	89.8645	20	8	0
270	9	0.91	-42	0.48	1.99	80.2452	63.3333	98.426	90.012	20	9	0
270	10	0.72	-49	0.48	2.04	80.9013	62.2222	96.91	90.1295	20	10	0
270	10	0.91	-45	0.47	2.03	79.0779	56.6667	95.716	90.5238	20	11	0
270	10	0.59	-43	0.48	2.04	81.4764	74.4444	100.676	89.0544	20	12	0
270	10	0.9	-49	0.43	2.03	76.9842	53.3333	94.981	90.5633	20	13	0
270	8	0.36	-46	0.42	2.02	77.5729	96.6667	106.463	87.0516	20	14	0
270	10	0.9	-31	0.43	2.03	81.298	71.1111	99.757	89.7299	20	15	0
270	10	0.59	-43	0.48	2.02	81.6899	70	100.584	88.8409	20	16	0
270	10	0.91	-10	0.42	2.04	82.8037	85.5556	103.524	88.2185	20	17	0
270	9	0.61	-45	0.44	2.04	81.7142	76.6667	101.503	88.6934	20	18	0
270	4	0.91	-55	0.39	1.99	78.1426	93.3333	105.682	87.2359	20	19	0
270	8	0.87	-49	0.46	1.99	80.8293	64.4444	98.839	89.5147	20	20	0
270	9	0.65	-21	0.42	2.04	80.4061	92.2222	104.902	87.7812	20	21	0
270	8	0.6	-46	0.42	2.02	80.7032	84.4444	102.697	88.0778	20	22	0
270	10	0.59	-42	0.48	1.99	81.6226	72.2222	100.814	88.9146	20	23	0
270	10	0.93	11	0.43	2	82.1462	78.8889	102.008	87.674	20	24	0
270	9	0.9	-21	0.45	2.04	81.8049	82.2222	102.881	88.6454	20	25	0
270	8	0.52	-23	0.45	2.02	78.6136	95.5556	106.739	87.3251	20	26	0
270	10	0.95	-42	0.46	1.99	78.8516	57.7778	96.037	90.5727	20	27	0
270	10	0.9	11	0.48	2	82.2392	81.1111	102.054	87.6895	20	28	1
270	10	0.59	-39	0.43	2.04	81.543	78.8889	101.181	88.5665	20	29	0
270	10	0.91	-48	0.48	2.04	77.9863	51.1111	95.073	90.583	20	30	0
270	10	0.79	-11	0.42	1.99	82.3973	86.6667	104.029	88.035	20	31	0
270	10	0.8	-52	0.48	2.04	78.4022	52.2222	95.256	90.5436	20	32	1
270	8	0.55	-13	0.43	2.03	78.3984	97.7778	107.611	87.1142	20	33	0
270	8	0.93	-23	0.42	2.03	81.5627	86.6667	103.156	88.4619	20	34	1
270	10	0.91	-50	0.48	2.04	76.5519	51.1111	94.659	90.6439	20	35	0
270	10	0.6	-10	0.42	2.04	80.5713	94.4444	106.279	87.542	20	36	1
270	8	0.87	-49	0.42	2.03	81.1786	62.2222	98.885	89.4024	20	37	0
270	10	0.7	11	0.43	2	81.1838	87.7778	103.799	87.4434	20	38	0
270	8	0.59	-50	0.48	2.04	80.8583	82.2222	102.284	88.3128	20	39	0
270	4	0.9	-19	0.42	2.02	76.0297	100	109.219	86.358	21	0	0
270	10	0.9	-51	0.47	2.02	75.583	50	94.568	90.7142	21	1	0
270	10	0.94	-10	0.46	1.88	83.1002	71.1111	103.064	88.5708	21	2	0
270	10	0.91	-52	0.43	2.02	75.1724	50	94.246	90.7073	21	3	0
270	10	0.91	-52	0.44	2.02	75.3174	51.1111	94.2	90.7047	21	4	0
270	10	0.93	-24	0.42	2.03	82.7776	78.8889	101.044	89.2661	21	5	1
270	8	0.28	-44	0.45	1.95	76.6671	98.8889	107.611	86.6109	21	6	0
270	10	0.86	-45	0.47	2.03	79.5314	61.1111	96.267	90.3789	21	7	0
270	8	0.36	-46	0.42	2.02	77.5729	96.6667	106.463	87.0516	21	8	0
270	10	0.71	-48	0.44	2.02	80.9686	60	98.104	89.8645	21	9	0
270	4	0.91	-55	0.39	1.99	78.1426	93.3333	105.682	87.2359	21	10	0
270	9	0.65	-21	0.42	2.04	80.4061	92.2222	104.902	87.7812	21	11	0
270	10	0.7	11	0.43	2	81.1838	87.7778	103.799	87.4434	21	12	0
270	8	0.52	-23	0.45	2.02	78.6136	95.5556	106.739	87.3251	21	13	0
270	10	0.91	-45	0.47	2.03	79.0779	56.6667	95.716	90.5238	21	14	0
270	8	0.26	-44	0.45	2.02	75.5719	100	108.254	86.4446	21	15	0
270	10	0.72	-49	0.48	2.04	80.9013	62.2222	96.91	90.1295	21	16	0
270	10	0.93	11	0.43	2	82.277	80	102.008	87.6758	21	17	1
270	9	0.91	-42	0.48	1.99	80.2452	63.3333	98.426	90.012	21	18	0
270	9	0.91	-36	0.48	1.99	81.2098	66.6667	99.528	89.6871	21	19	1
270	8	0.6	-46	0.42	2.02	80.7032	84.4444	102.697	88.0778	21	20	0
270	10	0.95	-45	0.46	2.03	77.9837	53.3333	95.44	90.499	21	21	0
270	8	0.55	-13	0.43	2.03	78.3984	97.7778	107.611	87.1142	21	22	0
270	10	0.6	-10	0.42	2.04	80.5713	94.4444	106.279	87.542	21	23	0
270	10	0.95	-42	0.46	1.99	78.8516	57.7778	96.037	90.5727	21	24	0
270	10	0.59	-44	0.48	2.04	81.6878	70	100.492	89.0861	21	25	0
270	8	0.87	-49	0.42	2.03	81.1786	62.2222	98.885	89.4024	21	26	0
270	8	0.52	-46	0.45	2.02	79.7988	87.7778	103.616	87.7469	21	27	0
270	8	0.87	-49	0.46	1.99	80.8293	64.4444	98.839	89.5147	21	28	0
270	10	0.91	-50	0.48	2.04	76.5519	51.1111	94.659	90.6439	21	29	0
270	8	0.91	-42	0.46	2.02	81.5176	67.7778	100.125	89.0158	21	30	0
270	9	0.92	-10	0.42	2.04	81.5349	87.7778	104.902	87.8567	21	31	0
270	10	0.59	-42	0.48	2.04	81.7401	75.5556	100.814	88.8066	21	32	0
270	10	0.9	-49	0.43	2.03	76.9842	53.3333	94.981	90.5633	21	33	0
270	10	0.91	-49	0.42	2.04	77.2882	52.2222	94.843	90.5778	21	34	1
270	10	0.91	-10	0.42	2.04	82.8608	86.6667	103.524	88.221	21	35	1
270	10	0.92	-12	0.43	2.04	83.0168	84.4444	103.34	88.4456	21	36	1
270	10	0.59	-35	0.48	2.02	81.3064	82.2222	102.467	88.6514	21	37	0
270	8	0.59	-50	0.48	2.04	80.8583	82.2222	102.284	88.3128	21	38	0
270	8	0.93	-23	0.42	2.03	81.5627	86.6667	103.156	88.4619	21	39	0
270	4	0.9	-19	0.42	2.02	76.0297	100	109.219	86.358	22	0	0
270	10	0.95	-12	0.42	2.04	83.1901	83.3333	103.294	88.6531	22	1	1
270	8	0.26	-44	0.45	2.02	75.5719	100	108.254	86.4446	22	2	0
270	10	0.91	-52	0.44	2.02	75.9901	50	94.2	90.709	22	3	1
270	10	0.9	-51	0.47	2.02	75.583	50	94.568	90.7142	22	4	0
270	10	0.91	-52	0.44	2.02	75.3174	51.1111	94.2	90.7047	22	5	0
270	10	0.99	-22	0.45	2.03	82.4133	76.6667	100.768	89.5062	22	6	1
270	10	0.93	-24	0.42	2.03	82.7776	78.8889	101.044	89.2661	22	7	0
270	8	0.28	-44	0.45	1.95	76.6671	98.8889	107.611	86.6109	22	8	0
270	10	0.93	11	0.43	2	82.277	80	102.008	87.6758	22	9	0
270	8	0.36	-46	0.42	2.02	77.5729	96.6667	106.463	87.0516	22	10	0
270	4	0.91	-55	0.39	1.99	78.1426	93.3333	105.682	87.2359	22	11	0
270	10	0.94	-10	0.46	1.88	83.1002	71.1111	103.064	88.5708	22	12	0
270	10	0.59	-44	0.48	2.04	81.6878	70	100.492	89.0861	22	13	0
270	9	0.65	-21	0.42	2.04	80.4061	92.2222	104.902	87.7812	22	14	0
270	10	0.72	-49	0.48	2.04	80.9013	62.2222	96.91	90.1295	22	15	0
270	10	0.86	-45	0.47	2.03	79.5314	61.1111	96.267	90.3789	22	16	0
270	9	0.91	-36	0.48	1.99	81.2098	66.6667	99.528	89.6871	22	17	0
270	9	0.91	-23	0.4	1.99	82.0252	83.3333	102.33	88.7243	22	18	1
270	8	0.54	-46	0.45	2.02	80.0079	88.8889	103.616	87.7726	22	19	1
270	8	0.52	-23	0.45	2.02	78.6136	95.5556	106.739	87.3251	22	20	0
270	10	0.6	-10	0.42	2.04	80.5713	94.4444	106.279	87.542	22	21	0
270	8	0.55	-13	0.43	2.03	78.3984	97.7778	107.611	87.1142	22	22	0
270	8	0.6	-46	0.42	2.02	80.7032	84.4444	102.697	88.0778	22	23	0
270	8	0.91	-42	0.46	2.02	81.5176	67.7778	100.125	89.0158	22	24	0
270	8	0.86	-46	0.38	2.03	81.3727	66.6667	99.62	88.9669	22	25	0
270	10	0.7	11	0.43	2	81.1838	87.7778	103.799	87.4434	22	26	0
270	10	0.87	-45	0.42	2.04	79.7658	57.7778	96.221	90.3181	22	27	1
270	8	0.59	-50	0.48	2.04	80.8583	82.2222	102.284	88.3128	22	28	0
270	9	0.92	-10	0.42	2.04	81.5349	87.7778	104.902	87.8567	22	29	0
270	8	0.95	-48	0.46	2.03	80.7844	63.3333	97.92	89.9348	22	30	1
270	10	0.88	-49	0.43	2.02	77.5247	53.3333	95.165	90.5376	22	31	1
270	10	0.71	-46	0.44	2.02	81.1817	62.2222	98.701	89.8182	22	32	0
270	10	0.71	-48	0.44	2.02	80.9686	60	98.104	89.8645	22	33	0
270	9	0.91	-42	0.48	1.99	80.2452	63.3333	98.426	90.012	22	34	0
270	10	0.95	-45	0.46	2.03	77.9837	53.3333	95.44	90.499	22	35	0
270	10	0.9	-49	0.43	2.03	76.9842	53.3333	94.981	90.5633	22	36	0
270	10	0.91	-50	0.48	2.04	76.5519	51.1111	94.659	90.6439	22	37	0
270	10	0.91	-36	0.46	2.03	81.1527	64.4444	98.471	89.9777	22	38	1
270	10	0.91	-10	0.42	2.04	82.8608	86.6667	103.524	88.221	22	39	0
270	4	0.9	-19	0.42	2.02	76.0297	100	109.219	86.358	23	0	0
270	10	0.95	-12	0.42	2.04	83.1901	83.3333	103.294	88.6531	23	1	0
270	10	0.91	-52	0.44	2.02	75.9901	50	94.2	90.709	23	2	0
270	10	0.9	-51	0.47	2.02	75.583	50	94.568	90.7142	23	3	0
270	10	0.91	-52	0.44	2.02	75.4804	51.1111	94.2	90.7133	23	4	1
270	8	0.28	-44	0.45	1.95	76.6671	98.8889	107.611	86.6109	23	5	0
270	10	0.99	-22	0.45	2.03	82.4133	76.6667	100.768	89.5062	23	6	0
270	8	0.52	-23	0.45	2.02	78.6136	95.5556	106.739	87.3251	23	7	0
270	10	0.93	-24	0.42	2.03	82.6677	72.2222	101.044	89.2704	23	8	0
270	8	0.36	-46	0.42	2.02	77.5729	96.6667	106.463	87.0516	23	9	0
270	10	0.87	-45	0.46	2.03	79.2159	56.6667	96.175	90.4192	23	10	0
270	8	0.6	-46	0.42	2.02	80.7032	84.4444	102.697	88.0778	23	11	0
270	8	0.26	-44	0.45	2.02	75.5719	100	108.254	86.4446	23	12	0
270	8	0.54	-46	0.45	2.02	80.0079	88.8889	103.616	87.7726	23	13	0
270	8	0.88	-46	0.38	2.03	81.0791	66.6667	99.39	89.0149	23	14	0
270	9	0.65	-21	0.42	2.04	80.4061	92.2222	104.902	87.7812	23	15	0
270	8	0.55	-13	0.43	2.03	78.3984	97.7778	107.611	87.1142	23	16	0
270	10	0.6	-10	0.42	2.04	80.5713	94.4444	106.279	87.542	23	17	0
270	9	0.91	-23	0.4	1.99	82.0252	83.3333	102.33	88.7243	23	18	0
270	10	0.72	-10	0.42	2.03	81.7167	87.7778	104.856	87.8421	23	19	0
270	10	0.93	-24	0.42	2.03	82.7776	78.8889	101.044	89.2661	23	20	0
270	10	0.95	-9	0.46	1.88	82.9523	74.4444	103.018	88.5194	23	21	1
270	10	0.93	11	0.43	2	82.277	80	102.008	87.6758	23	22	0
270	10	0.7	11	0.43	2	81.1838	87.7778	103.799	87.4434	23	23	0
270	10	0.93	-45	0.42	2.03	78.2386	55.5556	95.67	90.5161	23	24	1
270	8	0.59	-50	0.48	2.04	80.8583	82.2222	102.284	88.3128	23	25	0
270	10	0.87	-45	0.42	2.04	79.7658	57.7778	96.221	90.3181	23	26	0
270	10	0.93	-28	0.42	2.03	82.2432	72.2222	100.125	89.5885	23	27	1
270	8	0.95	-48	0.46	2.03	80.7844	63.3333	97.92	89.9348	23	28	0
270	10	0.72	-49	0.46	2.03	80.7354	61.1111	96.91	90.1595	23	29	1
270	10	0.91	-10	0.42	2.04	82.8608	86.6667	103.524	88.221	23	30	0
270	9	0.91	-36	0.46	2.03	81.3496	68.8889	99.528	89.6622	23	31	0
270	10	0.86	-45	0.47	2.03	79.5314	61.1111	96.267	90.3789	23	32	0
270	8	0.86	-46	0.38	2.03	81.3727	66.6667	99.62	88.9669	23	33	0
270	10	0.95	-45	0.46	2.03	77.9837	53.3333	95.44	90.499	23	34	0
270	10	0.71	-46	0.44	2.02	81.1817	62.2222	98.701	89.8182	23	35	0
270	10	0.71	-48	0.44	2.02	80.9686	60	98.104	89.8645	23	36	0
270	10	0.94	-10	0.46	1.88	83.1002	71.1111	103.064	88.5708	23	37	0
270	10	0.86	-51	0.47	2.02	76.9117	52.2222	94.843	90.6421	23	38	1
270	9	0.91	-42	0.48	1.99	80.2452	63.3333	98.426	90.012	23	39	0
270	4	0.9	-19	0.42	2.02	76.0297	100	109.219	86.358	24	0	0
270	10	0.91	-52	0.44	2.02	75.4804	51.1111	94.2	90.7133	24	1	0
270	10	0.9	-51	0.47	2.02	75.583	50	94.568	90.7142	24	2	0
270	8	0.26	-44	0.45	2.02	75.5719	100	108.254	86.4446	24	3	0
270	10	0.95	-12	0.42	2.04	83.1901	83.3333	103.294	88.6531	24	4	0
270	10	0.91	-52	0.44	2.02	75.9901	50	94.2	90.709	24	5	0
270	8	0.28	-44	0.45	1.95	76.6671	98.8889	107.611	86.6109	24	6	0
270	8	0.88	-46	0.38	2.03	81.0791	66.6667	99.39	89.0149	24	7	0
270	8	0.36	-46	0.42	2.02	77.5729	96.6667	106.463	87.0516	24	8	0
270	8	0.52	-23	0.45	2.02	78.6136	95.5556	106.739	87.3251	24	9	0
270	10	0.6	-10	0.42	2.04	80.5713	94.4444	106.279	87.542	24	10	0
270	9	0.65	-21	0.42	2.04	80.4061	92.2222	104.902	87.7812	24	11	0
270	10	0.93	11	0.43	2	82.277	80	102.008	87.6758	24	12	0
270	8	0.55	-13	0.43	2.03	78.3984	97.7778	107.611	87.1142	24	13	0
270	10	0.86	-51	0.47	2.02	76.9117	52.2222	94.843	90.6421	24	14	0
270	10	0.95	-45	0.46	2.03	77.9837	53.3333	95.44	90.499	24	15	0
270	10	0.72	-49	0.46	2.03	80.7354	61.1111	96.91	90.1595	24	16	0
270	8	0.95	-48	0.46	2.03	80.7844	63.3333	97.92	89.9348	24	17	0
270	9	0.91	-23	0.4	1.99	82.0252	83.3333	102.33	88.7243	24	18	0
270	10	0.9	-44	0.45	1.99	78.8734	58.8889	95.991	90.583	24	19	1
270	10	0.99	-22	0.45	2.03	82.4133	76.6667	100.768	89.5062	24	20	0
270	10	0.7	11	0.43	2	81.1838	87.7778	103.799	87.4434	24	21	0
270	10	0.87	-45	0.46	2.03	79.2159	56.6667	96.175	90.4192	24	22	0
270	8	0.59	-50	0.48	2.04	80.8583	82.2222	102.284	88.3128	24	23	0
270	10	0.93	-45	0.42	2.03	78.2386	55.5556	95.67	90.5161	24	24	0
270	10	0.87	-45	0.42	2.04	79.7658	57.7778	96.221	90.3181	24	25	0
270	10	0.93	-24	0.42	2.03	82.7776	78.8889	101.044	89.2661	24	26	0
270	8	0.6	-46	0.42	2.02	80.7032	84.4444	102.697	88.0778	24	27	0
270	10	0.93	-28	0.36	2.03	82.2676	73.3333	100.263	89.3493	24	28	1
270	10	0.95	-9	0.46	1.88	82.9523	74.4444	103.018	88.5194	24	29	0
270	9	0.91	-36	0.46	2.03	81.3496	68.8889	99.528	89.6622	24	30	0
270	10	0.93	-28	0.42	2.03	82.2432	72.2222	100.125	89.5885	24	31	0
270	8	0.71	-23	0.45	2	80.4664	88.8889	104.81	87.7649	24	32	0
270	10	0.96	-46	0.42	2.02	77.6288	52.2222	95.165	90.5281	24	33	1
270	10	0.72	-10	0.42	2.03	81.6972	90	104.856	87.8447	24	34	1
270	9	0.91	-42	0.48	1.99	80.2452	63.3333	98.426	90.012	24	35	0
270	10	0.71	-46	0.44	2.02	81.1817	62.2222	98.701	89.8182	24	36	0
270	10	0.86	-45	0.47	2.03	79.5314	61.1111	96.267	90.3789	24	37	0
270	10	0.91	-10	0.42	2.04	82.8608	86.6667	103.524	88.221	24	38	0
270	10	0.86	-44	0.47	2.04	80.022	60	96.451	90.3635	24	39	1
270	4	0.9	-19	0.42	2.02	76.0297	100	109.219	86.358	25	0	0
270	10	0.91	-52	0.44	2.02	74.9737	50	94.2	90.7142	25	1	1
270	8	0.26	-44	0.45	2.02	75.5719	100	108.254	86.4446	25	2	0
270	10	0.95	-12	0.42	2.04	83.1901	83.3333	103.294	88.6531	25	3	0
270	8	0.36	-46	0.42	2.02	77.5729	96.6667	106.463	87.0516	25	4	0
270	8	0.52	-23	0.45	2.02	78.6136	95.5556	106.739	87.3251	25	5	0
270	8	0.28	-44	0.45	1.95	76.6671	98.8889	107.611	86.6109	25	6	0
270	9	0.65	-21	0.42	2.04	80.4061	92.2222	104.902	87.7812	25	7	0
270	10	0.6	-10	0.42	2.04	80.5713	94.4444	106.279	87.542	25	8	0
270	10	0.93	-24	0.42	2.03	82.7776	78.8889	101.044	89.2661	25	9	0
270	10	0.91	-10	0.42	2.04	82.8608	86.6667	103.524	88.221	25	10	0
270	10	0.93	11	0.43	2	82.277	80	102.008	87.6758	25	11	0
270	10	0.72	-10	0.42	2.03	81.6972	90	104.856	87.8447	25	12	0
270	9	0.91	-36	0.46	2.03	81.3496	68.8889	99.528	89.6622	25	13	0
270	10	0.72	-49	0.46	2.03	80.7354	61.1111	96.91	90.1595	25	14	0
270	8	0.55	-13	0.43	2.03	78.3984	97.7778	107.611	87.1142	25	15	0
270	8	0.59	-46	0.48	2.03	80.7947	84.4444	102.651	88.1044	25	16	1
270	8	0.88	-46	0.38	2.03	81.0791	66.6667	99.39	89.0149	25	17	0
270	10	0.95	-45	0.46	2.03	77.9837	53.3333	95.44	90.499	25	18	0
270	10	0.86	-51	0.47	2.02	76.9117	52.2222	94.843	90.6421	25	19	0
270	8	0.95	-48	0.46	2.03	80.7844	63.3333	97.92	89.9348	25	20	0
270	8	0.59	-50	0.48	2.04	80.8583	82.2222	102.284	88.3128	25	21	0
270	10	0.99	-22	0.45	2.03	82.4133	76.6667	100.768	89.5062	25	22	0
270	10	0.95	-9	0.46	1.88	82.9523	74.4444	103.018	88.5194	25	23	0
270	9	0.91	-42	0.48	1.99	80.2452	63.3333	98.426	90.012	25	24	0
270	9	0.65	-23	0.42	2.02	80.6179	88.8889	104.58	87.8044	25	25	0
270	9	0.91	-23	0.4	1.99	82.0252	83.3333	102.33	88.7243	25	26	0
270	10	0.86	-44	0.47	2.04	80.022	60	96.451	90.3635	25	27	0
270	10	0.54	-51	0.47	2.02	81.8914	67.7778	99.987	89.0209	25	28	0
270	10	0.91	-35	0.42	2.04	80.8114	65.5556	98.793	89.844	25	29	1
270	10	0.93	-28	0.42	2.03	82.2432	72.2222	100.125	89.5885	25	30	0
270	10	0.71	-46	0.44	2.02	81.1817	62.2222	98.701	89.8182	25	31	0
270	10	0.93	-28	0.36	2.03	82.2676	73.3333	100.263	89.3493	25	32	0
270	10	0.87	-45	0.42	2.04	79.7658	57.7778	96.221	90.3181	25	33	0
270	10	0.96	-48	0.46	2	76.5876	51.1111	94.659	90.6936	25	34	1
270	10	0.9	-44	0.45	1.99	78.8734	58.8889	95.991	90.583	25	35	0
270	10	0.96	-46	0.42	2.02	77.6288	52.2222	95.165	90.5281	25	36	0
270	10	0.99	-22	0.42	2.03	82.7286	74.4444	100.814	89.4642	25	37	1
270	10	0.91	-52	0.44	2.02	75.4804	51.1111	94.2	90.7133	25	38	0
270	10	0.8	10	0.43	2.03	81.8693	87.7778	103.248	87.5446	25	39	1
270	4	0.9	-19	0.42	2.02	76.0297	100	109.219	86.358	26	0	0
270	10	0.91	-52	0.44	2.02	74.9737	50	94.2	90.7142	26	1	0
270	8	0.26	-44	0.45	2.02	75.5719	100	108.254	86.4446	26	2	0
270	10	0.95	-12	0.42	2.04	83.1901	83.3333	103.294	88.6531	26	3	0
270	8	0.52	-23	0.45	2.02	78.6136	95.5556	106.739	87.3251	26	4	0
270	8	0.28	-44	0.45	1.95	76.6671	98.8889	107.611	86.6109	26	5	0
270	10	0.72	-49	0.46	2.03	80.7354	61.1111	96.91	90.1595	26	6	0
270	8	0.55	-13	0.43	2.03	78.3984	97.7778	107.611	87.1142	26	7	0
270	10	0.9	-44	0.44	1.99	79.0792	56.6667	95.991	90.5693	26	8	1
270	10	0.95	-45	0.46	2.03	77.9837	53.3333	95.44	90.499	26	9	0
270	8	0.36	-46	0.42	2.02	77.5729	96.6667	106.463	87.0516	26	10	0
270	8	0.5	-48	0.46	2.02	79.7466	91.1111	103.937	87.6655	26	11	1
270	10	0.86	-44	0.47	2.04	80.022	60	96.451	90.3635	26	12	0
270	9	0.65	-21	0.42	2.04	80.4061	92.2222	104.902	87.7812	26	13	0
270	10	0.6	-10	0.42	2.04	80.5713	94.4444	106.279	87.542	26	14	0
270	10	0.71	-34	0.43	2.03	81.7839	76.6667	100.722	88.8915	26	15	1
270	10	0.65	-10	0.42	2	81.1981	91.1111	105.728	87.7186	26	16	1
270	9	0.91	-36	0.46	2.03	81.5463	70	99.528	89.6691	26	17	1
270	10	0.72	-10	0.42	2.03	81.6972	90	104.856	87.8447	26	18	0
270	9	0.91	-42	0.48	1.99	80.2452	63.3333	98.426	90.012	26	19	0
270	10	0.96	-48	0.46	2	76.5876	51.1111	94.659	90.6936	26	20	0
270	10	0.99	-22	0.42	2.03	82.7286	74.4444	100.814	89.4642	26	21	0
270	10	0.91	-10	0.42	2.04	82.8608	86.6667	103.524	88.221	26	22	0
270	10	0.87	-45	0.42	2.04	79.7658	57.7778	96.221	90.3181	26	23	0
270	10	0.93	-24	0.42	2.03	82.7776	78.8889	101.044	89.2661	26	24	0
270	9	0.91	-23	0.4	1.99	82.0252	83.3333	102.33	88.7243	26	25	0
270	10	0.9	-44	0.45	1.99	78.8734	58.8889	95.991	90.583	26	26	0
270	9	0.96	-23	0.48	2.02	81.8272	81.1111	102.054	89.0844	26	27	1
270	8	0.59	-50	0.48	2.04	80.8583	82.2222	102.284	88.3128	26	28	0
270	8	0.59	-46	0.48	2.03	80.7947	84.4444	102.651	88.1044	26	29	0
270	10	0.95	-22	0.45	2.03	82.7557	78.8889	101.641	89.2721	26	30	1
270	10	0.93	-28	0.42	2.03	82.2432	72.2222	100.125	89.5885	26	31	0
270	10	0.54	-51	0.47	2.02	81.8914	67.7778	99.987	89.0209	26	32	0
270	10	0.8	10	0.43	2.03	81.8693	87.7778	103.248	87.5446	26	33	0
270	9	0.65	-23	0.42	2	80.6304	90	104.488	87.8266	26	34	0
270	10	0.99	-22	0.45	2.03	82.4133	76.6667	100.768	89.5062	26	35	0
270	10	0.88	-46	0.44	2.02	78.4699	57.7778	95.808	90.493	26	36	1
270	10	0.96	-46	0.42	2.02	77.6288	52.2222	95.165	90.5281	26	37	0
270	10	0.94	-8	0.42	2.03	82.9088	85.5556	103.386	88.0847	26	38	1
270	10	0.95	-46	0.49	1.99	77.5238	53.3333	95.073	90.6842	26	39	1
270	4	0.9	-19	0.42	2.02	76.0297	100	109.219	86.358	27	0	0
270	10	0.91	-52	0.44	2.02	74.9737	50	94.2	90.7142	27	1	0
270	8	0.26	-44	0.45	2.02	75.5719	100	108.254	86.4446	27	2	0
270	10	0.95	-12	0.42	2.04	83.1901	83.3333	103.294	88.6531	27	3	0
270	9	0.91	-36	0.46	2.03	81.5463	70	99.528	89.6691	27	4	0
270	9	0.91	-42	0.48	1.99	80.2452	63.3333	98.426	90.012	27	5	0
270	8	0.28	-44	0.45	1.95	76.6671	98.8889	107.611	86.6109	27	6	0
270	8	0.52	-23	0.45	2.02	78.6136	95.5556	106.739	87.3251	27	7	0
270	8	0.5	-48	0.46	2.02	79.7466	91.1111	103.937	87.6655	27	8	0
270	10	0.54	-51	0.47	2.02	81.8914	67.7778	99.987	89.0209	27	9	0
270	8	0.36	-46	0.42	2.02	77.5729	96.6667	106.463	87.0516	27	10	0
270	9	0.89	-42	0.48	1.99	81.0048	64.4444	98.563	89.9563	27	11	0
270	10	0.86	-44	0.47	2.04	80.022	60	96.451	90.3635	27	12	0
270	10	0.72	-44	0.45	1.96	81.094	62.2222	98.793	89.8002	27	13	0
270	10	0.93	-28	0.42	2.03	82.2432	72.2222	100.125	89.5885	27	14	0
270	10	0.72	-49	0.46	2.03	80.5502	61.1111	96.91	90.1603	27	15	1
270	10	0.9	-49	0.49	2.03	76.727	51.1111	94.935	90.5967	27	16	0
270	10	0.65	-10	0.42	2	81.1981	91.1111	105.728	87.7186	27	17	0
270	8	0.55	-13	0.43	2.03	78.3984	97.7778	107.611	87.1142	27	18	0
270	9	0.65	-21	0.42	2.04	80.4061	92.2222	104.902	87.7812	27	19	0
270	8	0.59	-46	0.48	2.03	80.7947	84.4444	102.651	88.1044	27	20	0
270	10	0.99	-22	0.42	2.03	82.7286	74.4444	100.814	89.4642	27	21	0
270	10	0.72	-10	0.42	2.03	81.6972	90	104.856	87.8447	27	22	0
270	10	0.93	-44	0.46	1.99	78.3209	55.5556	95.762	90.583	27	23	1
270	9	0.91	-23	0.4	1.99	82.0252	83.3333	102.33	88.7243	27	24	0
270	10	0.95	-22	0.45	2.03	82.7557	78.8889	101.641	89.2721	27	25	0
270	10	0.9	-44	0.44	1.99	79.0792	56.6667	95.991	90.5693	27	26	0
270	10	0.95	-46	0.49	1.99	77.5238	53.3333	95.073	90.6842	27	27	0
270	10	0.87	-22	0.45	2.03	82.4836	81.1111	102.33	88.6497	27	28	1
270	10	0.87	-45	0.42	2.04	79.7658	57.7778	96.221	90.3181	27	29	0
270	8	0.59	-50	0.48	2.04	80.7153	82.2222	102.284	88.3136	27	30	0
270	10	0.91	-10	0.42	2.04	82.8608	86.6667	103.524	88.221	27	31	0
270	10	0.96	-48	0.46	2	76.5576	52.2222	94.659	90.6936	27	32	1
270	10	0.95	-45	0.46	2.03	77.9837	53.3333	95.44	90.499	27	33	0
270	10	0.91	-52	0.42	2.02	75.7964	50	94.246	90.709	27	34	0
270	10	0.71	-34	0.43	2.03	81.7839	76.6667	100.722	88.8915	27	35	0
270	9	0.65	-23	0.42	2	80.6304	90	104.488	87.8266	27	36	0
270	9	0.96	-23	0.48	2.02	81.8402	80	102.054	89.0886	27	37	1
270	10	0.9	-44	0.45	1.99	78.8734	58.8889	95.991	90.583	27	38	0
270	10	0.93	-24	0.42	2.03	82.7776	78.8889	101.044	89.2661	27	39	0
270	4	0.9	-19	0.42	2.02	76.0297	100	109.219	86.358	28	0	0
270	10	0.91	-52	0.44	2.02	74.9737	50	94.2	90.7142	28	1	0
270	8	0.26	-44	0.45	2.02	75.5719	100	108.254	86.4446	28	2	0
270	10	0.95	-12	0.42	2.04	83.1901	83.3333	103.294	88.6531	28	3	0
270	10	0.91	-10	0.42	2.04	82.8608	86.6667	103.524	88.221	28	4	0
270	8	0.36	-46	0.42	2.02	77.5729	96.6667	106.463	87.0516	28	5	0
270	10	0.72	-49	0.46	2.03	80.5502	61.1111	96.91	90.1603	28	6	0
270	8	0.28	-44	0.45	1.95	76.6671	98.8889	107.611	86.6109	28	7	0
270	8	0.5	-48	0.46	2.02	79.7466	91.1111	103.937	87.6655	28	8	0
270	10	0.87	-22	0.45	2.03	82.4836	81.1111	102.33	88.6497	28	9	0
270	10	0.71	-34	0.43	2.03	81.7839	76.6667	100.722	88.8915	28	10	0
270	8	0.55	-13	0.43	2.03	78.3984	97.7778	107.611	87.1142	28	11	0
270	8	0.52	-23	0.45	2.02	78.6136	95.5556	106.739	87.3251	28	12	0
270	10	0.93	-28	0.42	2.03	82.2432	72.2222	100.125	89.5885	28	13	0
270	10	0.99	-22	0.42	2.03	82.7286	74.4444	100.814	89.4642	28	14	0
270	8	0.52	-23	0.43	2.02	78.5508	94.4444	106.739	87.3337	28	15	0
270	10	0.9	-44	0.44	1.99	79.0792	56.6667	95.991	90.5693	28	16	0
270	8	0.87	-46	0.46	2.02	81.351	66.6667	99.436	89.3476	28	17	0
270	8	0.59	-46	0.48	2.03	80.7947	84.4444	102.651	88.1044	28	18	0
270	10	0.87	-45	0.42	2.04	79.7658	57.7778	96.221	90.3181	28	19	0
270	10	0.96	-48	0.46	2	76.5576	52.2222	94.659	90.6936	28	20	0
270	10	0.93	-24	0.42	2.03	82.7776	78.8889	101.044	89.2661	28	21	0
270	9	0.91	-42	0.48	1.99	80.7037	63.3333	98.426	90.0103	28	22	1
270	9	0.66	-23	0.42	2	80.6203	88.8889	104.396	87.8755	28	23	0
270	8	0.59	-46	0.43	2.03	80.6582	85.5556	102.789	88.0024	28	24	1
270	10	0.86	-44	0.47	2.04	80.022	60	96.451	90.3635	28	25	0
270	9	0.89	-42	0.48	1.99	81.0048	64.4444	98.563	89.9563	28	26	0
270	10	0.54	-51	0.47	2.02	81.8914	67.7778	99.987	89.0209	28	27	0
270	10	0.9	-49	0.49	2.03	76.727	51.1111	94.935	90.5967	28	28	0
270	9	0.61	-21	0.42	2.04	80.0339	93.3333	105.269	87.6663	28	29	1
270	10	0.95	-45	0.49	1.99	77.9473	54.4444	95.44	90.5496	28	30	1
270	9	0.96	-22	0.48	2.02	82.2257	82.2222	102.192	88.792	28	31	1
270	9	0.96	-23	0.48	2.02	81.8402	80	102.054	89.0886	28	32	0
270	10	0.9	-44	0.45	1.99	78.8734	58.8889	95.991	90.583	28	33	0
270	10	0.71	-44	0.43	2.03	81.4001	63.3333	98.885	89.6965	28	34	1
270	10	0.95	-22	0.45	2.03	82.7557	78.8889	101.641	89.2721	28	35	0
270	10	0.95	-46	0.49	1.99	77.5238	53.3333	95.073	90.6842	28	36	0
270	10	0.92	-44	0.49	2.04	78.2092	60	95.899	90.4818	28	37	1
270	10	0.9	-49	0.49	2.03	77.2458	53.3333	94.935	90.5958	28	38	1
270	9	0.91	-36	0.46	2.03	81.5463	70	99.528	89.6691	28	39	0
270	4	0.9	-19	0.42	2.02	76.0297	100	109.219	86.358	29	0	0
270	10	0.91	-52	0.44	2.02	74.9737	50	94.2	90.7142	29	1	0
270	8	0.26	-44	0.45	2.02	75.5719	100	108.254	86.4446	29	2	0
270	10	0.95	-12	0.42	2.04	83.1901	83.3333	103.294	88.6531	29	3	0
270	10	0.91	-52	0.44	2.02	75.2616	48.8889	94.2	90.7133	29	4	0
270	8	0.28	-44	0.45	1.95	76.6671	98.8889	107.611	86.6109	29	5	0
270	8	0.5	-48	0.46	2.02	79.7466	91.1111	103.937	87.6655	29	6	0
270	8	0.36	-46	0.42	2.02	77.5729	96.6667	106.463	87.0516	29	7	0
270	9	0.61	-21	0.42	2.04	80.0339	93.3333	105.269	87.6663	29	8	0
270	10	0.71	-34	0.43	2.03	81.7839	76.6667	100.722	88.8915	29	9	0
270	10	0.99	-22	0.42	2.03	82.7286	74.4444	100.814	89.4642	29	10	0
270	9	0.91	-36	0.46	2.03	81.5463	70	99.528	89.6691	29	11	0
270	10	0.55	-13	0.42	2.04	80.2077	94.4444	106.876	87.4374	29	12	0
270	9	0.87	-45	0.48	2.04	80.5196	62.2222	98.012	89.9417	29	13	0
270	10	0.93	-28	0.42	2.03	82.2432	72.2222	100.125	89.5885	29	14	0
270	10	0.54	-51	0.47	2.02	81.8914	67.7778	99.987	89.0209	29	15	0
270	10	0.91	-10	0.42	2.04	82.8608	86.6667	103.524	88.221	29	16	0
270	8	0.59	-46	0.43	2.03	80.6582	85.5556	102.789	88.0024	29	17	0
270	9	0.96	-22	0.48	2.02	82.2257	82.2222	102.192	88.792	29	18	0
270	9	0.95	-44	0.42	2.04	80.6021	61.1111	97.231	89.9186	29	19	0
270	10	0.9	-49	0.49	2.03	76.727	51.1111	94.935	90.5967	29	20	0
270	8	0.87	-46	0.46	2.02	81.351	66.6667	99.436	89.3476	29	21	0
270	9	0.94	-36	0.46	2.03	81.6927	65.5556	99.436	89.7719	29	22	1
270	10	0.86	-22	0.43	2.04	82.7882	81.1111	102.513	88.6308	29	23	1
270	8	0.36	-46	0.42	2.02	77.4191	94.4444	106.463	87.0542	29	24	0
270	10	0.9	-51	0.42	2.03	76.0757	50	94.476	90.6276	29	25	1
270	10	0.89	-45	0.48	2.02	79.2104	55.5556	95.945	90.5101	29	26	1
270	10	0.96	-48	0.46	2	76.5576	52.2222	94.659	90.6936	29	27	0
270	10	0.9	-10	0.49	2.04	82.7719	84.4444	103.478	88.2853	29	28	0
270	9	0.66	-23	0.42	2	80.6203	88.8889	104.396	87.8755	29	29	0
270	8	0.55	-12	0.43	1.97	78.82	96.6667	107.382	87.1468	29	30	1
270	8	0.59	-46	0.48	2.03	80.7947	84.4444	102.651	88.1044	29	31	0
270	8	0.52	-23	0.45	2.02	78.6136	95.5556	106.739	87.3251	29	32	0
270	8	0.52	-45	0.45	2.02	79.7914	90	103.845	87.7049	29	33	0
270	10	0.92	-44	0.49	2.04	78.2092	60	95.899	90.4818	29	34	0
270	8	0.55	-13	0.43	2.03	78.3984	97.7778	107.611	87.1142	29	35	1
270	10	0.95	-45	0.49	1.99	77.9473	54.4444	95.44	90.5496	29	36	0
270	10	0.93	-24	0.42	2.03	82.7776	78.8889	101.044	89.2661	29	37	0
270	9	0.91	-42	0.48	1.99	80.7037	63.3333	98.426	90.0103	29	38	0
270	8	0.26	-44	0.45	2.02	75.6873	100	108.254	86.4412	29	39	1

## Sheet: South-HSD
WFO	SDN	SDD	SDA	OWR	Window height	UDI	sDA	EUI	TCP	Generation	Indvidual	Pareto
0	2	0.2	-4	0.41	1.57	79.6793	90	100.171	79.1701	0	0	0
0	1	0.32	-22	0.5	1.61	77.3517	91.1111	101.824	78.3316	0	1	0
0	4	0.35	14	0.38	1.63	94.5228	66.6667	91.674	89.9468	0	2	0
0	5	0.18	-41	0.25	1.77	77.0848	81.1111	98.334	77.6243	0	3	0
0	2	0.81	-23	0.43	1.89	80.6524	100	96.221	83.9017	0	4	0
0	3	0.75	24	0.11	2.03	92.6797	60	90.71	89.7539	0	5	0
0	4	0.71	-3	0.2	1.16	85.4014	26.6667	91.49	89.7557	0	6	0
0	3	0.25	-18	0.38	1.22	82.632	55.5556	95.67	83.666	0	7	0
0	2	0.59	-23	0.5	1.87	78.9221	100	97.691	82.3431	0	8	0
0	3	0.43	-59	0.35	1.82	77.589	66.6667	97.323	78.9017	0	9	0
0	2	0.43	-3	0.25	1.44	86.2094	70	96.359	83.3736	0	10	0
0	2	0.16	-40	0.21	1.28	78.7536	62.2222	101.227	75.4621	0	11	0
0	4	0.26	-44	0.44	2.03	75.0493	96.6667	99.298	77.9818	0	12	0
0	2	0.99	18	0.44	1.63	90.3084	50	90.893	90.835	0	13	0
0	1	0.22	-51	0.22	0.96	76.7927	51.1111	100.906	74.988	0	14	0
0	1	0.93	-3	0.43	2.03	78.2654	100	99.298	81.7558	0	15	0
0	3	0.71	-22	0.24	1.41	86.229	56.6667	93.695	87.1485	0	16	0
0	4	0.73	-23	0.44	1.87	88.0197	72.2222	92.822	88.6831	0	17	0
0	3	0.36	29	0.42	1.2	81.2066	36.6667	91.628	90.1775	0	18	0
0	4	0.82	1	0.13	1.14	74.2576	8.88889	90.985	89.6545	0	19	0
0	3	0.58	-19	0.25	1.88	84.1487	95.5556	94.797	85.0754	0	20	0
0	3	0.2	22	0.43	1.17	85.7589	50	94.843	86.7327	0	21	0
0	3	0.53	18	0.18	1.52	91.4242	51.1111	92.087	89.7222	0	22	0
0	2	0.37	-20	0.19	1.49	81.2188	74.4444	99.114	78.7277	0	23	0
0	2	0.26	10	0.23	1.68	81.1197	92.2222	99.574	79.0303	0	24	0
0	1	0.26	-4	0.43	0.91	77.9416	47.7778	97.737	81.0039	0	25	0
0	2	0.57	-17	0.13	0.96	79.7334	44.4444	94.889	83.4002	0	26	0
0	2	0.62	-1	0.17	1.96	83.9163	100	97.277	82.8404	0	27	0
0	2	0.69	0	0.18	1.62	89.5956	74.4444	95.073	86.5243	0	28	0
0	3	0.99	9	0.29	1.76	91.9663	46.6667	89.883	90.7459	0	29	0
0	2	0.22	-21	0.28	1.61	78.0344	91.1111	101.503	77.4949	0	30	0
0	2	0.9	-54	0.13	1.85	77.1023	68.8889	97.92	76.2269	0	31	0
0	3	0.72	-25	0.45	1.22	78.7021	47.7778	92.684	88.6197	0	32	0
0	3	0.12	-43	0.26	1	74.9612	47.7778	98.242	77.6089	0	33	0
0	2	0.51	15	0.48	1.51	89.5136	64.4444	94.062	88.6025	0	34	0
0	2	0.1	-59	0.25	1.75	74.8109	97.7778	105.315	73.9652	0	35	0
0	3	0.65	-11	0.24	1	82.3529	42.2222	92.776	88.4191	0	36	0
0	4	0.34	-49	0.29	1.48	73.5591	50	95.854	80.4321	0	37	0
0	2	0.72	4	0.44	1.97	87.2162	100	95.027	87.7821	0	38	0
0	2	0.3	-3	0.18	0.88	79.6018	41.1111	96.037	82.1639	0	39	0
0	2	0.99	18	0.44	1.63	90.3084	50	90.893	90.835	1	0	0
0	3	0.99	9	0.29	1.76	91.9663	46.6667	89.883	90.7459	1	1	0
0	2	0.72	4	0.44	1.97	87.2162	100	95.027	87.7821	1	2	0
0	3	0.99	9	0.32	1.57	87.5754	27.7778	89.745	91.0048	1	3	0
0	3	0.58	-18	0.25	1.88	84.556	97.7778	94.751	85.3198	1	4	0
0	2	0.99	18	0.44	1.63	90.0753	51.1111	90.893	90.8393	1	5	0
0	4	0.93	-3	0.43	2.03	96.818	95.5556	90.71	90.3095	1	6	0
0	2	0.81	-23	0.43	1.89	80.6524	100	96.221	83.9017	1	7	0
0	2	0.62	-1	0.17	1.93	84.5269	100	97.14	83.1542	1	8	0
0	2	0.81	-23	0.25	1.89	80.7177	100	96.726	82.5197	1	9	0
0	2	0.81	-23	0.42	1.89	80.7024	98.8889	96.221	83.888	1	10	0
0	2	0.81	-23	0.43	1.89	80.6448	100	96.221	83.9035	1	11	0
0	3	0.58	-19	0.25	1.88	84.208	97.7778	94.797	85.0943	1	12	0
0	4	0.35	14	0.38	1.63	94.5228	66.6667	91.674	89.9468	1	13	0
0	3	0.75	24	0.11	2.03	92.6797	60	90.71	89.7539	1	14	0
0	4	0.71	-3	0.2	1.16	85.4014	26.6667	91.49	89.7557	1	15	0
0	4	0.73	-23	0.44	1.87	88.0197	72.2222	92.822	88.6831	1	16	0
0	3	0.36	29	0.42	1.2	81.2066	36.6667	91.628	90.1775	1	17	0
0	2	0.69	0	0.18	1.62	89.5956	74.4444	95.073	86.5243	1	18	0
0	3	0.75	23	0.11	2.03	93.1261	55.5556	90.801	89.7008	1	19	0
0	2	0.62	21	0.44	1.88	89.3374	74.4444	94.108	88.7937	1	20	0
0	3	0.97	-9	0.25	1.54	94.6987	63.3333	91.766	89.6656	1	21	0
0	3	0.36	29	0.42	1.19	80.7343	35.5556	91.536	90.1492	1	22	0
0	4	0.73	-23	0.44	1.86	87.9418	73.3333	92.776	88.7037	1	23	0
0	2	0.53	19	0.17	1.96	85.9979	91.1111	96.405	84.5319	1	24	0
0	2	0.62	-1	0.17	1.96	83.9163	100	97.277	82.8404	1	25	0
0	2	0.81	-23	0.43	1.89	80.5998	100	96.221	83.8923	1	26	0
0	3	0.58	-19	0.25	1.88	84.1487	95.5556	94.797	85.0754	1	27	0
0	2	0.51	15	0.48	1.51	89.5136	64.4444	94.062	88.6025	1	28	0
0	3	0.53	18	0.18	1.52	91.4242	51.1111	92.087	89.7222	1	29	0
0	4	0.82	1	0.13	1.14	74.2576	8.88889	90.985	89.6545	1	30	0
0	4	0.82	1	0.13	1.14	75.0112	8.88889	90.985	89.6528	1	31	0
0	2	0.63	-2	0.18	1.52	89.1579	68.8889	95.394	85.6687	1	32	0
0	2	0.43	-3	0.25	1.44	86.2094	70	96.359	83.3736	1	33	0
0	3	0.71	-22	0.24	1.41	86.229	56.6667	93.695	87.1485	1	34	0
0	5	0.32	-41	0.5	1.61	76.7559	56.6667	92.776	84.0149	1	35	0
0	2	0.79	-23	0.14	1.89	80.4989	100	97.553	80.3361	1	36	0
0	2	0.37	-20	0.19	1.49	81.2188	74.4444	99.114	78.7277	1	37	0
0	2	0.26	10	0.23	1.68	81.1197	92.2222	99.574	79.0303	1	38	0
0	3	0.72	-25	0.45	1.22	78.7021	47.7778	92.684	88.6197	1	39	0
0	2	0.99	18	0.44	1.63	90.3084	50	90.893	90.835	2	0	0
0	3	0.99	9	0.29	1.76	91.9663	46.6667	89.883	90.7459	2	1	0
0	2	0.72	4	0.44	1.97	87.2162	100	95.027	87.7821	2	2	0
0	3	0.99	9	0.32	1.57	87.5754	27.7778	89.745	91.0048	2	3	0
0	2	0.99	18	0.44	1.63	90.0753	51.1111	90.893	90.8393	2	4	0
0	4	0.93	-3	0.43	2.03	96.818	95.5556	90.71	90.3095	2	5	0
0	4	0.84	1	0.43	1.38	87.3857	15.5556	89.975	91.1694	2	6	0
0	3	0.58	-17	0.25	1.87	85.1889	100	94.613	85.5504	2	7	0
0	3	0.61	-1	0.32	1.96	91.8283	98.8889	93.649	88.7011	2	8	0
0	2	0.81	18	0.44	1.63	91.8268	58.8889	91.904	90.3669	2	9	0
0	2	0.99	15	0.44	1.54	89.9492	47.7778	90.847	90.8239	2	10	0
0	3	0.75	24	0.45	2.02	92.7826	56.6667	89.929	90.5007	2	11	0
0	2	0.84	-3	0.15	1.89	88.3966	100	95.44	86.1343	2	12	0
0	3	0.99	9	0.29	1.57	87.553	25.5556	89.837	90.9311	2	13	0
0	4	0.35	14	0.38	1.63	94.5228	66.6667	91.674	89.9468	2	14	0
0	3	0.75	24	0.11	2.03	92.6797	60	90.71	89.7539	2	15	0
0	3	0.75	23	0.11	2.03	93.1261	55.5556	90.801	89.7008	2	16	0
0	4	0.35	14	0.44	1.63	94.5244	64.4444	91.582	90.2418	2	17	0
0	3	0.97	-1	0.25	1.98	95.8848	93.3333	91.123	89.8654	2	18	0
0	3	0.53	-19	0.25	1.88	83.2807	100	95.165	84.321	2	19	0
0	3	0.58	-18	0.25	1.88	84.556	97.7778	94.751	85.3198	2	20	0
0	2	0.99	-23	0.43	1.89	82.0198	98.8889	94.889	85.8736	2	21	0
0	3	0.37	29	0.45	1.22	81.427	38.8889	91.536	90.2992	2	22	0
0	2	0.62	-1	0.17	1.93	84.5269	100	97.14	83.1542	2	23	0
0	4	0.82	1	0.13	1.14	74.2576	8.88889	90.985	89.6545	2	24	0
0	2	0.81	-23	0.43	1.89	80.6448	100	96.221	83.9035	2	25	0
0	2	0.81	-23	0.25	1.89	80.7177	100	96.726	82.5197	2	26	0
0	3	0.97	-9	0.25	1.63	95.0677	67.7778	91.95	89.6511	2	27	0
0	2	0.62	-1	0.17	1.93	84.331	100	97.14	83.1464	2	28	0
0	3	0.7	-3	0.45	1.22	90.5337	45.5556	91.582	90.2263	2	29	0
0	3	0.58	-19	0.25	1.88	84.208	97.7778	94.797	85.0943	2	30	0
0	4	0.73	1	0.13	1.14	78.3946	10	91.261	89.3681	2	31	0
0	3	0.82	-23	0.25	1.84	85.6696	78.8889	93.787	86.9179	2	32	0
0	4	0.73	-23	0.44	1.87	88.0197	72.2222	92.822	88.6831	2	33	0
0	2	0.53	19	0.17	1.96	85.9979	91.1111	96.405	84.5319	2	34	0
0	3	0.36	29	0.42	1.19	80.7343	35.5556	91.536	90.1492	2	35	0
0	2	0.69	0	0.18	1.62	89.5956	74.4444	95.073	86.5243	2	36	0
0	4	0.71	-3	0.2	1.16	85.4014	26.6667	91.49	89.7557	2	37	0
0	2	0.63	15	0.17	1.94	87.9887	86.6667	95.532	86.6435	2	38	0
0	2	0.99	9	0.17	1.57	92.7168	58.8889	92.133	89.6682	2	39	0
0	2	0.99	18	0.44	1.63	90.3084	50	90.893	90.835	3	0	0
0	3	0.99	9	0.29	1.76	91.9663	46.6667	89.883	90.7459	3	1	0
0	2	0.72	4	0.44	1.97	87.2162	100	95.027	87.7821	3	2	0
0	3	0.99	9	0.32	1.57	87.5754	27.7778	89.745	91.0048	3	3	0
0	2	0.99	18	0.44	1.63	90.0753	51.1111	90.893	90.8393	3	4	0
0	4	0.93	-3	0.43	2.03	96.818	95.5556	90.71	90.3095	3	5	0
0	4	0.84	1	0.43	1.38	87.3857	15.5556	89.975	91.1694	3	6	0
0	3	0.58	-17	0.25	1.87	85.1889	100	94.613	85.5504	3	7	0
0	2	0.81	18	0.44	1.63	91.8268	58.8889	91.904	90.3669	3	8	0
0	2	0.99	15	0.44	1.54	89.9492	47.7778	90.847	90.8239	3	9	0
0	3	0.75	24	0.45	2.02	92.7826	56.6667	89.929	90.5007	3	10	0
0	2	0.84	-3	0.15	1.89	88.3966	100	95.44	86.1343	3	11	0
0	3	0.75	24	0.46	2.02	92.6289	52.2222	89.929	90.5075	3	12	0
0	3	0.98	9	0.29	1.57	88.024	26.6667	89.837	90.9311	3	13	0
0	4	0.94	-3	0.43	2.03	96.7986	94.4444	90.572	90.2992	3	14	0
0	3	0.99	-3	0.24	1.99	95.7231	96.6667	91.444	89.8088	3	15	0
0	2	0.97	26	0.45	1.62	84.8774	38.8889	90.158	91.0185	3	16	0
0	3	0.64	-1	0.3	1.94	92.5052	98.8889	93.557	88.8949	3	17	0
0	2	0.81	18	0.44	1.63	92.0869	57.7778	91.904	90.3712	3	18	0
0	2	0.81	-9	0.44	1.89	85.8818	100	95.073	87.2076	3	19	0
0	3	1	9	0.3	1.57	87.5273	27.7778	89.791	90.9731	3	20	0
0	4	0.93	-3	0.43	2.03	96.7232	92.2222	90.71	90.3044	3	21	0
0	3	0.58	-17	0.22	1.94	84.2581	100	94.935	84.9211	3	22	0
0	3	0.99	9	0.29	1.57	87.553	25.5556	89.837	90.9311	3	23	0
0	3	0.97	-1	0.25	1.98	95.8848	93.3333	91.123	89.8654	3	24	0
0	3	0.97	-20	0.25	1.98	87.9166	96.6667	93.19	88.1842	3	25	0
0	3	0.61	-1	0.32	1.96	91.8283	98.8889	93.649	88.7011	3	26	0
0	2	0.81	18	0.44	1.63	91.8977	56.6667	91.904	90.3704	3	27	0
0	2	0.69	0	0.19	2	85.1851	100	96.588	84.4513	3	28	0
0	3	0.97	-9	0.25	1.63	95.0677	67.7778	91.95	89.6511	3	29	0
0	3	0.37	29	0.45	1.22	81.427	38.8889	91.536	90.2992	3	30	0
0	3	0.53	-19	0.25	1.88	83.2807	100	95.165	84.321	3	31	0
0	3	0.75	24	0.11	2.03	92.6797	60	90.71	89.7539	3	32	0
0	3	0.92	-17	0.25	1.87	90.3096	92.2222	92.868	88.6017	3	33	0
0	2	0.74	0	0.18	1.62	90.4573	77.7778	94.797	87.1048	3	34	0
0	3	0.58	-18	0.25	1.88	84.556	97.7778	94.751	85.3198	3	35	0
0	4	0.73	-23	0.44	1.87	88.0197	72.2222	92.822	88.6831	3	36	0
0	3	0.49	-3	0.25	1.88	88.6962	98.8889	94.981	86.8064	3	37	0
0	2	0.99	-23	0.43	1.89	82.0198	98.8889	94.889	85.8736	3	38	0
0	3	0.63	15	0.17	1.93	94.6344	71.1111	92.179	89.4239	3	39	0
0	3	0.99	9	0.29	1.76	91.9663	46.6667	89.883	90.7459	4	0	0
0	3	0.99	9	0.32	1.57	87.5754	27.7778	89.745	91.0048	4	1	0
0	4	0.93	-3	0.43	2.03	96.818	95.5556	90.71	90.3095	4	2	0
0	4	0.84	1	0.43	1.38	87.3857	15.5556	89.975	91.1694	4	3	0
0	3	0.75	24	0.45	2.02	92.7826	56.6667	89.929	90.5007	4	4	0
0	3	0.75	24	0.46	2.02	92.6289	52.2222	89.929	90.5075	4	5	0
0	4	0.94	-3	0.43	2.03	96.7986	94.4444	90.572	90.2992	4	6	0
0	2	0.97	26	0.45	1.62	84.8774	38.8889	90.158	91.0185	4	7	0
0	3	0.99	9	0.3	1.93	94.1753	60	90.204	90.5153	4	8	0
0	3	0.83	23	0.25	2.03	91.4829	47.7778	89.607	90.4175	4	9	0
0	3	0.95	-6	0.43	2.03	94.6313	100	91.72	89.82	4	10	0
0	3	0.99	-3	0.27	1.99	95.7338	98.8889	91.353	89.8817	4	11	0
0	4	0.94	-3	0.4	1.62	93.9807	51.1111	89.975	90.8899	4	12	0
0	2	0.99	18	0.44	1.57	89.0639	48.8889	90.618	90.9568	4	13	0
0	4	0.94	-3	0.43	2.03	96.7578	95.5556	90.572	90.2984	4	14	0
0	3	0.98	9	0.29	1.57	88.1968	28.8889	89.837	90.9354	4	15	0
0	4	0.84	4	0.43	1.38	82.7728	8.88889	89.607	91.2706	4	16	0
0	3	0.99	-6	0.3	1.96	95.2366	100	91.49	89.802	4	17	0
0	3	0.99	9	0.29	2.03	94.9092	67.7778	90.25	90.3507	4	18	0
0	3	0.99	9	0.43	1.89	93.7226	56.6667	90.021	90.5916	4	19	0
0	3	0.73	25	0.45	2.02	92.3951	55.5556	89.745	90.5007	4	20	0
0	4	0.94	-3	0.43	2.01	96.594	93.3333	90.618	90.3104	4	21	0
0	3	1	9	0.3	1.57	87.5273	27.7778	89.791	90.9731	4	22	0
0	4	0.93	-3	0.43	2.03	96.7232	92.2222	90.71	90.3044	4	23	0
0	4	0.84	1	0.43	1.38	87.1118	15.5556	89.975	91.1694	4	24	0
0	2	0.93	18	0.44	1.76	92.478	58.8889	91.49	90.5075	4	25	0
0	3	0.99	-3	0.24	1.99	95.7231	96.6667	91.444	89.8088	4	26	0
0	2	0.99	18	0.44	1.63	90.3084	50	90.893	90.835	4	27	0
0	2	0.99	18	0.44	1.63	90.0753	51.1111	90.893	90.8393	4	28	0
0	2	0.99	15	0.44	1.54	89.9492	47.7778	90.847	90.8239	4	29	0
0	3	1	5	0.3	1.56	90.5713	38.8889	90.112	90.8428	4	30	0
0	4	0.93	-3	0.31	2.03	96.7063	95.5556	90.755	90.192	4	31	0
0	3	0.98	9	0.29	1.57	88.024	26.6667	89.837	90.9311	4	32	0
0	3	0.64	-1	0.3	1.94	92.5052	98.8889	93.557	88.8949	4	33	0
0	3	0.55	-1	0.32	1.96	90.1587	100	94.246	88.0778	4	34	0
0	3	0.82	9	0.27	1.66	92.6643	52.2222	90.847	90.5436	4	35	0
0	3	0.97	-1	0.25	1.98	95.8848	93.3333	91.123	89.8654	4	36	0
0	3	0.99	9	0.29	1.57	87.8186	25.5556	89.837	90.9311	4	37	0
0	3	0.58	-17	0.25	1.87	85.1889	100	94.613	85.5504	4	38	0
0	2	0.84	-3	0.15	1.89	88.3966	100	95.44	86.1343	4	39	0
0	3	0.99	9	0.29	1.76	91.9663	46.6667	89.883	90.7459	5	0	0
0	3	0.99	9	0.32	1.57	87.5754	27.7778	89.745	91.0048	5	1	0
0	4	0.93	-3	0.43	2.03	96.818	95.5556	90.71	90.3095	5	2	0
0	4	0.84	1	0.43	1.38	87.3857	15.5556	89.975	91.1694	5	3	0
0	3	0.75	24	0.45	2.02	92.7826	56.6667	89.929	90.5007	5	4	0
0	3	0.75	24	0.46	2.02	92.6289	52.2222	89.929	90.5075	5	5	0
0	4	0.94	-3	0.43	2.03	96.7986	94.4444	90.572	90.2992	5	6	0
0	2	0.97	26	0.45	1.62	84.8774	38.8889	90.158	91.0185	5	7	0
0	3	0.83	23	0.25	2.03	91.4829	47.7778	89.607	90.4175	5	8	0
0	3	0.95	-6	0.43	2.03	94.6313	100	91.72	89.82	5	9	0
0	3	0.99	-3	0.27	1.99	95.7338	98.8889	91.353	89.8817	5	10	0
0	4	0.94	-3	0.4	1.62	93.9807	51.1111	89.975	90.8899	5	11	0
0	2	0.99	18	0.44	1.57	89.0639	48.8889	90.618	90.9568	5	12	0
0	4	0.94	-3	0.43	2.03	96.7578	95.5556	90.572	90.2984	5	13	0
0	4	0.84	4	0.43	1.38	82.7728	8.88889	89.607	91.2706	5	14	0
0	3	0.99	-6	0.3	1.96	95.2366	100	91.49	89.802	5	15	0
0	3	0.99	9	0.43	1.89	93.7226	56.6667	90.021	90.5916	5	16	0
0	3	0.73	25	0.45	2.02	92.3951	55.5556	89.745	90.5007	5	17	0
0	3	0.75	24	0.46	2.02	92.7187	53.3333	89.929	90.5067	5	18	0
0	3	0.99	-3	0.27	1.99	95.7989	96.6667	91.353	89.8783	5	19	0
0	4	0.84	1	0.43	1.34	85.4842	15.5556	89.975	91.1866	5	20	0
0	4	0.84	0	0.43	1.38	87.8969	22.2222	90.021	91.1163	5	21	0
0	3	0.85	25	0.45	2.02	88.9501	42.2222	88.918	90.9662	5	22	0
0	4	0.93	-1	0.3	2.03	96.3561	90	90.342	90.2341	5	23	0
0	4	0.99	-3	0.42	2.03	96.6566	93.3333	90.434	90.3215	5	24	0
0	4	0.97	3	0.45	1.38	79.475	8.88889	89.378	91.2028	5	25	0
0	3	0.82	9	0.29	1.66	92.5784	53.3333	90.755	90.6079	5	26	0
0	4	0.94	-3	0.43	2.01	96.6858	93.3333	90.618	90.3121	5	27	0
0	3	0.99	10	0.37	1.57	86.4574	24.4444	89.561	91.0777	5	28	0
0	3	0.99	9	0.37	1.93	94.2546	61.1111	90.112	90.523	5	29	0
0	4	0.94	-2	0.42	1.47	90.7564	33.3333	89.837	91.0348	5	30	0
0	4	0.83	4	0.43	2.03	95.737	78.8889	89.883	90.3618	5	31	0
0	2	1	18	0.44	1.76	92.2807	55.5556	91.169	90.6576	5	32	0
0	3	0.97	-1	0.43	1.89	95.8779	85.5556	90.939	90.4158	5	33	0
0	3	0.75	18	0.45	2.02	94.6322	65.5556	90.893	90.6001	5	34	0
0	2	0.99	24	0.44	1.63	86.3007	42.2222	90.204	91.0185	5	35	0
0	3	0.95	-3	0.27	1.97	95.7497	98.8889	91.49	89.8242	5	36	0
0	3	0.88	-1	0.25	1.98	95.3972	98.8889	92.041	89.4256	5	37	0
0	4	0.94	-3	0.43	2.02	96.7326	92.2222	90.664	90.2966	5	38	0
0	4	0.84	4	0.43	1.38	82.0178	8.88889	89.607	91.2654	5	39	0
0	4	0.84	4	0.43	1.38	82.7728	8.88889	89.607	91.2706	6	0	0
0	4	0.99	-6	0.3	2.03	96.893	97.7778	90.985	90.0352	6	1	0
0	4	0.97	3	0.45	1.38	79.475	8.88889	89.378	91.2028	6	2	0
0	3	0.99	-6	0.3	1.96	95.2366	100	91.49	89.802	6	3	0
0	4	0.8	9	0.43	1.58	84.9859	13.3333	88.918	91.0288	6	4	0
0	3	0.95	-6	0.43	2.03	94.6313	100	91.72	89.82	6	5	0
0	3	0.82	9	0.45	2.01	95.4821	77.7778	91.077	90.4895	6	6	0
0	4	0.94	-2	0.42	1.47	90.7564	33.3333	89.837	91.0348	6	7	0
0	4	0.89	6	0.43	1.43	79.5473	8.88889	89.01	91.1737	6	8	0
0	4	0.84	5	0.39	1.38	80.3959	8.88889	89.424	91.238	6	9	0
0	4	0.84	0	0.43	1.38	87.8969	22.2222	90.021	91.1163	6	10	0
0	3	0.99	7	0.37	1.99	95.133	71.1111	90.25	90.4295	6	11	0
0	4	0.93	-1	0.3	2.03	96.4614	87.7778	90.342	90.2323	6	12	0
0	3	0.99	10	0.37	1.57	87.066	24.4444	89.561	91.082	6	13	0
0	3	0.85	25	0.45	2.02	89.1863	43.3333	88.918	90.9688	6	14	0
0	3	0.99	-3	0.27	1.99	95.6866	98.8889	91.353	89.8868	6	15	0
0	3	0.72	25	0.47	2.02	92.8201	55.5556	89.791	90.529	6	16	0
0	4	0.84	0	0.43	1.98	96.404	85.5556	90.48	90.4407	6	17	0
0	4	0.94	-3	0.4	1.62	93.9807	51.1111	89.975	90.8899	6	18	0
0	4	0.84	4	0.43	1.38	82.0772	11.1111	89.607	91.2697	6	19	0
0	4	0.99	0	0.45	1.36	83.9056	12.2222	89.699	91.2466	6	20	0
0	4	0.94	-8	0.4	1.64	95.4337	65.5556	90.71	90.6267	6	21	0
0	2	0.99	24	0.44	1.63	86.3007	42.2222	90.204	91.0185	6	22	0
0	2	0.99	18	0.44	1.57	89.0639	48.8889	90.618	90.9568	6	23	0
0	3	0.97	-1	0.43	1.89	95.8808	88.8889	90.939	90.4244	6	24	0
0	3	0.99	9	0.32	1.57	87.5754	27.7778	89.745	91.0048	6	25	0
0	3	0.99	9	0.43	1.89	93.7226	56.6667	90.021	90.5916	6	26	0
0	3	0.99	9	0.29	1.76	91.9663	46.6667	89.883	90.7459	6	27	0
0	4	0.93	-1	0.3	2.03	96.3561	90	90.342	90.2341	6	28	0
0	4	0.83	4	0.43	2.03	95.737	78.8889	89.883	90.3618	6	29	0
0	3	0.99	9	0.37	1.93	94.2546	61.1111	90.112	90.523	6	30	0
0	2	0.97	26	0.45	1.62	84.8774	38.8889	90.158	91.0185	6	31	0
0	4	0.94	-3	0.28	1.66	94.4141	57.7778	90.112	90.6284	6	32	0
0	3	0.83	9	0.43	1.77	93.8869	58.8889	90.572	90.8145	6	33	0
0	4	0.84	1	0.43	1.34	85.4842	15.5556	89.975	91.1866	6	34	0
0	4	0.93	-3	0.43	2.03	96.818	95.5556	90.71	90.3095	6	35	0
0	3	0.99	9	0.3	1.76	91.7094	45.5556	89.883	90.7613	6	36	0
0	3	1	9	0.37	1.57	87.3741	25.5556	89.653	91.0631	6	37	0
0	3	0.93	-2	0.44	2.03	95.3866	98.8889	91.353	90.0026	6	38	0
0	3	0.95	-3	0.27	1.97	95.7497	98.8889	91.49	89.8242	6	39	0
0	4	0.84	4	0.43	1.38	82.1121	10	89.607	91.2714	7	0	0
0	4	0.99	-6	0.3	2.03	96.893	97.7778	90.985	90.0352	7	1	0
0	3	0.95	-6	0.43	2.03	94.6313	100	91.72	89.82	7	2	0
0	4	0.84	5	0.39	1.38	80.3959	8.88889	89.424	91.238	7	3	0
0	3	0.99	-6	0.3	1.96	95.2948	100	91.49	89.8071	7	4	0
0	4	0.94	6	0.42	1.48	79.5038	10	88.551	91.2157	7	5	0
0	4	0.59	0	0.43	2.01	95.8234	100	91.904	89.9631	7	6	0
0	4	0.94	-2	0.42	1.47	90.7564	33.3333	89.837	91.0348	7	7	0
0	4	0.84	0	0.43	1.38	87.8969	22.2222	90.021	91.1163	7	8	0
0	3	0.85	25	0.45	2.02	89.1863	43.3333	88.918	90.9688	7	9	0
0	4	0.99	-1	0.3	2.03	96.2033	87.7778	90.158	90.2992	7	10	0
0	4	0.89	6	0.43	1.43	79.5473	8.88889	89.01	91.1737	7	11	0
0	3	0.83	9	0.43	1.77	93.8869	58.8889	90.572	90.8145	7	12	0
0	4	0.83	6	0.43	1.96	94.3814	62.2222	89.378	90.6104	7	13	0
0	4	0.94	-3	0.4	1.62	93.9807	51.1111	89.975	90.8899	7	14	0
0	4	0.84	1	0.43	1.34	85.4842	15.5556	89.975	91.1866	7	15	0
0	4	0.84	0	0.43	1.98	96.404	85.5556	90.48	90.4407	7	16	0
0	3	0.82	9	0.45	2.01	95.4821	77.7778	91.077	90.4895	7	17	0
0	3	0.82	10	0.45	2.01	95.308	76.6667	90.939	90.5641	7	18	0
0	2	0.99	18	0.44	1.57	89.0639	48.8889	90.618	90.9568	7	19	0
0	4	0.99	0	0.45	1.36	83.9056	12.2222	89.699	91.2466	7	20	0
0	3	0.99	9	0.32	1.57	87.5754	27.7778	89.745	91.0048	7	21	0
0	4	0.83	4	0.43	2.03	95.737	78.8889	89.883	90.3618	7	22	0
0	3	0.83	7	0.43	1.77	94.4759	60	90.755	90.7853	7	23	0
0	4	0.83	5	0.39	1.38	81.3084	10	89.469	91.2363	7	24	0
0	3	0.99	-3	0.27	1.99	95.6866	98.8889	91.353	89.8868	7	25	0
0	3	0.93	-2	0.44	2.03	95.3866	98.8889	91.353	90.0026	7	26	0
0	4	0.94	-8	0.4	1.63	95.3319	64.4444	90.664	90.6473	7	27	0
0	4	0.94	-3	0.28	1.66	94.4141	57.7778	90.112	90.6284	7	28	0
0	4	0.93	-1	0.34	2.03	96.4633	91.1111	90.342	90.3001	7	29	0
0	3	0.99	9	0.29	1.76	92.0407	45.5556	89.883	90.7485	7	30	0
0	3	0.99	9	0.3	1.76	91.7094	45.5556	89.883	90.7613	7	31	0
0	2	0.97	26	0.45	1.62	84.8774	38.8889	90.158	91.0185	7	32	0
0	3	0.99	9	0.29	1.76	91.9663	46.6667	89.883	90.7459	7	33	0
0	3	0.99	10	0.37	1.57	87.066	24.4444	89.561	91.082	7	34	0
0	4	0.94	-8	0.4	1.64	95.4337	65.5556	90.71	90.6267	7	35	0
0	4	0.84	4	0.43	1.38	82.7728	8.88889	89.607	91.2706	7	36	0
0	3	0.95	-3	0.27	1.97	95.7497	98.8889	91.49	89.8242	7	37	0
0	3	0.99	7	0.37	1.99	95.133	71.1111	90.25	90.4295	7	38	0
0	4	0.92	-3	0.44	2.03	96.7679	95.5556	90.71	90.3215	7	39	0
0	4	0.84	4	0.43	1.38	82.1121	10	89.607	91.2714	8	0	0
0	3	0.95	-6	0.43	2.03	94.6313	100	91.72	89.82	8	1	0
0	3	0.99	-6	0.3	1.96	95.2948	100	91.49	89.8071	8	2	0
0	4	0.59	0	0.43	2.01	95.8234	100	91.904	89.9631	8	3	0
0	4	0.99	6	0.44	1.56	81.9378	11.1111	88.367	91.2646	8	4	0
0	4	0.84	4	0.43	1.38	82.7728	8.88889	89.607	91.2706	8	5	0
0	4	0.99	-6	0.34	2.03	96.9128	97.7778	90.893	90.1766	8	6	0
0	4	0.94	-2	0.42	1.47	90.7564	33.3333	89.837	91.0348	8	7	0
0	3	0.85	25	0.45	2.02	89.1863	43.3333	88.918	90.9688	8	8	0
0	4	0.84	1	0.43	1.34	85.4842	15.5556	89.975	91.1866	8	9	0
0	3	0.99	10	0.37	1.57	87.066	24.4444	89.561	91.082	8	10	0
0	4	0.94	-1	0.42	1.63	93.0853	46.6667	89.699	90.9662	8	11	0
0	4	0.82	10	0.45	2.01	93.5259	48.8889	88.826	90.9191	8	12	0
0	4	0.84	0	0.43	1.38	87.8969	22.2222	90.021	91.1163	8	13	0
0	4	0.84	5	0.37	1.43	82.8068	11.1111	89.378	91.13	8	14	0
0	3	0.99	9	0.32	1.57	87.5754	27.7778	89.745	91.0048	8	15	0
0	3	0.82	9	0.45	2.01	95.4821	77.7778	91.077	90.4895	8	16	0
0	4	0.99	0	0.45	1.36	83.9056	12.2222	89.699	91.2466	8	17	0
0	3	0.93	-2	0.44	2.03	95.3866	98.8889	91.353	90.0026	8	18	0
0	3	0.99	-3	0.27	1.99	95.6866	98.8889	91.353	89.8868	8	19	0
0	2	0.97	26	0.45	1.62	84.8774	38.8889	90.158	91.0185	8	20	0
0	4	0.84	0	0.43	1.98	96.404	85.5556	90.48	90.4407	8	21	0
0	3	0.83	7	0.43	1.77	94.4759	60	90.755	90.7853	8	22	0
0	4	0.83	5	0.43	1.96	95.0247	66.6667	89.515	90.5153	8	23	0
0	2	0.99	18	0.44	1.57	89.0639	48.8889	90.618	90.9568	8	24	0
0	4	0.83	4	0.43	2.03	95.737	78.8889	89.883	90.3618	8	25	0
0	4	0.94	-3	0.4	1.62	93.9807	51.1111	89.975	90.8899	8	26	0
0	4	0.84	4	0.43	1.43	84.6691	12.2222	89.515	91.1763	8	27	0
0	3	0.83	9	0.43	1.77	93.8869	58.8889	90.572	90.8145	8	28	0
0	3	0.99	0	0.33	1.57	93.7472	53.3333	90.388	90.6396	8	29	0
0	4	0.94	-8	0.4	1.63	95.3319	64.4444	90.664	90.6473	8	30	0
0	4	0.99	-6	0.38	1.94	96.7049	91.1111	90.847	90.3232	8	31	0
0	4	0.83	6	0.43	1.96	94.3814	62.2222	89.378	90.6104	8	32	0
0	4	0.99	0	0.3	2.03	96.0074	85.5556	89.975	90.2906	8	33	0
0	4	0.74	5	0.39	2	96.0207	74.4444	90.158	90.3789	8	34	0
0	3	0.99	7	0.37	1.99	95.133	71.1111	90.25	90.4295	8	35	0
0	4	0.94	-8	0.4	1.72	95.9524	70	90.755	90.607	8	36	0
0	4	0.92	-3	0.44	2.03	96.7679	95.5556	90.71	90.3215	8	37	0
0	4	0.94	-3	0.28	1.66	94.4141	57.7778	90.112	90.6284	8	38	0
0	4	0.93	-1	0.34	2.03	96.4633	91.1111	90.342	90.3001	8	39	0
0	4	0.99	-6	0.34	2.03	96.9128	97.7778	90.893	90.1766	9	0	0
0	3	0.93	-2	0.44	2.04	95.3481	100	91.353	89.9991	9	1	0
0	2	0.99	26	0.45	1.56	81.8843	33.3333	89.929	91.1034	9	2	0
0	4	0.94	-9	0.4	2.04	96.5622	100	91.582	89.9734	9	3	0
0	3	0.99	-3	0.27	1.99	95.6866	98.8889	91.353	89.8868	9	4	0
0	4	0.84	11	0.4	1.68	84.0891	14.4444	88.229	91.3392	9	5	0
0	4	0.97	6	0.45	1.69	87.0486	16.6667	88.413	91.2774	9	6	0
0	3	0.85	25	0.45	2.02	89.1863	43.3333	88.918	90.9688	9	7	0
0	4	0.94	-2	0.42	1.47	90.7762	33.3333	89.837	91.0391	9	8	0
0	2	0.97	26	0.45	1.62	84.8774	38.8889	90.158	91.0185	9	9	0
0	3	0.82	9	0.45	2.01	95.4821	77.7778	91.077	90.4895	9	10	0
0	4	0.83	6	0.43	1.96	94.3814	62.2222	89.378	90.6104	9	11	0
0	3	0.99	9	0.32	1.57	87.5754	27.7778	89.745	91.0048	9	12	0
0	4	0.83	5	0.43	1.96	95.0247	66.6667	89.515	90.5153	9	13	0
0	4	0.82	10	0.45	2.01	93.5259	48.8889	88.826	90.9191	9	14	0
0	4	0.94	-1	0.4	1.63	92.9814	45.5556	89.699	90.9799	9	15	0
0	3	0.99	10	0.37	1.57	87.066	24.4444	89.561	91.082	9	16	0
0	4	0.84	0	0.43	1.38	87.9437	21.1111	90.021	91.1231	9	17	0
0	4	0.83	4	0.43	2.03	95.737	78.8889	89.883	90.3618	9	18	0
0	4	0.82	10	0.34	2.04	93.7219	57.7778	88.918	90.7193	9	19	0
0	4	0.84	0	0.43	1.98	96.404	85.5556	90.48	90.4407	9	20	0
0	4	0.74	5	0.39	2	96.0207	74.4444	90.158	90.3789	9	21	0
0	4	0.84	0	0.43	1.38	88.4378	18.8889	90.021	91.1171	9	22	0
0	4	0.94	-3	0.4	1.62	93.9807	51.1111	89.975	90.8899	9	23	0
0	2	0.97	26	0.44	1.62	84.7966	36.6667	90.158	91.0434	9	24	0
0	3	0.93	-2	0.44	2.03	95.3866	98.8889	91.353	90.0026	9	25	0
0	4	0.92	-3	0.44	2.03	96.7679	95.5556	90.71	90.3215	9	26	0
0	2	0.99	18	0.44	1.57	89.0639	48.8889	90.618	90.9568	9	27	0
0	4	0.99	-6	0.44	2.02	96.9114	97.7778	90.847	90.2572	9	28	0
0	4	0.99	0	0.3	2.03	96.0074	85.5556	89.975	90.2906	9	29	0
0	3	0.83	9	0.43	1.77	93.8869	58.8889	90.572	90.8145	9	30	0
0	4	0.94	-8	0.4	1.72	95.9524	70	90.755	90.607	9	31	0
0	3	0.99	0	0.33	1.57	93.7472	53.3333	90.388	90.6396	9	32	0
0	4	0.99	-6	0.38	1.94	96.7049	91.1111	90.847	90.3232	9	33	0
0	4	0.93	-1	0.34	2.03	96.4633	91.1111	90.342	90.3001	9	34	0
0	3	0.83	7	0.43	1.77	94.4759	60	90.755	90.7853	9	35	0
0	4	0.93	-1	0.34	2.03	96.4871	87.7778	90.342	90.3009	9	36	0
0	4	0.99	-6	0.32	1.63	94.7557	57.7778	90.204	90.6327	9	37	0
0	4	0.94	-8	0.4	1.63	95.3319	64.4444	90.664	90.6473	9	38	0
0	4	0.82	10	0.45	2.02	93.3589	53.3333	88.872	90.9199	9	39	0
0	4	0.99	-6	0.34	2.03	97.0042	98.8889	90.893	90.1732	10	0	0
0	2	0.99	26	0.45	1.56	81.8843	33.3333	89.929	91.1034	10	1	0
0	4	0.94	-9	0.4	2.04	96.5622	100	91.582	89.9734	10	2	0
0	4	0.84	11	0.4	1.68	84.0891	14.4444	88.229	91.3392	10	3	0
0	4	0.99	10	0.38	1.94	88.7771	27.7778	87.954	90.9619	10	4	0
0	3	0.93	-2	0.44	2.04	95.3481	100	91.353	89.9991	10	5	0
0	4	0.94	-1	0.4	1.63	92.9814	45.5556	89.699	90.9799	10	6	0
0	4	0.94	-2	0.42	1.47	90.7762	33.3333	89.837	91.0391	10	7	0
0	2	0.93	26	0.45	1.6	85.2107	40	90.296	91.0734	10	8	0
0	4	0.82	9	0.45	2.01	93.9811	55.5556	89.194	90.7493	10	9	0
0	4	0.97	6	0.45	1.69	87.2662	15.5556	88.413	91.2766	10	10	0
0	4	0.84	11	0.33	1.68	84.2657	15.5556	88.321	91.1454	10	11	0
0	2	0.99	26	0.45	1.56	81.9766	30	89.929	91.1034	10	12	0
0	4	0.83	6	0.43	1.96	94.3814	62.2222	89.378	90.6104	10	13	0
0	4	0.83	5	0.43	1.96	95.0247	66.6667	89.515	90.5153	10	14	0
0	4	0.97	6	0.45	1.69	86.7663	20	88.413	91.2792	10	15	0
0	3	0.85	25	0.45	2.02	89.1863	43.3333	88.918	90.9688	10	16	0
0	4	0.94	-8	0.4	1.72	95.9524	70	90.755	90.607	10	17	0
0	3	0.99	7	0.37	1.57	89.6386	32.2222	89.791	91.034	10	18	0
0	4	0.74	5	0.39	2	96.0207	74.4444	90.158	90.3789	10	19	0
0	3	0.82	9	0.45	2.01	95.4821	77.7778	91.077	90.4895	10	20	0
0	4	0.94	7	0.4	2.04	93.6129	54.4444	88.78	90.841	10	21	0
0	4	0.84	-5	0.4	1.67	95.5636	66.6667	90.48	90.7056	10	22	0
0	4	0.99	-6	0.32	1.63	94.7557	57.7778	90.204	90.6327	10	23	0
0	4	0.84	0	0.43	1.38	88.4378	18.8889	90.021	91.1171	10	24	0
0	3	0.83	7	0.43	1.77	94.4759	60	90.755	90.7853	10	25	0
0	2	0.97	26	0.44	1.62	84.7966	36.6667	90.158	91.0434	10	26	0
0	4	0.92	-3	0.44	2.03	96.7679	95.5556	90.71	90.3215	10	27	0
0	3	0.99	10	0.37	1.57	87.066	24.4444	89.561	91.082	10	28	0
0	4	0.94	-3	0.4	1.62	93.9807	51.1111	89.975	90.8899	10	29	0
0	2	0.99	18	0.44	1.57	89.0639	48.8889	90.618	90.9568	10	30	0
0	4	0.84	0	0.43	1.38	87.9437	21.1111	90.021	91.1231	10	31	0
0	4	0.83	4	0.43	2.03	95.737	78.8889	89.883	90.3618	10	32	0
0	4	0.82	10	0.45	2.02	93.3589	53.3333	88.872	90.9199	10	33	0
0	4	0.93	-2	0.34	2.03	96.7102	92.2222	90.572	90.2238	10	34	0
0	4	0.93	-1	0.47	2.03	96.3754	88.8889	90.204	90.3515	10	35	0
0	4	0.74	0	0.43	1.98	96.5453	92.2222	90.985	90.4604	10	36	1
0	4	0.82	10	0.45	2.01	93.5259	48.8889	88.826	90.9191	10	37	0
0	4	0.97	-1	0.34	2.03	96.2027	83.3333	90.158	90.3232	10	38	0
0	4	0.93	-1	0.34	2.03	96.4871	87.7778	90.342	90.3009	10	39	0
0	4	0.99	-6	0.34	2.03	97.0042	98.8889	90.893	90.1732	11	0	0
0	4	0.86	11	0.4	1.6	79.6978	11.1111	88.183	91.3735	11	1	0
0	4	0.74	-2	0.47	2.03	96.6288	98.8889	91.261	90.2495	11	2	0
0	4	0.99	-6	0.34	2.04	96.9131	100	90.939	90.1192	11	3	1
0	4	0.99	10	0.38	1.94	88.7771	27.7778	87.954	90.9619	11	4	0
0	4	0.96	6	0.45	1.69	87.5924	17.7778	88.459	91.2509	11	5	0
0	4	0.84	11	0.4	1.68	84.0891	14.4444	88.229	91.3392	11	6	0
0	4	0.94	-1	0.4	1.63	92.9814	45.5556	89.699	90.9799	11	7	0
0	4	0.94	-2	0.42	1.47	90.7762	33.3333	89.837	91.0391	11	8	0
0	4	0.94	7	0.4	2.04	93.6129	54.4444	88.78	90.841	11	9	0
0	2	0.93	26	0.45	1.6	85.2107	40	90.296	91.0734	11	10	0
0	4	0.83	6	0.43	1.96	94.3814	62.2222	89.378	90.6104	11	11	0
0	4	0.84	11	0.33	1.68	84.2657	15.5556	88.321	91.1454	11	12	0
0	4	0.94	-8	0.4	1.72	95.9524	70	90.755	90.607	11	13	0
0	4	0.82	10	0.45	2.01	93.5259	48.8889	88.826	90.9191	11	14	0
0	3	0.83	7	0.43	1.77	94.4759	60	90.755	90.7853	11	15	0
0	4	0.83	5	0.43	1.96	95.0247	66.6667	89.515	90.5153	11	16	0
0	4	0.97	6	0.45	1.69	86.7663	20	88.413	91.2792	11	17	0
0	3	0.99	10	0.37	1.57	87.066	24.4444	89.561	91.082	11	18	0
0	3	0.99	7	0.37	1.57	89.6386	32.2222	89.791	91.034	11	19	0
0	4	0.84	-5	0.4	1.67	95.5636	66.6667	90.48	90.7056	11	20	0
0	2	0.99	26	0.45	1.56	81.8843	33.3333	89.929	91.1034	11	21	0
0	4	0.82	9	0.44	2.01	93.9727	56.6667	89.194	90.7347	11	22	0
0	2	0.94	30	0.44	1.62	82.3792	33.3333	90.204	91.0597	11	23	0
0	2	0.97	26	0.44	1.62	84.7966	36.6667	90.158	91.0434	11	24	0
0	3	0.99	-2	0.44	2.04	95.7296	97.7778	91.123	90.1912	11	25	0
0	3	0.82	26	0.45	2.01	89.1184	44.4444	89.01	90.9877	11	26	0
0	4	0.84	0	0.43	1.38	87.9437	21.1111	90.021	91.1231	11	27	0
0	3	0.85	25	0.45	2.02	89.1863	43.3333	88.918	90.9688	11	28	0
0	4	0.97	-1	0.34	2.03	96.2027	83.3333	90.158	90.3232	11	29	0
0	4	0.82	10	0.45	2.02	93.3589	53.3333	88.872	90.9199	11	30	0
0	2	0.99	26	0.45	1.56	82.1333	30	89.929	91.1085	11	31	0
0	4	0.93	0	0.34	1.99	95.9763	80	90.112	90.3412	11	32	0
0	4	0.82	9	0.45	2.01	93.9811	55.5556	89.194	90.7493	11	33	0
0	4	0.93	-2	0.34	2.03	96.7102	92.2222	90.572	90.2238	11	34	0
0	4	0.92	-3	0.44	2.03	96.7679	95.5556	90.71	90.3215	11	35	0
0	4	0.97	6	0.45	1.69	87.2662	15.5556	88.413	91.2766	11	36	0
0	4	0.93	-1	0.34	2.03	96.4871	87.7778	90.342	90.3009	11	37	0
0	3	0.83	7	0.43	1.64	93.133	54.4444	90.572	90.9919	11	38	0
0	4	0.74	5	0.39	2	96.0207	74.4444	90.158	90.3789	11	39	0
0	4	0.99	-6	0.34	2.03	97.0042	98.8889	90.893	90.1732	12	0	0
0	4	0.86	11	0.4	1.6	79.6978	11.1111	88.183	91.3735	12	1	0
0	4	0.74	-2	0.47	2.03	96.6288	98.8889	91.261	90.2495	12	2	0
0	4	0.99	-6	0.34	2.04	96.9131	100	90.939	90.1192	12	3	0
0	4	0.99	10	0.38	1.94	88.7771	27.7778	87.954	90.9619	12	4	0
0	4	0.83	6	0.43	1.96	94.3814	62.2222	89.378	90.6104	12	5	0
0	4	0.97	10	0.39	1.69	80.9923	13.3333	87.954	91.304	12	6	0
0	4	0.84	0	0.43	1.38	87.9437	21.1111	90.021	91.1231	12	7	0
0	4	0.84	-5	0.4	1.67	95.5636	66.6667	90.48	90.7056	12	8	0
0	4	0.96	6	0.45	1.69	87.5924	17.7778	88.459	91.2509	12	9	0
0	3	0.92	26	0.43	2.04	85.6118	35.5556	88.551	90.9439	12	10	0
0	4	0.94	-9	0.4	1.72	96.035	68.8889	90.893	90.4775	12	11	0
0	4	0.83	5	0.43	1.96	95.0247	66.6667	89.515	90.5153	12	12	0
0	4	0.93	-1	0.34	2.03	96.4871	87.7778	90.342	90.3009	12	13	0
0	3	0.82	26	0.45	2.01	89.1184	44.4444	89.01	90.9877	12	14	0
0	4	0.84	11	0.4	1.68	84.0891	14.4444	88.229	91.3392	12	15	0
0	4	0.94	-8	0.4	1.72	95.9538	70	90.755	90.6104	12	16	0
0	4	0.74	5	0.39	2	96.0207	74.4444	90.158	90.3789	12	17	0
0	4	0.99	6	0.42	1.94	92.2774	38.8889	88.689	91.0022	12	18	0
0	2	0.94	30	0.44	1.62	82.7247	34.4444	90.204	91.0614	12	19	0
0	4	0.8	10	0.45	2.02	94.0334	56.6667	88.964	90.8548	12	20	0
0	4	0.94	-1	0.4	1.63	92.9814	45.5556	89.699	90.9799	12	21	0
0	3	0.99	10	0.37	1.57	87.066	24.4444	89.561	91.082	12	22	0
0	3	0.84	7	0.45	1.57	91.9186	47.7778	90.342	91.0271	12	23	0
0	4	0.97	-2	0.44	1.47	90.3034	26.6667	89.745	91.0717	12	24	0
0	4	0.93	0	0.34	1.99	95.9763	80	90.112	90.3412	12	25	0
0	4	0.83	5	0.43	1.95	94.7214	61.1111	89.561	90.5238	12	26	0
0	2	0.93	26	0.45	1.6	85.2107	40	90.296	91.0734	12	27	0
0	2	0.99	26	0.45	1.56	81.8843	33.3333	89.929	91.1034	12	28	0
0	3	0.99	7	0.37	1.57	89.6386	32.2222	89.791	91.034	12	29	0
0	4	0.94	7	0.4	2.04	93.6129	54.4444	88.78	90.841	12	30	0
0	4	0.93	1	0.34	1.99	95.6634	75.5556	89.883	90.3515	12	31	0
0	4	0.94	-2	0.44	1.47	91.0106	31.1111	89.837	91.0571	12	32	0
0	4	0.82	10	0.45	2.02	93.3589	53.3333	88.872	90.9199	12	33	0
0	2	0.99	26	0.45	1.56	82.1333	30	89.929	91.1085	12	34	0
0	4	0.97	6	0.45	1.68	86.5831	13.3333	88.413	91.2809	12	35	0
0	4	0.84	11	0.4	1.68	84.489	17.7778	88.229	91.334	12	36	0
0	3	0.85	25	0.45	2.02	89.1863	43.3333	88.918	90.9688	12	37	0
0	4	0.84	-4	0.44	2.02	96.7948	97.7778	91.123	90.2795	12	38	0
0	4	0.95	-6	0.4	1.6	94.6253	57.7778	90.296	90.7785	12	39	0
0	4	0.99	-6	0.34	2.03	97.0042	98.8889	90.893	90.1732	13	0	0
0	4	0.86	11	0.4	1.6	79.6978	11.1111	88.183	91.3735	13	1	0
0	4	0.99	-6	0.34	2.04	96.9131	100	90.939	90.1192	13	2	0
0	4	0.97	10	0.39	1.69	80.9923	13.3333	87.954	91.304	13	3	0
0	4	0.95	-8	0.46	2.02	96.7422	100	91.353	90.1809	13	4	1
0	4	0.84	0	0.43	1.38	87.9437	21.1111	90.021	91.1231	13	5	0
0	4	0.84	-5	0.4	1.67	95.5636	66.6667	90.48	90.7056	13	6	0
0	4	0.96	6	0.45	1.69	87.5924	17.7778	88.459	91.2509	13	7	0
0	4	0.84	0	0.43	1.91	96.1	80	90.021	90.4698	13	8	0
0	4	0.84	6	0.43	1.95	94.3102	58.8889	89.286	90.643	13	9	0
0	4	0.84	11	0.4	1.68	84.489	17.7778	88.229	91.334	13	10	0
0	4	0.82	1	0.47	2.03	96.5193	88.8889	90.388	90.3884	13	11	0
0	2	0.94	30	0.44	1.62	82.7247	34.4444	90.204	91.0614	13	12	0
0	4	0.74	5	0.39	2.03	96.0493	82.2222	90.158	90.3549	13	13	0
0	4	0.81	11	0.38	1.68	85.77	17.7778	88.413	91.1617	13	14	0
0	4	0.84	11	0.4	1.68	84.0891	14.4444	88.229	91.3392	13	15	0
0	4	0.83	-6	0.45	1.6	95.2164	61.1111	90.71	90.799	13	16	0
0	4	0.84	-4	0.44	2.02	96.7948	97.7778	91.123	90.2795	13	17	0
0	4	0.96	10	0.39	1.69	81.3039	12.2222	88	91.3023	13	18	0
0	4	0.82	10	0.45	2.02	93.3589	53.3333	88.872	90.9199	13	19	0
0	4	0.97	6	0.45	1.68	86.5831	13.3333	88.413	91.2809	13	20	0
0	4	0.83	5	0.43	1.88	94.0819	58.8889	89.102	90.6936	13	21	0
0	4	0.94	-2	0.44	1.47	91.0106	31.1111	89.837	91.0571	13	22	0
0	4	0.99	6	0.42	1.94	92.2774	38.8889	88.689	91.0022	13	23	0
0	4	0.95	-6	0.4	1.6	94.6253	57.7778	90.296	90.7785	13	24	0
0	4	0.94	-1	0.4	1.63	92.9814	45.5556	89.699	90.9799	13	25	0
0	4	0.83	5	0.43	1.96	95.0247	66.6667	89.515	90.5153	13	26	0
0	3	0.99	10	0.37	1.57	87.066	24.4444	89.561	91.082	13	27	0
0	4	0.94	7	0.4	2.04	93.6129	54.4444	88.78	90.841	13	28	0
0	4	0.94	-8	0.4	1.72	95.9538	70	90.755	90.6104	13	29	0
0	4	0.79	5	0.43	1.89	94.7768	62.2222	89.424	90.5564	13	30	0
0	2	0.93	26	0.45	1.6	85.2107	40	90.296	91.0734	13	31	0
0	4	0.99	10	0.38	1.94	88.7771	27.7778	87.954	90.9619	13	32	0
0	2	0.99	26	0.45	1.56	82.1333	30	89.929	91.1085	13	33	0
0	4	0.93	-1	0.34	2.03	96.4871	87.7778	90.342	90.3009	13	34	0
0	4	0.74	-2	0.47	2	96.6959	95.5556	91.261	90.3155	13	35	0
0	3	0.99	7	0.37	1.57	89.6386	32.2222	89.791	91.034	13	36	0
0	4	0.74	-2	0.47	2.03	96.6288	98.8889	91.261	90.2495	13	37	0
0	4	1	-6	0.34	1.94	96.6876	91.1111	90.801	90.2701	13	38	0
0	4	0.83	6	0.43	1.96	94.3814	62.2222	89.378	90.6104	13	39	0
0	4	0.99	-6	0.34	2.03	97.0042	98.8889	90.893	90.1732	14	0	0
0	4	0.86	11	0.4	1.6	79.6978	11.1111	88.183	91.3735	14	1	0
0	4	0.99	-6	0.34	2.04	96.9131	100	90.939	90.1192	14	2	0
0	4	0.95	-8	0.46	2.02	96.7422	100	91.353	90.1809	14	3	0
0	4	0.96	10	0.45	1.69	81.2492	13.3333	87.954	91.3254	14	4	0
0	3	0.99	7	0.37	1.57	89.6386	32.2222	89.791	91.034	14	5	0
0	4	0.81	11	0.38	1.68	85.77	17.7778	88.413	91.1617	14	6	0
0	4	0.94	7	0.4	2.04	93.6129	54.4444	88.78	90.841	14	7	0
0	2	0.94	30	0.44	1.62	82.7247	34.4444	90.204	91.0614	14	8	0
0	4	0.82	10	0.45	2.02	93.3589	53.3333	88.872	90.9199	14	9	0
0	4	0.97	6	0.45	1.68	86.5831	13.3333	88.413	91.2809	14	10	0
0	4	0.83	5	0.43	1.96	95.0247	66.6667	89.515	90.5153	14	11	0
0	4	0.99	6	0.42	1.94	92.2774	38.8889	88.689	91.0022	14	12	0
0	5	0.82	6	0.48	1.95	91.1637	28.8889	88.275	91.0888	14	13	0
0	4	0.84	-4	0.44	2.02	96.7948	97.7778	91.123	90.2795	14	14	0
0	4	0.96	10	0.39	1.69	81.3039	12.2222	88	91.3023	14	15	0
0	4	0.84	0	0.43	1.38	87.9437	21.1111	90.021	91.1231	14	16	0
0	2	0.99	26	0.45	1.56	82.1333	30	89.929	91.1085	14	17	0
0	4	0.84	6	0.43	1.95	94.3102	58.8889	89.286	90.643	14	18	0
0	4	0.94	-2	0.44	1.47	91.0106	31.1111	89.837	91.0571	14	19	0
0	4	0.84	11	0.4	1.68	84.0891	14.4444	88.229	91.3392	14	20	0
0	4	0.74	-2	0.47	2.03	96.6288	98.8889	91.261	90.2495	14	21	0
0	4	0.84	5	0.43	1.9	94.2832	57.7778	89.01	90.739	14	22	0
0	4	0.84	10	0.46	2.02	93.1713	51.1111	88.689	90.9439	14	23	0
0	4	0.83	5	0.43	1.88	94.0819	58.8889	89.102	90.6936	14	24	0
0	4	0.94	-1	0.4	1.63	92.9814	45.5556	89.699	90.9799	14	25	0
0	2	0.93	26	0.45	1.6	85.2107	40	90.296	91.0734	14	26	0
0	4	0.99	10	0.38	1.94	88.7616	26.6667	87.954	90.9662	14	27	0
0	4	0.98	6	0.42	1.94	92.4581	35.5556	88.643	90.9731	14	28	0
0	4	0.82	5	0.46	2.03	95.5736	72.2222	89.745	90.4415	14	29	0
0	4	0.83	-6	0.45	1.6	95.2164	61.1111	90.71	90.799	14	30	0
0	4	0.95	-6	0.4	1.6	94.6253	57.7778	90.296	90.7785	14	31	0
0	4	0.79	-2	0.43	1.89	96.4934	87.7778	90.572	90.5744	14	32	0
0	4	0.83	3	0.39	2.02	95.8734	81.1111	90.112	90.3995	14	33	0
0	4	1	0	0.43	1.94	95.2572	68.8889	89.653	90.3721	14	34	0
0	4	1	-6	0.34	1.94	96.6876	91.1111	90.801	90.2701	14	35	0
0	4	0.84	0	0.43	1.73	94.8057	63.3333	89.883	90.6927	14	36	0
0	4	0.83	-2	0.47	2.03	96.7428	95.5556	90.893	90.3738	14	37	1
0	4	0.87	0	0.43	1.91	95.9496	76.6667	89.883	90.4612	14	38	0
0	4	0.96	6	0.45	1.69	87.5924	17.7778	88.459	91.2509	14	39	0
0	4	0.99	-6	0.34	2.03	97.0042	98.8889	90.893	90.1732	15	0	0
0	4	0.86	11	0.4	1.6	79.6978	11.1111	88.183	91.3735	15	1	0
0	4	0.99	-6	0.34	2.04	96.9131	100	90.939	90.1192	15	2	0
0	4	0.95	-8	0.46	2.02	96.7422	100	91.353	90.1809	15	3	0
0	4	0.97	10	0.45	1.69	81.5596	12.2222	87.908	91.3314	15	4	0
0	4	0.96	6	0.45	1.69	87.5924	17.7778	88.459	91.2509	15	5	0
0	4	0.99	6	0.43	1.75	88.4593	22.2222	88.413	91.2114	15	6	0
0	4	0.79	-2	0.43	1.89	96.4934	87.7778	90.572	90.5744	15	7	0
0	3	0.99	7	0.37	1.57	89.6386	32.2222	89.791	91.034	15	8	0
0	4	0.83	5	0.43	1.96	95.0247	66.6667	89.515	90.5153	15	9	0
0	2	0.99	26	0.45	1.56	82.1333	30	89.929	91.1085	15	10	0
0	4	0.84	11	0.4	1.68	84.0891	14.4444	88.229	91.3392	15	11	0
0	4	0.84	6	0.43	1.95	94.3102	58.8889	89.286	90.643	15	12	0
0	4	0.94	7	0.4	2.04	93.6129	54.4444	88.78	90.841	15	13	0
0	2	0.93	26	0.45	1.6	85.2107	40	90.296	91.0734	15	14	0
0	4	0.82	10	0.45	2.02	93.3589	53.3333	88.872	90.9199	15	15	0
0	2	0.94	30	0.44	1.62	82.7247	34.4444	90.204	91.0614	15	16	0
0	4	0.83	-6	0.45	1.6	95.2164	61.1111	90.71	90.799	15	17	0
0	4	0.94	-1	0.4	1.63	92.9814	45.5556	89.699	90.9799	15	18	0
0	5	0.82	6	0.48	1.95	91.1637	28.8889	88.275	91.0888	15	19	0
0	4	0.99	6	0.42	1.94	92.2774	38.8889	88.689	91.0022	15	20	0
0	4	0.94	-2	0.44	1.47	91.0106	31.1111	89.837	91.0571	15	21	0
0	4	0.99	6	0.42	1.69	86.7241	14.4444	88.367	91.2654	15	22	0
0	4	0.97	6	0.45	1.68	86.5831	13.3333	88.413	91.2809	15	23	0
0	4	0.82	5	0.46	2.03	95.5736	72.2222	89.745	90.4415	15	24	0
0	4	0.99	10	0.38	1.94	88.7616	26.6667	87.954	90.9662	15	25	0
0	4	0.93	-2	0.47	2.04	96.6288	93.3333	90.388	90.3532	15	26	0
0	4	0.8	3	0.47	2.03	96.1372	83.3333	90.204	90.4167	15	27	0
0	4	0.98	6	0.42	1.94	92.4581	35.5556	88.643	90.9731	15	28	0
0	4	0.96	10	0.45	1.69	81.2492	13.3333	87.954	91.3254	15	29	0
0	4	0.94	6	0.38	2.04	93.9731	56.6667	88.918	90.673	15	30	0
0	4	0.74	-2	0.47	2.03	96.6288	98.8889	91.261	90.2495	15	31	0
0	4	0.82	5	0.48	2.01	95.3531	68.8889	89.653	90.457	15	32	0
0	4	0.97	6	0.45	1.94	92.5473	40	88.735	91.0005	15	33	0
0	4	0.83	3	0.43	2.02	95.908	80	90.067	90.3995	15	34	0
0	4	0.83	5	0.43	1.88	94.2258	58.8889	89.102	90.6944	15	35	0
0	4	0.84	5	0.43	1.9	94.2832	57.7778	89.01	90.739	15	36	0
0	4	1	-6	0.34	1.94	96.6876	91.1111	90.801	90.2701	15	37	0
0	4	0.87	0	0.43	1.91	95.9496	76.6667	89.883	90.4612	15	38	0
0	4	0.84	10	0.46	2.02	93.1713	51.1111	88.689	90.9439	15	39	0
0	4	0.99	-6	0.34	2.03	97.0042	98.8889	90.893	90.1732	16	0	0
0	4	0.86	11	0.4	1.6	79.6978	11.1111	88.183	91.3735	16	1	0
0	4	0.99	-6	0.34	2.04	96.9131	100	90.939	90.1192	16	2	0
0	4	0.95	-8	0.46	2.02	96.7422	100	91.353	90.1809	16	3	0
0	4	0.97	10	0.45	1.69	81.5596	12.2222	87.908	91.3314	16	4	0
0	4	0.79	-2	0.43	1.89	96.4934	87.7778	90.572	90.5744	16	5	0
0	4	0.84	6	0.43	1.95	94.3102	58.8889	89.286	90.643	16	6	0
0	4	0.99	6	0.43	1.75	88.4593	22.2222	88.413	91.2114	16	7	0
0	4	0.93	-2	0.47	2.04	96.6288	93.3333	90.388	90.3532	16	8	0
0	4	0.96	6	0.45	1.69	87.5924	17.7778	88.459	91.2509	16	9	0
0	4	0.84	11	0.4	1.68	84.0891	14.4444	88.229	91.3392	16	10	0
0	2	0.93	26	0.45	1.6	85.2107	40	90.296	91.0734	16	11	0
0	4	1	-6	0.34	1.94	96.6876	91.1111	90.801	90.2701	16	12	0
0	2	0.94	30	0.44	1.62	82.7247	34.4444	90.204	91.0614	16	13	0
0	4	0.83	3	0.43	2.02	95.908	80	90.067	90.3995	16	14	0
0	3	0.99	7	0.37	1.57	89.6386	32.2222	89.791	91.034	16	15	0
0	2	0.99	26	0.45	1.56	82.1333	30	89.929	91.1085	16	16	0
0	4	0.96	1	0.45	1.89	94.607	62.2222	89.332	90.5581	16	17	0
0	4	0.74	-2	0.47	2.03	96.6288	98.8889	91.261	90.2495	16	18	0
0	4	0.99	10	0.38	1.94	88.7616	26.6667	87.954	90.9662	16	19	0
0	5	0.82	6	0.48	1.95	91.1637	28.8889	88.275	91.0888	16	20	0
0	4	0.97	-7	0.47	2.03	96.854	98.8889	91.123	90.2306	16	21	0
0	4	0.84	6	0.43	1.93	94.0816	56.6667	88.918	90.793	16	22	0
0	4	0.84	5	0.43	1.9	94.2832	57.7778	89.01	90.739	16	23	0
0	4	0.83	5	0.43	1.96	95.0247	66.6667	89.515	90.5153	16	24	0
0	4	0.83	-6	0.45	1.6	95.2164	61.1111	90.71	90.799	16	25	0
0	4	0.99	8	0.43	1.75	85.7449	16.6667	88.137	91.2363	16	26	0
0	4	0.94	-2	0.44	1.47	91.0106	31.1111	89.837	91.0571	16	27	0
0	4	0.99	10	0.38	1.97	89.3016	31.1111	88.092	90.9208	16	28	0
0	4	0.84	5	0.43	1.9	94.2388	58.8889	89.01	90.7347	16	29	0
0	4	0.94	-1	0.4	1.63	92.9814	45.5556	89.699	90.9799	16	30	0
0	4	0.84	3	0.43	2.03	95.9539	82.2222	89.975	90.3678	16	31	0
0	4	0.96	10	0.45	1.69	81.2492	13.3333	87.954	91.3254	16	32	0
0	4	0.83	11	0.36	1.77	87.2966	23.3333	88.413	91.2217	16	33	0
0	4	0.82	5	0.46	2.03	95.5736	72.2222	89.745	90.4415	16	34	0
0	4	0.82	10	0.45	2.02	93.3589	53.3333	88.872	90.9199	16	35	0
0	4	0.98	6	0.45	1.67	86.2829	15.5556	88.413	91.2826	16	36	0
0	4	0.84	0	0.43	1.95	96.2692	83.3333	90.388	90.4638	16	37	0
0	4	0.97	6	0.42	1.93	92.2331	36.6667	88.367	91.0245	16	38	0
0	4	0.99	6	0.42	1.69	86.7241	14.4444	88.367	91.2654	16	39	0
0	4	0.99	-6	0.34	2.03	97.0042	98.8889	90.893	90.1732	17	0	0
0	4	0.86	11	0.4	1.6	79.6978	11.1111	88.183	91.3735	17	1	0
0	4	0.99	-6	0.34	2.04	96.9131	100	90.939	90.1192	17	2	0
0	4	0.97	10	0.45	1.69	81.5596	12.2222	87.908	91.3314	17	3	0
0	4	0.83	11	0.46	1.6	81.5967	11.1111	88.275	91.3837	17	4	0
0	4	0.74	-2	0.47	2.03	96.6288	98.8889	91.261	90.2495	17	5	0
0	4	0.82	10	0.45	2.02	93.3589	53.3333	88.872	90.9199	17	6	0
0	4	0.79	-2	0.43	1.89	96.4934	87.7778	90.572	90.5744	17	7	0
0	4	0.84	6	0.43	1.95	94.3102	58.8889	89.286	90.643	17	8	0
0	2	0.99	26	0.45	1.56	82.1333	30	89.929	91.1085	17	9	0
0	4	0.79	11	0.4	1.9	91.5198	40	88.643	91.0888	17	10	0
0	5	0.82	6	0.48	1.89	90.1132	23.3333	88.275	91.142	17	11	0
0	4	0.94	-1	0.4	1.63	92.9814	45.5556	89.699	90.9799	17	12	0
0	4	0.93	9	0.47	2.04	92.7513	46.6667	88.689	90.9285	17	13	0
0	4	0.83	5	0.43	1.96	95.0247	66.6667	89.515	90.5153	17	14	0
0	4	0.99	10	0.38	1.97	89.3016	31.1111	88.092	90.9208	17	15	0
0	4	0.96	6	0.45	1.69	87.5924	17.7778	88.459	91.2509	17	16	0
0	4	0.97	6	0.42	1.93	92.2331	36.6667	88.367	91.0245	17	17	0
0	4	0.99	8	0.43	1.75	85.7449	16.6667	88.137	91.2363	17	18	0
0	4	0.99	10	0.38	1.94	88.7616	26.6667	87.954	90.9662	17	19	0
0	4	0.84	11	0.4	1.68	84.0891	14.4444	88.229	91.3392	17	20	0
0	4	0.96	10	0.45	1.69	81.2492	13.3333	87.954	91.3254	17	21	0
0	4	0.98	-2	0.42	1.89	95.5691	71.1111	89.883	90.4612	17	22	0
0	4	0.84	6	0.43	1.9	93.7643	55.5556	88.918	90.8256	17	23	0
0	4	0.97	-1	0.45	1.89	95.3736	68.8889	89.653	90.4527	17	24	0
0	4	0.87	1	0.43	2.03	96.3104	83.3333	90.158	90.3884	17	25	0
0	4	0.94	-2	0.47	2.04	96.6566	90	90.388	90.3369	17	26	0
0	4	0.99	6	0.45	1.75	88.4757	24.4444	88.367	91.2123	17	27	0
0	4	0.84	5	0.43	1.9	94.2832	57.7778	89.01	90.739	17	28	0
0	4	0.94	-2	0.44	1.89	95.865	75.5556	89.975	90.4707	17	29	0
0	4	0.84	12	0.45	1.96	90.879	35.5556	88.229	91.0665	17	30	0
0	4	0.74	-2	0.47	2.03	96.7036	97.7778	91.261	90.2409	17	31	0
0	4	0.84	11	0.4	1.68	84.4044	15.5556	88.229	91.3374	17	32	0
0	4	0.84	5	0.43	1.9	94.2388	58.8889	89.01	90.7347	17	33	0
0	4	0.83	-6	0.45	1.6	95.2164	61.1111	90.71	90.799	17	34	0
0	4	0.84	6	0.43	1.93	94.0816	56.6667	88.918	90.793	17	35	0
0	4	0.79	-2	0.43	1.48	92.4358	46.6667	90.342	90.9739	17	36	0
0	4	0.83	3	0.43	2.02	95.908	80	90.067	90.3995	17	37	0
0	4	1	-6	0.34	1.94	96.6789	92.2222	90.801	90.2786	17	38	0
0	5	0.82	6	0.48	1.95	91.3143	28.8889	88.275	91.0888	17	39	0
0	4	0.99	-6	0.34	2.03	97.0042	98.8889	90.893	90.1732	18	0	0
0	4	0.86	11	0.4	1.6	79.6978	11.1111	88.183	91.3735	18	1	0
0	4	0.99	-6	0.34	2.04	96.9131	100	90.939	90.1192	18	2	0
0	4	0.83	11	0.46	1.6	81.901	10	88.275	91.3846	18	3	0
0	5	0.97	6	0.46	1.94	87.0036	14.4444	87.449	91.2269	18	4	0
0	4	0.74	-2	0.47	2.03	96.6288	98.8889	91.261	90.2495	18	5	0
0	4	0.84	6	0.43	1.95	94.4397	61.1111	89.286	90.6499	18	6	0
0	5	0.99	-1	0.45	1.71	90.4613	16.6667	87.678	91.2569	18	7	1
0	4	0.95	10	0.45	1.69	82.1959	13.3333	88	91.3134	18	8	0
0	4	0.96	6	0.45	1.69	87.5924	17.7778	88.459	91.2509	18	9	0
0	5	0.82	6	0.48	1.89	90.1132	23.3333	88.275	91.142	18	10	0
0	4	0.83	5	0.43	1.96	94.8161	64.4444	89.515	90.5195	18	11	0
0	4	0.83	10	0.46	2.02	93.4682	52.2222	88.735	90.9354	18	12	0
0	4	0.74	-2	0.47	2.03	96.7036	97.7778	91.261	90.2409	18	13	0
0	4	0.84	11	0.4	1.68	84.4044	15.5556	88.229	91.3374	18	14	0
0	4	0.84	11	0.4	1.68	84.0891	14.4444	88.229	91.3392	18	15	0
0	4	0.82	-6	0.49	1.49	93.9524	55.5556	90.618	90.8788	18	16	0
0	4	0.79	-2	0.43	1.89	96.4934	87.7778	90.572	90.5744	18	17	0
0	4	0.94	-1	0.4	1.63	92.9814	45.5556	89.699	90.9799	18	18	0
0	4	0.79	-2	0.39	1.95	96.6112	93.3333	91.031	90.3927	18	19	0
0	4	0.83	-6	0.45	1.6	95.2164	61.1111	90.71	90.799	18	20	0
0	4	0.98	-2	0.42	1.89	95.5691	71.1111	89.883	90.4612	18	21	0
0	4	0.84	5	0.43	1.9	94.2832	57.7778	89.01	90.739	18	22	0
0	4	0.97	-1	0.45	1.89	95.3736	68.8889	89.653	90.4527	18	23	0
0	4	0.79	-2	0.41	1.87	96.4202	83.3333	90.48	90.5813	18	24	0
0	4	0.94	-2	0.47	2.04	96.6566	90	90.388	90.3369	18	25	0
0	4	0.95	-2	0.44	1.74	94.6329	57.7778	89.745	90.6181	18	26	0
0	4	0.96	10	0.45	1.69	81.2492	13.3333	87.954	91.3254	18	27	0
0	4	0.94	-2	0.44	1.89	95.865	75.5556	89.975	90.4707	18	28	0
0	4	0.99	10	0.38	1.97	89.3016	31.1111	88.092	90.9208	18	29	0
0	4	0.83	5	0.43	1.96	95.0247	66.6667	89.515	90.5153	18	30	0
0	4	0.94	-2	0.42	1.89	95.9582	77.7778	90.021	90.4784	18	31	0
0	4	0.79	-2	0.43	1.48	92.4358	46.6667	90.342	90.9739	18	32	0
0	4	0.84	5	0.43	1.9	94.2388	58.8889	89.01	90.7347	18	33	0
0	4	0.82	10	0.45	2.02	93.3589	53.3333	88.872	90.9199	18	34	0
0	4	0.87	1	0.43	2.03	96.3104	83.3333	90.158	90.3884	18	35	0
0	4	0.94	6	0.48	2.04	94.1508	56.6667	88.872	90.8419	18	36	0
0	4	0.99	10	0.38	1.94	88.7616	26.6667	87.954	90.9662	18	37	0
0	4	0.97	10	0.45	1.69	81.5596	12.2222	87.908	91.3314	18	38	0
0	4	1	-6	0.34	1.94	96.6789	92.2222	90.801	90.2786	18	39	0
0	4	0.99	-6	0.34	2.03	97.0042	98.8889	90.893	90.1732	19	0	0
0	4	0.86	11	0.4	1.6	79.6978	11.1111	88.183	91.3735	19	1	0
0	4	0.99	-6	0.34	2.04	96.9131	100	90.939	90.1192	19	2	0
0	4	0.83	11	0.46	1.6	81.901	10	88.275	91.3846	19	3	0
0	5	0.97	6	0.46	1.94	87.0036	14.4444	87.449	91.2269	19	4	0
0	5	0.99	-1	0.45	1.71	90.4613	16.6667	87.678	91.2569	19	5	0
0	4	0.95	10	0.45	1.69	82.1959	13.3333	88	91.3134	19	6	0
0	5	0.82	6	0.48	1.89	90.1132	23.3333	88.275	91.142	19	7	0
0	4	0.84	11	0.4	1.68	84.4044	15.5556	88.229	91.3374	19	8	0
0	4	0.84	11	0.4	1.68	84.0891	14.4444	88.229	91.3392	19	9	0
0	4	0.79	-2	0.43	1.89	96.4934	87.7778	90.572	90.5744	19	10	0
0	4	0.94	-1	0.4	1.63	92.9814	45.5556	89.699	90.9799	19	11	0
0	4	0.79	-2	0.39	1.95	96.6112	93.3333	91.031	90.3927	19	12	0
0	4	0.83	-6	0.45	1.6	95.2164	61.1111	90.71	90.799	19	13	0
0	4	0.79	-2	0.41	1.87	96.4202	83.3333	90.48	90.5813	19	14	0
0	4	0.94	-2	0.47	2.04	96.6566	90	90.388	90.3369	19	15	0
0	4	0.96	10	0.45	1.69	81.2492	13.3333	87.954	91.3254	19	16	0
0	4	0.87	1	0.43	2.03	96.3104	83.3333	90.158	90.3884	19	17	0
0	4	0.99	10	0.38	1.94	88.7616	26.6667	87.954	90.9662	19	18	0
0	4	0.97	10	0.45	1.69	81.5596	12.2222	87.908	91.3314	19	19	0
0	4	1	-6	0.34	1.94	96.6789	92.2222	90.801	90.2786	19	20	0
0	4	0.87	1	0.41	2.04	96.287	85.5556	90.204	90.3969	19	21	0
0	4	0.81	-2	0.43	1.87	96.304	78.8889	90.48	90.5941	19	22	0
0	5	0.97	-7	0.46	1.96	96.3769	82.2222	88.826	90.5761	19	23	0
0	4	0.78	-2	0.43	1.46	92.4246	50	90.25	90.9834	19	24	0
0	4	0.94	-2	0.39	1.99	96.4088	87.7778	90.342	90.3429	19	25	0
0	4	0.79	-2	0.43	1.48	92.8721	50	90.342	90.9748	19	26	0
0	5	0.99	-1	0.45	1.71	90.4793	20	87.678	91.2551	19	27	1
0	4	0.96	-7	0.45	1.7	95.6706	68.8889	90.48	90.6722	19	28	0
0	4	0.94	6	0.42	1.89	92.3172	37.7778	88.505	91.0665	19	29	0
0	5	0.99	7	0.45	1.7	74.7058	4.44444	87.403	91.5998	19	30	0
0	5	0.99	-1	0.45	1.71	90.375	21.1111	87.678	91.2569	19	31	1
0	4	0.99	10	0.45	1.97	89.3857	31.1111	88.046	91.0014	19	32	0
0	5	0.93	-2	0.47	1.94	94.8403	58.8889	88.275	90.9697	19	33	0
0	4	0.97	4	0.46	2.04	94.6901	64.4444	89.24	90.6764	19	34	0
0	4	0.82	-2	0.47	2.04	96.78	98.8889	90.939	90.3395	19	35	1
0	4	0.8	-2	0.39	1.95	96.5507	90	90.985	90.3987	19	36	0
0	4	0.92	-6	0.41	2.03	96.8347	98.8889	91.123	90.2075	19	37	0
0	4	0.76	-1	0.47	1.62	94.47	60	90.342	90.8616	19	38	0
0	4	0.94	-2	0.47	2.04	96.6311	92.2222	90.388	90.3395	19	39	0
0	4	0.99	-6	0.34	2.03	97.0042	98.8889	90.893	90.1732	20	0	0
0	4	0.99	-6	0.34	2.04	96.9131	100	90.939	90.1192	20	1	0
0	5	0.96	7	0.46	1.7	75.791	3.33333	87.494	91.5672	20	2	0
0	4	0.92	-6	0.41	2.03	96.8347	98.8889	91.123	90.2075	20	3	0
0	5	0.99	7	0.45	1.7	74.7058	4.44444	87.403	91.5998	20	4	0
0	4	0.84	11	0.4	1.68	84.0891	14.4444	88.229	91.3392	20	5	0
0	5	0.97	-7	0.46	1.96	96.3769	82.2222	88.826	90.5761	20	6	0
0	4	0.96	-1	0.4	2.04	96.3744	90	90.112	90.3078	20	7	0
0	5	0.81	1	0.43	1.87	93.7613	44.4444	88.367	91.112	20	8	0
0	5	0.99	-1	0.45	1.6	87.72	13.3333	87.77	91.4026	20	9	0
0	4	0.77	-1	0.47	1.44	91.62	46.6667	90.342	91.0502	20	10	0
0	5	0.98	-2	0.46	1.94	94.4752	56.6667	88.137	90.8839	20	11	0
0	4	0.96	-7	0.45	1.7	95.6706	68.8889	90.48	90.6722	20	12	0
0	4	0.94	7	0.45	1.69	86.7688	14.4444	88.459	91.2877	20	13	0
0	4	0.99	10	0.45	1.97	89.3857	31.1111	88.046	91.0014	20	14	0
0	4	0.99	10	0.38	1.94	88.7616	26.6667	87.954	90.9662	20	15	0
0	4	0.83	-6	0.45	1.6	95.2164	61.1111	90.71	90.799	20	16	0
0	4	0.84	11	0.4	1.68	84.4044	15.5556	88.229	91.3374	20	17	0
0	4	0.82	-6	0.45	1.6	95.2811	58.8889	90.801	90.7605	20	18	0
0	4	0.81	-2	0.43	1.87	96.304	78.8889	90.48	90.5941	20	19	0
0	4	0.92	-2	0.39	2.04	96.6887	94.4444	90.572	90.3026	20	20	0
0	5	0.82	6	0.48	1.89	90.1132	23.3333	88.275	91.142	20	21	0
0	4	0.97	-2	0.46	1.95	96.0902	84.4444	90.112	90.4355	20	22	0
0	5	0.97	6	0.46	1.94	87.0036	14.4444	87.449	91.2269	20	23	0
0	5	0.93	-3	0.5	1.89	94.9631	64.4444	88.413	91.0485	20	24	0
0	5	0.95	3	0.41	1.94	90.9844	25.5556	88.137	91.0271	20	25	0
0	4	0.97	10	0.45	1.97	89.8199	28.8889	88.092	91.0099	20	26	0
0	5	0.99	-1	0.45	1.71	90.375	21.1111	87.678	91.2569	20	27	0
0	4	0.8	-2	0.45	1.87	96.4556	82.2222	90.526	90.6387	20	28	0
0	4	0.82	-2	0.43	1.87	96.2803	83.3333	90.388	90.5273	20	29	0
0	5	0.99	-1	0.45	1.71	90.4793	20	87.678	91.2551	20	30	0
0	4	1	10	0.38	1.91	87.5016	24.4444	87.724	91.0434	20	31	0
0	5	0.93	-2	0.47	1.94	94.8403	58.8889	88.275	90.9697	20	32	0
0	4	0.79	-2	0.39	1.95	96.6112	93.3333	91.031	90.3927	20	33	0
0	4	0.79	-2	0.43	1.89	96.4934	87.7778	90.572	90.5744	20	34	0
0	4	0.87	1	0.41	2.04	96.2709	86.6667	90.204	90.3901	20	35	0
0	4	0.82	-2	0.47	2.04	96.78	98.8889	90.939	90.3395	20	36	0
0	4	0.94	-2	0.47	2.04	96.6311	92.2222	90.388	90.3395	20	37	0
0	4	0.87	1	0.43	2.03	96.3104	83.3333	90.158	90.3884	20	38	0
0	4	0.94	-2	0.39	1.99	96.4088	87.7778	90.342	90.3429	20	39	0
0	4	0.99	-6	0.34	2.03	97.0042	98.8889	90.893	90.1732	21	0	0
0	4	0.99	-6	0.34	2.04	96.9131	100	90.939	90.1192	21	1	0
0	4	0.92	-6	0.41	2.03	96.8347	98.8889	91.123	90.2075	21	2	0
0	5	0.99	7	0.47	1.7	74.243	3.33333	87.357	91.6067	21	3	0
0	5	0.96	7	0.46	1.7	75.791	3.33333	87.494	91.5672	21	4	0
0	4	0.77	-1	0.47	1.44	91.62	46.6667	90.342	91.0502	21	5	0
0	5	0.94	-6	0.45	2.03	96.819	90	88.964	90.5436	21	6	1
0	4	0.84	11	0.4	1.68	84.0891	14.4444	88.229	91.3392	21	7	0
0	5	0.99	-1	0.45	1.6	87.72	13.3333	87.77	91.4026	21	8	0
0	4	0.99	10	0.45	1.97	89.3857	31.1111	88.046	91.0014	21	9	0
0	5	0.81	-1	0.43	1.71	93.124	43.3333	88.183	91.2191	21	10	1
0	4	0.99	11	0.44	1.94	87.8032	25.5556	87.678	91.118	21	11	0
0	5	0.98	-2	0.46	1.94	94.4752	56.6667	88.137	90.8839	21	12	0
0	5	0.99	7	0.45	1.7	74.7058	4.44444	87.403	91.5998	21	13	0
0	5	0.96	-2	0.46	1.7	91.7969	28.8889	87.954	91.2286	21	14	1
0	4	0.81	-2	0.43	1.87	96.304	78.8889	90.48	90.5941	21	15	0
0	4	0.96	-7	0.45	1.7	95.6706	68.8889	90.48	90.6722	21	16	0
0	5	0.97	-7	0.46	1.96	96.3769	82.2222	88.826	90.5761	21	17	0
0	4	0.79	-2	0.39	1.95	96.6112	93.3333	91.031	90.3927	21	18	0
0	5	0.87	0	0.4	2.02	95.1174	70	88.367	90.8788	21	19	1
0	4	0.94	7	0.44	1.69	86.7698	17.7778	88.459	91.2723	21	20	0
0	4	0.83	-6	0.45	1.6	95.2164	61.1111	90.71	90.799	21	21	0
0	4	0.84	11	0.4	1.68	84.5219	15.5556	88.229	91.3323	21	22	0
0	5	0.81	1	0.43	1.87	93.7613	44.4444	88.367	91.112	21	23	0
0	4	0.94	7	0.45	1.69	86.7688	14.4444	88.459	91.2877	21	24	0
0	4	0.79	-2	0.43	1.89	96.4934	87.7778	90.572	90.5744	21	25	0
0	5	0.99	-1	0.45	1.71	90.4793	20	87.678	91.2551	21	26	0
0	4	0.82	-6	0.45	1.6	95.2811	58.8889	90.801	90.7605	21	27	0
0	4	0.92	-2	0.39	2.04	96.6887	94.4444	90.572	90.3026	21	28	0
0	5	0.93	-3	0.5	1.89	94.9631	64.4444	88.413	91.0485	21	29	0
0	5	0.99	-1	0.45	1.71	90.375	21.1111	87.678	91.2569	21	30	0
0	5	0.93	-2	0.45	1.94	94.8903	62.2222	88.275	90.9602	21	31	0
0	4	0.8	-2	0.45	1.87	96.4556	82.2222	90.526	90.6387	21	32	0
0	4	0.99	-6	0.34	2.03	96.8614	95.5556	90.893	90.1775	21	33	0
0	5	0.97	6	0.46	1.94	87.0036	14.4444	87.449	91.2269	21	34	0
0	5	0.93	-2	0.47	1.94	94.8403	58.8889	88.275	90.9697	21	35	0
0	4	0.82	-6	0.45	1.6	95.2397	63.3333	90.801	90.7699	21	36	0
0	4	0.82	-2	0.47	2.04	96.78	98.8889	90.939	90.3395	21	37	0
0	4	0.82	1	0.5	2.04	96.5163	91.1111	90.342	90.3841	21	38	0
0	4	0.94	-2	0.47	2.04	96.6311	92.2222	90.388	90.3395	21	39	0
0	5	0.69	-7	0.46	1.96	97.1502	95.5556	90.204	90.2641	22	0	0
0	4	0.99	-6	0.34	2.04	96.9131	100	90.939	90.1192	22	1	0
0	4	0.92	-6	0.41	2.03	96.8347	98.8889	91.123	90.2075	22	2	0
0	5	0.99	7	0.47	1.7	74.243	3.33333	87.357	91.6067	22	3	0
0	5	1	1	0.45	1.73	87.8694	13.3333	87.311	91.4403	22	4	1
0	5	0.95	7	0.43	1.7	76.7946	4.44444	87.54	91.5235	22	5	0
0	5	0.94	-6	0.45	2.03	96.819	90	88.964	90.5436	22	6	0
0	4	0.84	11	0.4	1.68	84.0891	14.4444	88.229	91.3392	22	7	0
0	5	0.81	-1	0.43	1.71	93.124	43.3333	88.183	91.2191	22	8	0
0	4	0.99	10	0.45	1.97	89.3857	31.1111	88.046	91.0014	22	9	0
0	4	0.94	7	0.44	1.69	86.7698	17.7778	88.459	91.2723	22	10	0
0	5	0.96	-2	0.46	1.7	91.7969	28.8889	87.954	91.2286	22	11	0
0	5	0.81	1	0.43	1.87	93.9336	48.8889	88.367	91.1154	22	12	1
0	4	0.99	11	0.44	1.94	87.8032	25.5556	87.678	91.118	22	13	0
0	4	0.81	-2	0.43	1.87	96.304	78.8889	90.48	90.5941	22	14	0
0	5	0.98	-2	0.46	1.94	94.6081	56.6667	88.137	90.8882	22	15	1
0	5	0.99	-1	0.45	1.71	90.4793	20	87.678	91.2551	22	16	0
0	5	0.87	0	0.4	2.02	95.1174	70	88.367	90.8788	22	17	0
0	5	0.93	-2	0.47	2.04	95.7247	80	88.321	90.7245	22	18	1
0	4	0.84	11	0.4	1.68	84.5219	15.5556	88.229	91.3323	22	19	0
0	5	0.97	-7	0.46	1.96	96.3769	82.2222	88.826	90.5761	22	20	0
0	4	0.8	-2	0.45	1.87	96.4556	82.2222	90.526	90.6387	22	21	0
0	5	0.93	-3	0.5	1.89	95.136	66.6667	88.413	91.0494	22	22	1
0	4	0.79	-2	0.39	1.95	96.6112	93.3333	91.031	90.3927	22	23	0
0	5	0.96	7	0.46	1.7	75.791	3.33333	87.494	91.5672	22	24	0
0	4	0.83	-6	0.45	1.6	95.2164	61.1111	90.71	90.799	22	25	0
0	4	0.79	-2	0.43	1.89	96.4934	87.7778	90.572	90.5744	22	26	0
0	5	0.8	4	0.46	1.7	88.2347	14.4444	88.229	91.3203	22	27	0
0	4	0.99	-6	0.34	2.03	97.0042	98.8889	90.893	90.1732	22	28	0
0	5	0.99	-1	0.45	1.71	90.375	21.1111	87.678	91.2569	22	29	0
0	5	0.99	7	0.45	1.7	74.7058	4.44444	87.403	91.5998	22	30	0
0	4	0.82	1	0.5	2.04	96.5163	91.1111	90.342	90.3841	22	31	0
0	4	0.82	-6	0.45	1.6	95.2811	58.8889	90.801	90.7605	22	32	0
0	5	0.98	-2	0.44	1.94	94.5577	58.8889	88.137	90.8342	22	33	0
0	4	0.82	-6	0.45	1.6	95.2397	63.3333	90.801	90.7699	22	34	0
0	5	0.97	6	0.46	1.94	87.0036	14.4444	87.449	91.2269	22	35	0
0	5	0.93	-2	0.47	1.94	94.8403	58.8889	88.275	90.9697	22	36	0
0	5	0.94	-2	0.47	1.94	94.8742	63.3333	88.183	90.9559	22	37	1
0	4	0.79	-2	0.43	2.02	96.7098	96.6667	91.077	90.3455	22	38	1
0	4	0.92	-2	0.47	2.04	96.6548	92.2222	90.434	90.3567	22	39	0
0	4	0.99	-6	0.34	2.04	96.9131	100	90.939	90.1192	23	0	0
0	4	0.92	-6	0.41	2.03	96.8347	98.8889	91.123	90.2075	23	1	0
0	5	0.99	7	0.47	1.7	74.243	3.33333	87.357	91.6067	23	2	0
0	5	0.69	-7	0.46	1.96	97.1962	96.6667	90.204	90.2675	23	3	0
0	5	1	2	0.48	1.75	87.0571	11.1111	87.173	91.4429	23	4	1
0	5	0.97	6	0.47	1.7	78.5854	6.66667	87.219	91.5732	23	5	1
0	4	0.84	11	0.4	1.68	84.0891	14.4444	88.229	91.3392	23	6	0
0	5	0.99	7	0.45	1.7	74.7058	4.44444	87.403	91.5998	23	7	0
0	5	0.81	-6	0.34	2.03	97.125	93.3333	89.653	90.2118	23	8	0
0	5	0.97	-4	0.45	1.6	91.9618	32.2222	88.046	91.2114	23	9	1
0	5	0.81	1	0.43	1.87	93.9336	48.8889	88.367	91.1154	23	10	0
0	5	0.93	-3	0.5	1.89	95.136	66.6667	88.413	91.0494	23	11	0
0	5	0.81	-1	0.43	1.71	93.124	43.3333	88.183	91.2191	23	12	0
0	5	0.79	-2	0.47	1.94	95.942	77.7778	89.01	90.733	23	13	0
0	5	1	-6	0.33	2.02	96.5403	91.1111	89.148	90.3181	23	14	0
0	5	0.79	-5	0.48	2.03	97.0514	97.7778	89.469	90.3361	23	15	1
0	5	0.97	-7	0.46	1.96	96.3769	82.2222	88.826	90.5761	23	16	0
0	5	0.94	-6	0.45	2.03	96.819	90	88.964	90.5436	23	17	0
0	4	0.83	11	0.45	1.68	84.5924	16.6667	88.275	91.3709	23	18	0
0	4	0.96	11	0.44	1.94	88.4489	28.8889	87.908	91.0837	23	19	0
0	4	0.79	-2	0.39	1.95	96.6112	93.3333	91.031	90.3927	23	20	0
0	5	0.99	-1	0.45	1.71	90.375	21.1111	87.678	91.2569	23	21	0
0	4	0.8	-2	0.45	1.87	96.4556	82.2222	90.526	90.6387	23	22	0
0	5	0.99	1	0.46	1.87	91.1752	23.3333	87.586	91.0957	23	23	1
0	5	1	1	0.45	1.73	87.8694	13.3333	87.311	91.4403	23	24	0
0	5	0.87	0	0.4	2.02	95.1174	70	88.367	90.8788	23	25	0
0	4	0.76	-2	0.43	1.89	96.5751	85.5556	90.71	90.5496	23	26	0
0	5	0.94	-6	0.45	1.6	93.3284	43.3333	88.092	91.0794	23	27	0
0	5	0.93	-2	0.47	2.04	95.7247	80	88.321	90.7245	23	28	0
0	5	0.98	-2	0.46	1.94	94.6081	56.6667	88.137	90.8882	23	29	0
0	4	0.99	11	0.44	1.94	87.8032	25.5556	87.678	91.118	23	30	0
0	5	0.97	7	0.46	1.94	85.4409	14.4444	87.54	91.3117	23	31	0
0	5	0.95	7	0.47	1.94	86.5334	14.4444	87.54	91.2869	23	32	0
0	5	0.98	-2	0.44	1.94	94.5577	58.8889	88.137	90.8342	23	33	0
0	5	0.96	-2	0.47	1.7	92.0764	26.6667	87.954	91.2457	23	34	1
0	4	0.79	-2	0.43	1.89	96.4934	87.7778	90.572	90.5744	23	35	0
0	4	0.99	-6	0.34	2.03	97.0042	98.8889	90.893	90.1732	23	36	0
0	5	0.94	-2	0.46	1.94	94.8329	60	88.183	90.9834	23	37	1
0	4	0.82	-6	0.45	1.6	95.2397	63.3333	90.801	90.7699	23	38	0
0	4	0.81	-2	0.43	1.87	96.304	78.8889	90.48	90.5941	23	39	0
0	4	0.99	-6	0.34	2.04	96.9131	100	90.939	90.1192	24	0	0
0	5	0.99	7	0.47	1.7	74.243	3.33333	87.357	91.6067	24	1	0
0	5	1	2	0.48	1.75	87.0571	11.1111	87.173	91.4429	24	2	0
0	5	0.79	-8	0.41	2.03	97.1991	98.8889	89.929	90.1672	24	3	0
0	4	0.92	-6	0.41	2.03	96.8744	98.8889	91.123	90.216	24	4	0
0	5	0.94	6	0.47	1.7	79.5918	6.66667	87.403	91.5629	24	5	1
0	4	0.84	11	0.4	1.68	84.0891	14.4444	88.229	91.3392	24	6	0
0	5	0.99	-1	0.45	1.71	90.375	21.1111	87.678	91.2569	24	7	0
0	4	0.79	-2	0.39	1.95	96.6112	93.3333	91.031	90.3927	24	8	0
0	4	0.83	11	0.45	1.68	84.5924	16.6667	88.275	91.3709	24	9	0
0	5	0.81	1	0.43	1.87	93.9336	48.8889	88.367	91.1154	24	10	0
0	5	0.97	6	0.47	1.69	76.6906	5.55556	87.219	91.5938	24	11	1
0	4	0.81	-2	0.47	1.82	95.9611	73.3333	90.342	90.7047	24	12	0
0	5	0.69	-7	0.46	1.96	97.1962	96.6667	90.204	90.2675	24	13	0
0	5	0.97	-4	0.45	1.6	91.8996	34.4444	88.046	91.2097	24	14	1
0	5	0.94	-3	0.46	1.94	95.3694	68.8889	88.413	90.9594	24	15	1
0	5	1	-6	0.33	2.02	96.5403	91.1111	89.148	90.3181	24	16	0
0	5	0.94	-6	0.45	2.03	96.819	90	88.964	90.5436	24	17	0
0	4	0.96	11	0.44	1.94	88.4489	28.8889	87.908	91.0837	24	18	0
0	5	0.98	-2	0.44	1.94	94.5577	58.8889	88.137	90.8342	24	19	0
0	5	0.81	-6	0.48	2.03	97.1378	97.7778	89.515	90.2846	24	20	1
0	5	0.98	-2	0.46	1.94	94.6081	56.6667	88.137	90.8882	24	21	0
0	5	0.79	-2	0.47	1.94	95.942	77.7778	89.01	90.733	24	22	0
0	5	0.97	7	0.46	1.94	85.4409	14.4444	87.54	91.3117	24	23	0
0	5	0.79	-5	0.48	2.03	97.0514	97.7778	89.469	90.3361	24	24	0
0	5	0.97	6	0.47	1.7	78.2657	8.88889	87.219	91.5706	24	25	1
0	5	0.93	-3	0.5	1.89	95.136	66.6667	88.413	91.0494	24	26	0
0	5	0.81	-1	0.43	1.71	93.124	43.3333	88.183	91.2191	24	27	0
0	5	0.97	-7	0.46	1.96	96.447	81.1111	88.826	90.571	24	28	0
0	5	1	1	0.45	1.73	87.8694	13.3333	87.311	91.4403	24	29	0
0	5	1	-3	0.46	1.94	94.8347	62.2222	88.229	90.9388	24	30	0
0	5	0.99	7	0.45	1.7	74.858	4.44444	87.403	91.6015	24	31	0
0	4	0.8	-2	0.45	1.87	96.4556	82.2222	90.526	90.6387	24	32	0
0	4	0.81	-2	0.43	1.87	96.304	78.8889	90.48	90.5941	24	33	0
0	5	0.94	-6	0.45	1.6	93.3284	43.3333	88.092	91.0794	24	34	0
0	5	0.95	7	0.47	1.94	86.5334	14.4444	87.54	91.2869	24	35	0
0	4	0.76	-2	0.43	1.89	96.5751	85.5556	90.71	90.5496	24	36	0
0	5	0.82	2	0.48	1.75	91.1064	27.7778	87.908	91.2894	24	37	1
0	5	0.99	1	0.46	1.87	91.1752	23.3333	87.586	91.0957	24	38	0
0	5	0.94	-2	0.46	1.94	94.8329	60	88.183	90.9834	24	39	0
0	4	0.99	-6	0.34	2.04	96.9131	100	90.939	90.1192	25	0	0
0	5	0.99	7	0.47	1.7	74.243	3.33333	87.357	91.6067	25	1	0
0	5	1	2	0.48	1.75	87.0571	11.1111	87.173	91.4429	25	2	0
0	5	0.79	-8	0.41	2.03	97.1991	98.8889	89.929	90.1672	25	3	0
0	4	0.92	-6	0.41	2.03	96.8744	98.8889	91.123	90.216	25	4	0
0	5	0.97	7	0.46	1.94	85.4409	14.4444	87.54	91.3117	25	5	0
0	5	0.94	6	0.47	1.7	79.5918	6.66667	87.403	91.5629	25	6	0
0	5	0.79	-2	0.47	1.94	95.942	77.7778	89.01	90.733	25	7	0
0	5	0.81	1	0.43	1.87	93.9336	48.8889	88.367	91.1154	25	8	0
0	5	1	1	0.45	1.73	87.8694	13.3333	87.311	91.4403	25	9	0
0	5	0.97	6	0.47	2.04	89.6117	25.5556	87.678	91.5063	25	10	0
0	5	0.94	-3	0.46	1.94	95.3694	68.8889	88.413	90.9594	25	11	0
0	5	0.69	-7	0.46	1.96	97.1962	96.6667	90.204	90.2675	25	12	0
0	4	0.8	-2	0.45	1.87	96.4556	82.2222	90.526	90.6387	25	13	0
0	5	0.97	6	0.47	1.69	76.6906	5.55556	87.219	91.5938	25	14	0
0	5	0.81	-1	0.43	1.71	93.124	43.3333	88.183	91.2191	25	15	0
0	5	0.99	-1	0.45	1.71	90.375	21.1111	87.678	91.2569	25	16	0
0	5	1	-6	0.33	2.03	96.5857	87.7778	88.597	90.4527	25	17	0
0	4	0.79	-2	0.39	1.95	96.6112	93.3333	91.031	90.3927	25	18	0
0	5	0.95	7	0.47	1.94	86.5334	14.4444	87.54	91.2869	25	19	0
0	5	0.79	-6	0.5	2.03	97.1797	96.6667	89.607	90.3215	25	20	1
0	5	0.93	-3	0.5	1.89	95.136	66.6667	88.413	91.0494	25	21	0
0	5	0.79	-5	0.48	2.03	97.0514	97.7778	89.469	90.3361	25	22	0
0	5	0.97	-4	0.45	1.6	91.9376	31.1111	88.046	91.2114	25	23	0
0	5	0.98	-2	0.44	1.94	94.5577	58.8889	88.137	90.8342	25	24	0
0	5	0.97	-4	0.45	1.6	91.8996	34.4444	88.046	91.2097	25	25	0
0	5	0.97	6	0.47	1.7	78.2657	8.88889	87.219	91.5706	25	26	0
0	5	0.99	6	0.45	1.66	75.0809	5.55556	87.265	91.6058	25	27	1
0	5	0.97	-6	0.46	1.96	96.3127	82.2222	88.689	90.7099	25	28	1
0	5	1	-3	0.46	1.94	94.8347	62.2222	88.229	90.9388	25	29	0
0	5	1	-6	0.45	1.72	94.3213	53.3333	87.908	91.1068	25	30	1
0	5	0.96	-8	0.45	2.03	97.0524	92.2222	89.102	90.3292	25	31	0
0	5	0.96	-6	0.45	2.03	96.6077	87.7778	88.872	90.5976	25	32	0
0	5	0.96	0	0.46	1.94	93.2946	36.6667	87.816	90.9345	25	33	0
0	4	0.8	-2	0.45	1.87	96.315	82.2222	90.526	90.643	25	34	0
0	5	0.97	-7	0.46	1.96	96.447	81.1111	88.826	90.571	25	35	0
0	5	1	1	0.46	2.01	93.2704	38.8889	87.678	90.9962	25	36	1
0	5	0.94	-6	0.45	2.03	96.819	90	88.964	90.5436	25	37	0
0	5	0.98	-1	0.46	1.73	90.8861	22.2222	87.724	91.2354	25	38	1
0	5	0.99	1	0.46	1.87	91.1752	23.3333	87.586	91.0957	25	39	0
0	4	0.99	-6	0.34	2.04	96.9131	100	90.939	90.1192	26	0	0
0	5	0.79	-8	0.41	2.03	97.1991	98.8889	89.929	90.1672	26	1	0
0	4	0.92	-6	0.41	2.03	96.8744	98.8889	91.123	90.216	26	2	0
0	5	0.99	6	0.47	1.69	76.5888	4.44444	87.219	91.6255	26	3	1
0	5	0.99	6	0.45	1.66	75.0809	5.55556	87.265	91.6058	26	4	0
0	5	0.98	6	0.47	1.69	77.246	4.44444	87.173	91.6024	26	5	1
0	5	0.94	6	0.47	1.7	79.5918	6.66667	87.403	91.5629	26	6	0
0	5	0.97	7	0.46	1.94	85.4409	14.4444	87.54	91.3117	26	7	0
0	5	0.79	-1	0.49	2.03	96.2567	81.1111	88.872	90.7699	26	8	1
0	5	0.93	-3	0.5	1.94	95.4117	70	88.459	90.9714	26	9	1
0	5	0.69	-7	0.46	1.96	97.1962	96.6667	90.204	90.2675	26	10	0
0	5	0.97	6	0.47	2.04	89.6117	25.5556	87.678	91.5063	26	11	0
0	5	0.94	-6	0.45	2.03	96.819	90	88.964	90.5436	26	12	0
0	5	0.81	1	0.43	1.87	93.9336	48.8889	88.367	91.1154	26	13	0
0	4	0.8	-2	0.45	1.87	96.4556	82.2222	90.526	90.6387	26	14	0
0	5	0.97	6	0.47	1.7	78.2657	8.88889	87.219	91.5706	26	15	0
0	5	0.98	-2	0.44	1.94	94.5577	58.8889	88.137	90.8342	26	16	0
0	4	0.79	-2	0.39	1.95	96.6112	93.3333	91.031	90.3927	26	17	0
0	5	1	-6	0.33	2.03	96.5857	87.7778	88.597	90.4527	26	18	0
0	5	1	2	0.48	1.75	87.0571	11.1111	87.173	91.4429	26	19	0
0	5	0.93	-3	0.5	1.89	95.136	66.6667	88.413	91.0494	26	20	0
0	5	0.99	0	0.46	1.71	89.407	13.3333	87.54	91.3263	26	21	0
0	5	0.97	-6	0.46	1.96	96.3127	82.2222	88.689	90.7099	26	22	0
0	5	1	1	0.46	1.73	88.3908	13.3333	87.311	91.4318	26	23	1
0	5	0.95	7	0.47	1.94	86.5334	14.4444	87.54	91.2869	26	24	0
0	5	1	-6	0.45	1.72	94.3213	53.3333	87.908	91.1068	26	25	0
0	5	0.81	-6	0.5	2.01	97.0993	96.6667	89.469	90.3155	26	26	1
0	5	0.99	-1	0.45	1.71	90.375	21.1111	87.678	91.2569	26	27	0
0	5	0.99	1	0.46	1.87	91.1752	23.3333	87.586	91.0957	26	28	0
0	5	0.97	-4	0.45	1.6	91.8996	34.4444	88.046	91.2097	26	29	0
0	5	1	-6	0.45	1.58	92.6541	37.7778	87.908	91.1497	26	30	1
0	4	0.8	-2	0.45	1.87	96.315	82.2222	90.526	90.643	26	31	0
0	5	0.81	-1	0.43	1.71	93.124	43.3333	88.183	91.2191	26	32	0
0	5	0.79	-6	0.5	2.03	97.1797	96.6667	89.607	90.3215	26	33	0
0	5	0.96	0	0.46	1.94	93.6476	40	87.816	90.9354	26	34	1
0	5	0.97	7	0.42	1.94	85.5017	15.5556	87.54	91.2286	26	35	0
0	5	0.97	-7	0.46	1.96	96.4884	86.6667	88.826	90.5813	26	36	0
0	5	0.97	-2	0.46	1.73	91.9339	28.8889	87.954	91.1917	26	37	1
0	5	0.96	-8	0.45	2.04	97.0533	95.5556	89.102	90.3344	26	38	0
0	5	0.97	-4	0.45	1.6	91.9376	31.1111	88.046	91.2114	26	39	0
0	4	0.99	-6	0.34	2.04	96.9131	100	90.939	90.1192	27	0	0
0	5	0.7	-6	0.46	2.01	97.272	98.8889	90.204	90.1852	27	1	1
0	4	0.92	-6	0.41	2.03	96.8744	98.8889	91.123	90.216	27	2	0
0	5	0.99	6	0.47	1.69	76.5888	4.44444	87.219	91.6255	27	3	0
0	5	0.99	6	0.45	1.66	75.0809	5.55556	87.265	91.6058	27	4	0
0	5	1	3	0.46	1.73	84.6829	10	87.035	91.5132	27	5	1
0	5	0.94	6	0.47	1.7	79.5918	6.66667	87.403	91.5629	27	6	0
0	5	0.99	3	0.46	1.71	84.493	12.2222	87.035	91.5269	27	7	1
0	4	0.82	-1	0.49	2.03	96.6818	95.5556	90.71	90.3395	27	8	1
0	5	0.79	-8	0.41	2.03	97.1991	98.8889	89.929	90.1672	27	9	0
0	5	0.94	-6	0.45	2.03	96.819	90	88.964	90.5436	27	10	0
0	5	0.97	-6	0.46	1.96	96.3127	82.2222	88.689	90.7099	27	11	0
0	5	0.81	-6	0.5	2.01	97.0993	96.6667	89.469	90.3155	27	12	0
0	5	0.99	-8	0.46	2.03	96.927	93.3333	89.01	90.4407	27	13	1
0	5	0.81	1	0.43	1.87	93.9336	48.8889	88.367	91.1154	27	14	0
0	5	1	-6	0.46	1.95	96.0784	75.5556	88.597	90.7622	27	15	1
0	5	0.97	-7	0.46	1.96	96.4884	86.6667	88.826	90.5813	27	16	0
0	5	0.93	-3	0.5	1.94	95.4117	70	88.459	90.9714	27	17	0
0	5	0.99	1	0.46	1.87	91.1752	23.3333	87.586	91.0957	27	18	0
0	5	0.69	-7	0.46	1.96	97.1962	96.6667	90.204	90.2675	27	19	0
0	5	0.93	-3	0.5	1.89	95.136	66.6667	88.413	91.0494	27	20	0
0	5	0.97	-2	0.46	1.96	94.7202	58.8889	88.137	90.8488	27	21	1
0	5	0.96	0	0.46	1.94	93.6476	40	87.816	90.9354	27	22	0
0	5	1	-6	0.33	2.03	96.5857	87.7778	88.597	90.4527	27	23	0
0	5	1	-6	0.45	1.58	92.6541	37.7778	87.908	91.1497	27	24	0
0	5	0.96	-8	0.45	2.04	97.0856	95.5556	89.102	90.3369	27	25	1
0	5	0.93	-3	0.5	2.01	95.8617	78.8889	88.459	90.8873	27	26	1
0	5	0.97	-4	0.45	1.6	91.8996	34.4444	88.046	91.2097	27	27	0
0	4	0.8	-2	0.45	1.87	96.4556	82.2222	90.526	90.6387	27	28	0
0	5	0.79	-1	0.49	2.03	96.2567	81.1111	88.872	90.7699	27	29	0
0	5	0.97	1	0.45	1.73	88.5153	13.3333	87.357	91.3932	27	30	1
0	5	0.79	-6	0.5	2.03	97.1797	96.6667	89.607	90.3215	27	31	0
0	5	1	1	0.46	1.73	88.3908	13.3333	87.311	91.4318	27	32	0
0	5	0.81	-1	0.43	1.71	93.124	43.3333	88.183	91.2191	27	33	0
0	5	0.99	-3	0.5	1.94	94.9256	60	88.275	90.9576	27	34	0
0	5	0.98	-1	0.45	1.71	90.6631	18.8889	87.77	91.2611	27	35	1
0	5	0.97	-2	0.44	1.6	89.7663	16.6667	87.954	91.3297	27	36	0
0	5	0.94	-5	0.45	1.73	94.3692	55.5556	88.275	91.0657	27	37	1
0	5	0.99	1	0.47	2.02	93.3954	44.4444	87.724	90.9499	27	38	1
0	5	0.97	6	0.47	2.04	89.6117	25.5556	87.678	91.5063	27	39	0
0	4	0.99	-6	0.34	2.04	96.9131	100	90.939	90.1192	28	0	0
0	5	0.7	-6	0.46	2.01	97.272	98.8889	90.204	90.1852	28	1	0
0	5	0.99	6	0.47	1.69	76.5888	4.44444	87.219	91.6255	28	2	0
0	5	0.99	6	0.45	1.66	75.0809	5.55556	87.265	91.6058	28	3	0
0	5	1	3	0.44	1.73	84.9968	12.2222	87.035	91.4746	28	4	1
0	5	0.94	6	0.47	1.7	79.5918	6.66667	87.403	91.5629	28	5	0
0	5	0.99	3	0.46	1.71	84.493	12.2222	87.035	91.5269	28	6	0
0	4	0.82	-1	0.49	2.03	96.6818	95.5556	90.71	90.3395	28	7	0
0	5	0.97	-6	0.46	1.96	96.3127	82.2222	88.689	90.7099	28	8	0
0	5	0.99	-6	0.45	2.03	96.6677	88.8889	88.597	90.6421	28	9	1
0	5	0.97	1	0.45	1.73	88.7033	14.4444	87.357	91.3897	28	10	1
0	5	0.94	-6	0.45	2.03	96.819	90	88.964	90.5436	28	11	0
0	5	0.79	-6	0.47	2.03	97.2201	98.8889	89.653	90.2735	28	12	1
0	5	0.79	-8	0.41	2.04	97.2373	98.8889	89.929	90.1492	28	13	1
0	5	0.98	-1	0.45	1.71	90.6631	18.8889	87.77	91.2611	28	14	0
0	5	0.81	-6	0.5	2.01	97.0993	96.6667	89.469	90.3155	28	15	0
0	5	0.79	-1	0.49	2.03	96.2567	81.1111	88.872	90.7699	28	16	0
0	5	0.94	3	0.49	1.74	86.6668	12.2222	87.311	91.4643	28	17	1
0	5	0.99	-8	0.46	2.03	96.927	93.3333	89.01	90.4407	28	18	0
0	5	0.81	1	0.43	1.87	93.9336	48.8889	88.367	91.1154	28	19	0
0	5	0.82	-1	0.49	1.63	91.4783	30	88.183	91.2706	28	20	1
0	5	0.99	5	0.47	2.04	90.085	25.5556	87.54	91.5175	28	21	1
0	5	0.69	-6	0.46	2.01	97.2354	96.6667	90.204	90.1938	28	22	0
0	5	0.99	1	0.46	1.87	91.1752	23.3333	87.586	91.0957	28	23	0
0	5	0.93	-3	0.5	2.01	95.8617	78.8889	88.459	90.8873	28	24	0
0	5	0.93	-3	0.5	1.94	95.4117	70	88.459	90.9714	28	25	0
0	5	0.97	6	0.5	2.04	89.5568	24.4444	87.678	91.5724	28	26	1
0	5	0.96	-8	0.45	2.04	97.0856	95.5556	89.102	90.3369	28	27	0
0	5	0.97	-2	0.46	1.96	94.7202	58.8889	88.137	90.8488	28	28	0
0	5	0.97	-4	0.45	1.6	91.8996	34.4444	88.046	91.2097	28	29	0
0	5	1	-6	0.33	2.03	96.5813	91.1111	88.597	90.4527	28	30	1
0	5	1	-6	0.45	1.58	92.6541	37.7778	87.908	91.1497	28	31	0
0	5	0.94	-2	0.46	2.03	95.5282	73.3333	88.275	90.7545	28	32	1
0	5	0.94	-5	0.45	1.73	94.3692	55.5556	88.275	91.0657	28	33	0
0	5	0.93	-3	0.5	1.89	95.136	66.6667	88.413	91.0494	28	34	0
0	5	0.96	0	0.46	1.94	93.6476	40	87.816	90.9354	28	35	0
0	5	0.99	-7	0.45	1.67	94.4189	55.5556	88.137	91.034	28	36	1
0	5	0.99	1	0.47	2.02	93.3954	44.4444	87.724	90.9499	28	37	0
0	5	0.81	-1	0.43	1.71	93.124	43.3333	88.183	91.2191	28	38	0
0	5	0.99	1	0.46	1.71	87.9461	12.2222	87.311	91.4378	28	39	1
0	4	0.99	-6	0.34	2.04	96.9131	100	90.939	90.1192	29	0	0
0	5	0.7	-6	0.46	2.01	97.272	98.8889	90.204	90.1852	29	1	0
0	5	0.99	6	0.47	1.69	76.5888	4.44444	87.219	91.6255	29	2	0
0	5	0.99	6	0.45	1.66	75.0809	5.55556	87.265	91.6058	29	3	0
0	5	1	3	0.44	1.73	84.9968	12.2222	87.035	91.4746	29	4	0
0	5	0.94	6	0.47	1.7	79.5918	6.66667	87.403	91.5629	29	5	0
0	5	0.99	3	0.46	1.71	84.493	12.2222	87.035	91.5269	29	6	0
0	5	0.97	1	0.45	1.73	88.7033	14.4444	87.357	91.3897	29	7	0
0	4	0.82	-1	0.49	2.03	96.6818	95.5556	90.71	90.3395	29	8	0
0	5	0.97	-2	0.46	1.96	94.7202	58.8889	88.137	90.8488	29	9	0
0	5	0.79	-6	0.47	2.03	97.2201	98.8889	89.653	90.2735	29	10	0
0	5	1	6	0.47	1.69	77.0273	4.44444	87.173	91.5724	29	11	0
0	5	0.82	-6	0.5	2.01	97.0278	93.3333	89.424	90.3541	29	12	1
0	5	0.93	-3	0.5	1.89	95.136	66.6667	88.413	91.0494	29	13	0
0	5	0.94	3	0.49	1.74	86.6668	12.2222	87.311	91.4643	29	14	0
0	5	0.8	-8	0.5	2.04	97.2672	97.7778	89.883	90.2092	29	15	1
0	5	0.94	-2	0.46	2.03	95.5282	73.3333	88.275	90.7545	29	16	0
0	5	0.81	1	0.43	1.87	93.9336	48.8889	88.367	91.1154	29	17	0
0	5	0.99	3	0.43	1.71	84.8564	10	87.081	91.4815	29	18	1
0	5	0.93	-3	0.5	2.01	95.8617	78.8889	88.459	90.8873	29	19	0
0	5	0.81	3	0.43	1.74	90.3026	21.1111	87.908	91.3083	29	20	1
0	5	0.97	-4	0.45	1.6	91.8996	34.4444	88.046	91.2097	29	21	0
0	5	0.98	-6	0.46	2.01	96.4971	87.7778	88.597	90.679	29	22	1
0	5	1	-6	0.33	2.03	96.5813	91.1111	88.597	90.4527	29	23	0
0	5	0.81	-6	0.5	2.01	97.0993	96.6667	89.469	90.3155	29	24	0
0	5	0.99	-8	0.46	2.03	96.927	93.3333	89.01	90.4407	29	25	0
0	5	0.79	-8	0.41	2.04	97.2373	98.8889	89.929	90.1492	29	26	0
0	5	0.82	-1	0.49	1.63	91.4783	30	88.183	91.2706	29	27	0
0	5	0.93	-3	0.41	2.01	95.8836	78.8889	88.505	90.8333	29	28	1
0	5	0.94	-6	0.45	2.03	96.819	90	88.964	90.5436	29	29	0
0	5	0.79	-1	0.49	2.04	96.2149	83.3333	88.872	90.7476	29	30	1
0	5	0.79	-1	0.49	2.03	96.2567	81.1111	88.872	90.7699	29	31	0
0	5	0.99	-7	0.45	1.67	94.4189	55.5556	88.137	91.034	29	32	0
0	5	0.97	-6	0.46	1.96	96.3127	82.2222	88.689	90.7099	29	33	0
0	5	0.94	-5	0.45	1.73	94.3692	55.5556	88.275	91.0657	29	34	0
0	5	0.96	-8	0.45	2.04	97.0856	95.5556	89.102	90.3369	29	35	0
0	5	0.99	5	0.47	2.04	90.085	25.5556	87.54	91.5175	29	36	0
0	5	1	1	0.47	1.73	87.7897	13.3333	87.311	91.4472	29	37	1
0	5	0.98	-3	0.5	1.94	95.1144	68.8889	88.229	90.9714	29	38	1
0	5	0.98	-1	0.45	1.71	90.6631	18.8889	87.77	91.2611	29	39	0

## Sheet: South-VSD
WFO	SDN	SDD	SDA	OWR	Window height	UDI	sDA	EUI	TCP	Generation	Indvidual	Pareto
0	3	0.2	-4	0.41	1.57	76.7529	91.1111	103.248	76.7893	0	0	0
0	5	0.42	53	0.14	1.55	79.2962	70	101.135	75.2315	0	1	0
0	1	0.32	-22	0.5	1.61	75.8069	94.4444	103.983	76.8519	0	2	0
0	7	0.35	14	0.38	1.63	78.7179	81.1111	100.263	78.8632	0	3	0
0	10	0.18	-41	0.25	1.77	77.0801	93.3333	102.33	76.9564	0	4	0
0	3	0.81	-23	0.43	1.89	75.2274	98.8889	102.192	78.0581	0	5	0
0	6	0.75	24	0.11	2.03	78.5748	91.1111	99.941	76.3846	0	6	0
0	8	0.87	-52	0.31	1.39	71.128	46.6667	93.695	86.34	0	7	0
0	3	0.99	23	0.25	1.27	78.9857	60	99.803	77.9072	0	8	0
0	7	0.71	-3	0.2	1.16	78.9642	52.2222	97.874	79.6802	0	9	0
0	6	0.25	-18	0.38	1.22	79.2067	61.1111	100.4	78.6111	0	10	0
0	2	0.95	-50	0.49	1.34	78.8524	66.6667	101.135	78.7731	0	11	0
0	4	0.59	-23	0.5	1.87	75.9162	98.8889	100.4	78.9446	0	12	0
0	8	0.3	-48	0.17	1.26	79.1049	55.5556	98.793	77.7435	0	13	0
0	5	0.39	-52	0.29	1.17	78.4082	53.3333	99.574	78.6557	0	14	0
0	4	0.43	-59	0.35	1.82	76.1149	95.5556	100.492	78.0478	0	15	0
0	9	0.8	-49	0.11	1.89	79.7163	57.7778	94.108	84.9563	0	16	0
0	2	0.43	-3	0.25	1.44	77.8222	73.3333	103.294	75.2195	0	17	0
0	4	0.16	-40	0.21	1.28	78.6083	65.5556	101.549	75.198	0	18	0
0	8	0.26	-44	0.44	2.03	75.1387	100	99.987	78.8152	0	19	0
0	4	0.99	18	0.44	1.63	79.1261	74.4444	98.609	79.9648	0	20	0
0	1	0.22	-51	0.22	0.96	76.8976	52.2222	101.778	74.5799	0	21	0
0	2	0.93	-3	0.43	2.03	72.7452	100	104.259	76.4969	0	22	0
0	7	0.67	-31	0.11	1.45	80.2081	63.3333	98.15	78.5923	0	23	0
0	3	0.3	15	0.34	0.93	75.6076	50	100.125	77.5051	0	24	0
0	6	0.71	-22	0.24	1.41	80.3379	63.3333	98.471	80.3909	0	25	0
0	3	0.99	45	0.12	1.16	77.1393	53.3333	100.079	74.8002	0	26	0
0	8	0.73	-23	0.44	1.87	80.807	83.3333	95.854	84.9623	0	27	0
0	5	0.36	29	0.42	1.2	78.8193	56.6667	99.666	79.0955	0	28	0
0	8	0.82	1	0.13	1.14	77.5694	50	97.14	78.9823	0	29	0
0	4	0.9	-55	0.39	1.99	77.412	93.3333	98.471	80.3678	0	30	0
0	9	0.37	45	0.36	1.24	78.5927	53.3333	97.369	80.8608	0	31	0
0	5	0.58	-19	0.25	1.88	76.8262	97.7778	100.952	78.1224	0	32	0
0	4	0.39	22	0.43	1.03	77.251	51.1111	98.793	79.3836	0	33	0
0	10	0.53	39	0.19	1.28	76.0188	50	96.221	80.8985	0	34	0
0	4	0.95	-42	0.14	1.35	79.4033	61.1111	98.977	77.2668	0	35	0
0	6	0.85	20	0.28	1.27	79.1397	55.5556	97.645	80.6507	0	36	0
0	5	0.2	22	0.43	1.17	78.984	58.8889	100.63	78.4139	0	37	0
0	4	0.53	18	0.18	1.52	78.6589	72.2222	100.768	76.0502	0	38	0
0	3	0.37	-20	0.19	1.49	77.7519	75.5556	103.34	74.4059	0	39	0
0	8	0.87	-52	0.31	1.39	71.128	46.6667	93.695	86.34	1	0	0
0	4	0.59	-23	0.5	1.87	75.9162	98.8889	100.4	78.9446	1	1	0
0	4	0.43	-59	0.35	1.82	76.1149	95.5556	100.492	78.0478	1	2	0
0	9	0.8	-49	0.11	1.89	79.7163	57.7778	94.108	84.9563	1	3	0
0	8	0.26	-44	0.44	2.03	75.1387	100	99.987	78.8152	1	4	0
0	8	0.73	-23	0.44	1.87	80.807	83.3333	95.854	84.9623	1	5	0
0	4	0.9	-55	0.39	1.99	77.412	93.3333	98.471	80.3678	1	6	0
0	5	0.58	-19	0.25	1.88	76.8262	97.7778	100.952	78.1224	1	7	0
0	8	0.83	-52	0.31	1.41	73.5973	47.7778	93.833	86.2011	1	8	0
0	10	0.43	-59	0.35	1.82	81.2198	65.5556	95.808	84.9889	1	9	0
0	10	0.18	-39	0.25	1.79	76.8552	95.5556	102.33	76.9299	1	10	0
0	8	0.52	-23	0.44	1.87	79.2952	92.2222	97.185	83.0195	1	11	0
0	8	0.73	-23	0.44	1.77	81.017	75.5556	95.716	84.9606	1	12	0
0	3	0.81	-23	0.43	1.89	75.2274	98.8889	102.192	78.0581	1	13	0
0	9	0.8	-49	0.11	1.89	78.9499	56.6667	94.108	84.952	1	14	0
0	3	0.3	-19	0.34	1.85	74.0043	100	104.442	75.613	1	15	0
0	4	0.23	-23	0.5	1.87	73.9131	100	102.33	77.2231	1	16	0
0	3	0.81	-23	0.43	2.04	73.5974	100	102.651	77.7486	1	17	0
0	6	0.75	45	0.36	2.04	80.372	83.3333	96.91	81.1848	1	18	0
0	10	0.18	-41	0.25	1.77	77.0801	93.3333	102.33	76.9564	1	19	0
0	1	0.32	-22	0.5	1.61	75.8069	94.4444	103.983	76.8519	1	20	0
0	6	0.75	24	0.11	2.03	78.5748	91.1111	99.941	76.3846	1	21	0
0	6	0.75	24	0.11	2.03	78.5248	92.2222	99.941	76.4017	1	22	0
0	6	0.75	24	0.1	2.03	78.625	92.2222	100.033	76.0408	1	23	0
0	7	0.67	-32	0.11	1.45	80.4379	62.2222	98.104	78.6188	1	24	0
0	6	0.71	-22	0.24	1.41	80.3379	63.3333	98.471	80.3909	1	25	0
0	5	0.42	53	0.14	1.55	79.2962	70	101.135	75.2315	1	26	0
0	8	0.73	11	0.46	0.95	72.1804	41.1111	95.808	83.215	1	27	0
0	8	0.99	22	0.25	1.27	76.2644	48.8889	95.165	83.0178	1	28	0
0	2	0.93	-3	0.43	2.03	72.7452	100	104.259	76.4969	1	29	0
0	4	0.19	-41	0.25	1.76	75.0602	96.6667	102.743	75.2435	1	30	0
0	3	0.2	-4	0.41	1.57	76.7529	91.1111	103.248	76.7893	1	31	0
0	7	0.35	14	0.38	1.63	78.7179	81.1111	100.263	78.8632	1	32	0
0	4	0.99	18	0.44	1.63	79.1261	74.4444	98.609	79.9648	1	33	0
0	7	0.67	-31	0.11	1.45	80.2081	63.3333	98.15	78.5923	1	34	0
0	9	0.37	46	0.36	1.23	78.332	52.2222	97.277	80.9362	1	35	0
0	8	0.82	1	0.13	1.14	77.5694	50	97.14	78.9823	1	36	0
0	6	0.25	-23	0.4	1.88	75.0746	98.8889	103.018	77.4263	1	37	0
0	10	0.53	39	0.19	1.28	76.0188	50	96.221	80.8985	1	38	0
0	4	1	33	0.44	1.63	79.5403	68.8889	97.874	80.3849	1	39	0
0	4	0.59	-23	0.5	1.87	75.9162	98.8889	100.4	78.9446	2	0	0
0	4	0.43	-59	0.35	1.82	76.1149	95.5556	100.492	78.0478	2	1	0
0	8	0.26	-44	0.44	2.03	75.1387	100	99.987	78.8152	2	2	0
0	8	0.73	-23	0.44	1.87	80.807	83.3333	95.854	84.9623	2	3	0
0	4	0.9	-55	0.39	1.99	77.412	93.3333	98.471	80.3678	2	4	0
0	5	0.58	-19	0.25	1.88	76.8262	97.7778	100.952	78.1224	2	5	0
0	10	0.43	-59	0.35	1.82	81.2198	65.5556	95.808	84.9889	2	6	0
0	10	0.18	-39	0.25	1.79	76.8552	95.5556	102.33	76.9299	2	7	0
0	8	0.52	-23	0.44	1.87	79.2952	92.2222	97.185	83.0195	2	8	0
0	8	0.73	-23	0.44	1.77	81.017	75.5556	95.716	84.9606	2	9	0
0	5	0.75	24	0.11	2.03	77.215	95.5556	100.86	75.3867	2	10	0
0	8	0.73	-23	0.44	1.77	81.1786	78.8889	95.716	84.94	2	11	0
0	4	0.9	-55	0.41	2.03	77.1681	94.4444	98.471	80.3721	2	12	0
0	8	0.51	-43	0.44	1.9	79.4936	85.5556	96.542	84.1349	2	13	0
0	5	0.58	-19	0.25	1.88	76.7666	96.6667	100.952	78.1276	2	14	0
0	8	0.82	1	0.11	1.44	81.6224	62.2222	97.048	79.2121	2	15	0
0	9	0.78	-49	0.31	1.87	79.7707	60	93.327	87.6663	2	16	0
0	10	0.71	-59	0.35	1.82	74.4728	50	91.49	89.0055	2	17	0
0	4	0.59	-23	0.5	1.92	75.3038	98.8889	100.538	78.8134	2	18	0
0	4	0.43	-41	0.35	1.82	75.873	97.7778	100.814	77.9518	2	19	0
0	8	0.27	-23	0.44	2.04	74.8148	100	100.355	78.732	2	20	0
0	6	0.75	45	0.36	2.04	80.372	83.3333	96.91	81.1848	2	21	0
0	6	0.75	45	0.47	2.04	80.2263	82.2222	96.68	81.6641	2	22	0
0	6	0.75	24	0.11	2.03	78.5748	91.1111	99.941	76.3846	2	23	0
0	6	0.75	24	0.11	2.03	78.5248	92.2222	99.941	76.4017	2	24	0
0	6	0.75	24	0.1	2.03	78.625	92.2222	100.033	76.0408	2	25	0
0	10	0.19	-59	0.25	1.77	77.4624	86.6667	102.008	77.3097	2	26	0
0	10	0.18	-41	0.25	1.77	77.0801	93.3333	102.33	76.9564	2	27	0
0	10	0.18	-44	0.25	1.79	76.9203	92.2222	102.284	76.9959	2	28	0
0	4	0.19	18	0.41	1.57	77.0489	86.6667	101.732	77.3774	2	29	0
0	4	0.43	-58	0.35	1.74	76.7983	92.2222	100.263	78.2665	2	30	0
0	5	0.43	-59	0.35	1.82	76.9244	91.1111	100.722	78.5254	2	31	0
0	3	0.44	-4	0.47	1.57	77.2396	85.5556	102.1	78.1096	2	32	0
0	4	0.2	-4	0.41	1.57	76.9766	85.5556	101.687	77.47	2	33	0
0	7	0.67	-32	0.11	1.45	80.4379	62.2222	98.104	78.6188	2	34	0
0	9	0.8	-49	0.11	1.89	79.7163	57.7778	94.108	84.9563	2	35	0
0	8	0.87	-52	0.31	1.39	71.128	46.6667	93.695	86.34	2	36	0
0	8	0.83	-52	0.31	1.41	73.5973	47.7778	93.833	86.2011	2	37	0
0	8	0.87	47	0.31	1.4	70.9937	46.6667	93.649	84.0381	2	38	0
0	5	0.19	-41	0.25	1.76	75.5012	97.7778	103.845	75.162	2	39	0
0	4	0.59	-23	0.5	1.87	75.9162	98.8889	100.4	78.9446	3	0	0
0	8	0.26	-44	0.44	2.03	75.1387	100	99.987	78.8152	3	1	0
0	8	0.73	-23	0.44	1.87	80.807	83.3333	95.854	84.9623	3	2	0
0	4	0.9	-55	0.39	1.99	77.412	93.3333	98.471	80.3678	3	3	0
0	5	0.58	-19	0.25	1.88	76.8262	97.7778	100.952	78.1224	3	4	0
0	10	0.43	-59	0.35	1.82	81.2198	65.5556	95.808	84.9889	3	5	0
0	8	0.52	-23	0.44	1.87	79.2952	92.2222	97.185	83.0195	3	6	0
0	8	0.73	-23	0.44	1.77	81.017	75.5556	95.716	84.9606	3	7	0
0	5	0.75	24	0.11	2.03	77.215	95.5556	100.86	75.3867	3	8	0
0	8	0.73	-23	0.44	1.77	81.1786	78.8889	95.716	84.94	3	9	0
0	4	0.9	-55	0.41	2.03	77.1681	94.4444	98.471	80.3721	3	10	0
0	8	0.51	-43	0.44	1.9	79.4936	85.5556	96.542	84.1349	3	11	0
0	5	0.58	-19	0.25	1.88	76.7666	96.6667	100.952	78.1276	3	12	0
0	8	0.82	1	0.11	1.44	81.6224	62.2222	97.048	79.2121	3	13	0
0	9	0.78	-49	0.31	1.87	79.7707	60	93.327	87.6663	3	14	0
0	10	0.71	-59	0.35	1.82	74.4728	50	91.49	89.0055	3	15	0
0	5	0.75	24	0.11	2.01	77.4803	94.4444	100.768	75.4424	3	16	0
0	9	0.78	-50	0.31	1.87	79.4789	58.8889	93.373	87.6766	3	17	0
0	8	0.58	1	0.11	1.94	79.4113	93.3333	98.609	77.9561	3	18	0
0	10	0.18	-44	0.22	1.79	76.957	95.5556	102.467	76.2637	3	19	0
0	5	0.59	-23	0.5	1.92	76.533	97.7778	100.63	79.5293	3	20	0
0	8	0.88	5	0.38	1.4	81.2663	58.8889	95.394	84.2104	3	21	0
0	4	0.43	-59	0.35	1.82	76.1321	96.6667	100.492	78.0547	3	22	0
0	10	0.19	-41	0.25	1.81	76.9497	97.7778	101.87	77.3654	3	23	0
0	9	0.78	-49	0.31	1.87	79.54	57.7778	93.327	87.6689	3	24	0
0	8	0.52	-29	0.44	1.87	79.4869	88.8889	97.048	83.4285	3	25	0
0	5	0.73	24	0.11	2.03	77.1882	97.7778	101.273	75.15	3	26	0
0	5	0.58	-19	0.25	1.88	76.7123	97.7778	100.952	78.1241	3	27	0
0	10	0.18	-39	0.25	1.79	76.8552	95.5556	102.33	76.9299	3	28	0
0	6	0.75	24	0.1	2.03	78.625	92.2222	100.033	76.0408	3	29	0
0	8	0.87	47	0.31	1.4	70.9937	46.6667	93.649	84.0381	3	30	0
0	8	0.27	-23	0.44	2.04	74.8148	100	100.355	78.732	3	31	0
0	8	0.87	-52	0.31	1.39	71.128	46.6667	93.695	86.34	3	32	0
0	6	0.87	45	0.47	2	81.0318	70	95.945	82.53	3	33	0
0	5	0.75	41	0.47	2.04	78.458	91.1111	98.517	80.3001	3	34	0
0	8	0.75	-52	0.3	1.39	74.544	47.7778	94.246	85.5641	3	35	0
0	10	0.43	-41	0.25	1.85	80.613	78.8889	97.14	82.6475	3	36	0
0	9	0.8	-49	0.11	1.89	79.7163	57.7778	94.108	84.9563	3	37	0
0	10	0.43	-59	0.35	1.79	80.9023	63.3333	95.808	84.9674	3	38	0
0	8	0.83	-52	0.31	1.41	73.5973	47.7778	93.833	86.2011	3	39	0
0	4	0.59	-23	0.5	1.87	75.9162	98.8889	100.4	78.9446	4	0	0
0	8	0.26	-44	0.44	2.03	75.1387	100	99.987	78.8152	4	1	0
0	8	0.73	-23	0.44	1.87	80.807	83.3333	95.854	84.9623	4	2	0
0	5	0.58	-19	0.25	1.88	76.8262	97.7778	100.952	78.1224	4	3	0
0	8	0.52	-23	0.44	1.87	79.2952	92.2222	97.185	83.0195	4	4	0
0	4	0.9	-55	0.41	2.03	77.1681	94.4444	98.471	80.3721	4	5	0
0	5	0.58	-19	0.25	1.88	76.7666	96.6667	100.952	78.1276	4	6	0
0	9	0.78	-49	0.31	1.87	79.7707	60	93.327	87.6663	4	7	0
0	10	0.71	-59	0.35	1.82	74.4728	50	91.49	89.0055	4	8	0
0	9	0.78	-50	0.31	1.87	79.4789	58.8889	93.373	87.6766	4	9	0
0	8	0.58	1	0.11	1.94	79.4113	93.3333	98.609	77.9561	4	10	0
0	5	0.59	-23	0.5	1.92	76.533	97.7778	100.63	79.5293	4	11	0
0	10	0.19	-41	0.25	1.81	76.9497	97.7778	101.87	77.3654	4	12	0
0	9	0.78	-49	0.31	1.87	79.54	57.7778	93.327	87.6689	4	13	0
0	5	0.73	24	0.11	2.03	77.1882	97.7778	101.273	75.15	4	14	0
0	5	0.58	-19	0.25	1.88	76.7123	97.7778	100.952	78.1241	4	15	0
0	9	0.78	24	0.11	2.03	81.5358	85.5556	96.129	80.2478	4	16	0
0	8	0.88	5	0.38	2.01	81.2098	91.1111	95.762	84.2978	4	17	0
0	4	0.72	-23	0.5	1.89	76.2638	97.7778	99.987	79.3493	4	18	0
0	10	0.88	5	0.35	1.82	82.8957	70	94.476	85.7365	4	19	0
0	10	0.67	-59	0.35	1.79	75.4627	51.1111	91.858	88.834	4	20	0
0	8	0.87	-22	0.5	1.88	81.3834	81.1111	95.027	86.1454	4	21	0
0	5	0.84	2	0.11	2.02	76.9658	98.8889	101.227	75.6576	4	22	0
0	9	0.78	-51	0.31	1.87	78.8894	57.7778	93.052	87.8318	4	23	0
0	8	0.91	-23	0.44	1.77	81.4704	71.1111	94.935	85.751	4	24	0
0	8	0.78	-43	0.31	2.03	81.05	75.5556	94.613	86.0811	4	25	0
0	10	0.58	-59	0.36	1.8	79.662	55.5556	92.501	88.101	4	26	0
0	8	0.52	-23	0.44	1.87	79.3474	93.3333	97.185	83.0007	4	27	0
0	6	0.58	-19	0.26	1.88	77.719	95.5556	99.941	79.0175	4	28	0
0	8	0.27	-23	0.44	2.04	74.8148	100	100.355	78.732	4	29	0
0	5	0.75	24	0.11	2.03	77.215	95.5556	100.86	75.3867	4	30	0
0	9	0.71	-56	0.34	1.82	78.9801	55.5556	92.914	87.9492	4	31	0
0	10	0.18	-44	0.22	1.79	76.957	95.5556	102.467	76.2637	4	32	0
0	8	0.82	1	0.11	1.44	81.6224	62.2222	97.048	79.2121	4	33	0
0	4	0.43	-59	0.35	1.82	76.1321	96.6667	100.492	78.0547	4	34	0
0	5	0.73	-55	0.39	1.99	77.9917	92.2222	98.15	81.178	4	35	0
0	10	0.43	-41	0.5	1.85	80.3908	78.8889	96.451	84.9897	4	36	0
0	10	0.18	-39	0.25	1.79	76.8552	95.5556	102.33	76.9299	4	37	0
0	9	0.82	-49	0.12	1.89	78.9768	57.7778	93.465	85.553	4	38	0
0	9	0.8	-49	0.11	1.89	79.7163	57.7778	94.108	84.9563	4	39	0
0	4	0.59	-23	0.5	1.87	75.9162	98.8889	100.4	78.9446	5	0	0
0	8	0.26	-44	0.44	2.03	75.1387	100	99.987	78.8152	5	1	0
0	8	0.73	-23	0.44	1.87	80.807	83.3333	95.854	84.9623	5	2	0
0	5	0.58	-19	0.25	1.88	76.8262	97.7778	100.952	78.1224	5	3	0
0	8	0.52	-23	0.44	1.87	79.2952	92.2222	97.185	83.0195	5	4	0
0	9	0.78	-49	0.31	1.87	79.7707	60	93.327	87.6663	5	5	0
0	10	0.71	-59	0.35	1.82	74.4728	50	91.49	89.0055	5	6	0
0	9	0.78	-50	0.31	1.87	79.4789	58.8889	93.373	87.6766	5	7	0
0	8	0.58	1	0.11	1.94	79.4113	93.3333	98.609	77.9561	5	8	0
0	5	0.59	-23	0.5	1.92	76.533	97.7778	100.63	79.5293	5	9	0
0	10	0.19	-41	0.25	1.81	76.9497	97.7778	101.87	77.3654	5	10	0
0	5	0.58	-19	0.25	1.88	76.7123	97.7778	100.952	78.1241	5	11	0
0	9	0.78	24	0.11	2.03	81.5358	85.5556	96.129	80.2478	5	12	0
0	8	0.88	5	0.38	2.01	81.2098	91.1111	95.762	84.2978	5	13	0
0	4	0.72	-23	0.5	1.89	76.2638	97.7778	99.987	79.3493	5	14	0
0	10	0.88	5	0.35	1.82	82.8957	70	94.476	85.7365	5	15	0
0	10	0.67	-59	0.35	1.79	75.4627	51.1111	91.858	88.834	5	16	0
0	8	0.87	-22	0.5	1.88	81.3834	81.1111	95.027	86.1454	5	17	0
0	8	0.78	-43	0.31	2.03	81.05	75.5556	94.613	86.0811	5	18	0
0	10	0.58	-59	0.36	1.8	79.662	55.5556	92.501	88.101	5	19	0
0	8	0.52	-23	0.44	1.87	79.3474	93.3333	97.185	83.0007	5	20	0
0	8	0.78	-43	0.31	2.03	81.0721	72.2222	94.613	86.0708	5	21	0
0	10	0.67	-57	0.35	1.79	76.7472	53.3333	91.996	88.6668	5	22	0
0	8	0.52	-23	0.44	2.02	78.3676	96.6667	97.645	82.6209	5	23	0
0	8	0.2	-23	0.44	1.89	75.2803	100	100.814	78.227	5	24	0
0	5	0.89	5	0.11	2.03	77.2069	97.7778	100.768	75.9371	5	25	0
0	8	0.76	24	0.37	2.01	80.9403	86.6667	95.716	83.2888	5	26	0
0	9	0.78	-43	0.47	1.93	80.9191	65.5556	93.511	87.8318	5	27	0
0	5	0.58	1	0.11	1.94	76.2516	100	102.605	74.1752	5	28	0
0	10	0.87	17	0.38	2	82.6932	80	94.2	85.8993	5	29	0
0	9	0.78	-49	0.25	1.88	79.8134	58.8889	93.419	87.2394	5	30	0
0	5	0.84	2	0.11	2.02	77.0166	98.8889	101.227	75.6584	5	31	0
0	10	0.58	-59	0.36	1.87	80.4784	57.7778	92.455	88.0958	5	32	0
0	8	0.68	-23	0.44	1.93	80.3954	90	96.221	84.5902	5	33	0
0	5	0.73	24	0.11	2.03	77.1882	97.7778	101.273	75.15	5	34	0
0	8	0.27	-23	0.44	2.04	74.8148	100	100.355	78.732	5	35	0
0	9	0.71	-56	0.34	1.82	78.9801	55.5556	92.914	87.9492	5	36	0
0	8	0.82	1	0.11	1.44	81.7763	58.8889	97.048	79.2078	5	37	0
0	5	0.58	-19	0.25	2.03	75.2763	100	101.411	77.8138	5	38	0
0	8	0.91	-23	0.46	1.77	81.7154	71.1111	94.935	85.8179	5	39	0
0	5	0.58	1	0.11	1.94	76.2516	100	102.605	74.1752	6	0	0
0	10	0.71	-59	0.35	1.82	74.4728	50	91.49	89.0055	6	1	0
0	10	0.82	1	0.35	1.82	83.055	77.7778	95.073	85.565	6	2	0
0	8	0.52	-23	0.44	2.02	78.3676	96.6667	97.645	82.6209	6	3	0
0	8	0.58	-19	0.31	2.03	78.869	94.4444	97.645	81.7147	6	4	0
0	8	0.27	-23	0.48	1.93	75.8387	100	99.895	78.9978	6	5	0
0	10	0.87	17	0.38	2	82.6932	80	94.2	85.8993	6	6	0
0	10	0.19	-41	0.25	1.81	76.9497	97.7778	101.87	77.3654	6	7	0
0	5	0.89	5	0.11	2.03	77.2069	97.7778	100.768	75.9371	6	8	0
0	9	0.78	-43	0.47	1.93	80.9191	65.5556	93.511	87.8318	6	9	0
0	9	0.78	-49	0.31	1.87	79.7707	60	93.327	87.6663	6	10	0
0	8	0.84	1	0.11	2.02	80.886	93.3333	97.277	79.6716	6	11	0
0	10	0.58	-59	0.36	1.8	79.662	55.5556	92.501	88.101	6	12	0
0	4	0.72	-28	0.49	2.03	75.0001	100	100.309	79.0792	6	13	0
0	9	0.88	-24	0.35	1.79	81.5074	67.7778	94.338	86.3297	6	14	0
0	8	0.87	-4	0.5	1.88	81.5879	86.6667	95.624	85.0849	6	15	0
0	10	0.67	-57	0.35	1.79	76.7472	53.3333	91.996	88.6668	6	16	0
0	8	0.69	-23	0.44	2.04	79.9206	91.1111	96.267	84.6879	6	17	0
0	8	0.87	-22	0.5	1.88	81.3834	81.1111	95.027	86.1454	6	18	0
0	10	0.58	-59	0.36	1.87	80.4784	57.7778	92.455	88.0958	6	19	0
0	8	0.68	-23	0.44	1.93	80.3954	90	96.221	84.5902	6	20	0
0	10	0.67	-58	0.37	1.79	76.3131	51.1111	91.812	88.8529	6	21	0
0	8	0.52	-22	0.5	1.88	79.2062	92.2222	97.231	83.3042	6	22	0
0	8	0.88	5	0.38	2.01	81.2098	91.1111	95.762	84.2978	6	23	0
0	8	0.78	-43	0.31	2.03	81.0721	72.2222	94.613	86.0708	6	24	0
0	10	0.88	2	0.31	2.03	82.8852	85.5556	95.027	85.745	6	25	0
0	10	0.88	5	0.35	1.82	82.8957	70	94.476	85.7365	6	26	0
0	9	0.78	-49	0.25	1.88	79.8134	58.8889	93.419	87.2394	6	27	0
0	8	0.52	-23	0.44	1.87	79.2952	92.2222	97.185	83.0195	6	28	0
0	5	0.84	2	0.11	2.02	77.0166	98.8889	101.227	75.6584	6	29	0
0	4	0.59	-23	0.5	1.87	75.9162	98.8889	100.4	78.9446	6	30	0
0	8	0.79	-28	0.25	2.03	80.9299	87.7778	96.037	84.3458	6	31	0
0	8	0.78	-43	0.31	2.03	81.05	75.5556	94.613	86.0811	6	32	0
0	5	0.57	-19	0.31	1.88	76.6664	97.7778	101.135	78.4585	6	33	0
0	5	0.86	1	0.11	2.02	77.119	98.8889	101.273	75.7004	6	34	0
0	8	0.78	-21	0.45	1.89	81.0826	86.6667	95.624	85.2581	6	35	0
0	5	0.59	-23	0.5	1.92	76.533	97.7778	100.63	79.5293	6	36	0
0	5	0.58	-19	0.25	1.88	76.8262	97.7778	100.952	78.1224	6	37	0
0	8	0.78	-43	0.31	2.03	80.9531	78.8889	94.613	86.0674	6	38	0
0	4	0.72	-23	0.5	1.89	76.2324	97.7778	99.987	79.3639	6	39	0
0	5	0.58	1	0.11	1.94	76.2516	100	102.605	74.1752	7	0	0
0	10	0.71	-59	0.35	1.82	74.4728	50	91.49	89.0055	7	1	0
0	10	0.82	1	0.35	1.82	83.055	77.7778	95.073	85.565	7	2	0
0	8	0.52	-23	0.44	2.02	78.3676	96.6667	97.645	82.6209	7	3	0
0	8	0.27	-23	0.48	1.93	75.8387	100	99.895	78.9978	7	4	0
0	10	0.87	17	0.38	2	82.6932	80	94.2	85.8993	7	5	0
0	9	0.78	-43	0.47	1.93	80.9191	65.5556	93.511	87.8318	7	6	0
0	8	0.84	1	0.11	2.02	80.886	93.3333	97.277	79.6716	7	7	0
0	4	0.72	-28	0.49	2.03	75.0001	100	100.309	79.0792	7	8	0
0	8	0.87	-4	0.5	1.88	81.5879	86.6667	95.624	85.0849	7	9	0
0	10	0.67	-57	0.35	1.79	76.7472	53.3333	91.996	88.6668	7	10	0
0	8	0.69	-23	0.44	2.04	79.9206	91.1111	96.267	84.6879	7	11	0
0	10	0.58	-59	0.36	1.87	80.4784	57.7778	92.455	88.0958	7	12	0
0	8	0.68	-23	0.44	1.93	80.3954	90	96.221	84.5902	7	13	0
0	8	0.88	5	0.38	2.01	81.2098	91.1111	95.762	84.2978	7	14	0
0	10	0.88	2	0.31	2.03	82.8852	85.5556	95.027	85.745	7	15	0
0	10	0.88	5	0.35	1.82	82.8957	70	94.476	85.7365	7	16	0
0	5	0.84	2	0.11	2.02	77.0166	98.8889	101.227	75.6584	7	17	0
0	4	0.59	-23	0.5	1.87	75.9162	98.8889	100.4	78.9446	7	18	0
0	8	0.79	-28	0.25	2.03	80.9299	87.7778	96.037	84.3458	7	19	0
0	5	0.86	1	0.11	2.02	77.119	98.8889	101.273	75.7004	7	20	0
0	8	0.78	-21	0.45	1.89	81.0826	86.6667	95.624	85.2581	7	21	0
0	9	0.77	-49	0.49	1.93	79.6423	60	93.006	88.2176	7	22	0
0	10	0.84	2	0.11	2.02	82.8022	86.6667	96.175	81.917	7	23	0
0	5	0.99	2	0.31	2.03	77.5627	97.7778	99.298	79.6091	7	24	0
0	10	0.58	-19	0.31	2.03	80.7043	88.8889	96.129	84.423	7	25	0
0	10	0.58	-59	0.49	1.87	80.6617	56.6667	92.317	88.4491	7	26	1
0	9	0.78	-52	0.31	2.03	80.0591	62.2222	92.868	88.0461	7	27	0
0	8	0.27	-23	0.48	1.93	75.8707	98.8889	99.895	79.0081	7	28	0
0	10	0.67	-58	0.37	1.81	76.7981	51.1111	91.812	88.87	7	29	0
0	9	0.88	-24	0.35	1.97	81.5504	82.2222	94.246	86.5235	7	30	0
0	9	0.91	-26	0.35	1.79	81.5972	67.7778	94.338	86.4652	7	31	0
0	8	0.59	-19	0.31	2.03	79.0028	95.5556	97.553	81.9479	7	32	0
0	8	0.82	-49	0.3	2.03	80.6322	70	93.97	86.8064	7	33	0
0	10	0.66	-55	0.37	1.79	77.5563	53.3333	92.179	88.5005	7	34	0
0	8	0.53	-23	0.44	2.02	78.5196	95.5556	97.553	82.7675	7	35	0
0	8	0.68	-23	0.44	1.91	80.3254	90	96.221	84.6168	7	36	0
0	8	0.68	-23	0.44	1.93	80.4223	88.8889	96.221	84.5868	7	37	0
0	10	0.71	-53	0.35	1.82	77.1513	53.3333	92.179	88.5665	7	38	0
0	8	0.69	-23	0.44	2.04	79.8169	92.2222	96.267	84.6956	7	39	0
0	5	0.58	1	0.11	1.94	76.2516	100	102.605	74.1752	8	0	0
0	10	0.71	-59	0.35	1.82	74.4728	50	91.49	89.0055	8	1	0
0	10	0.82	1	0.35	1.82	83.055	77.7778	95.073	85.565	8	2	0
0	10	0.71	-59	0.35	1.8	73.8839	51.1111	91.444	88.9918	8	3	0
0	4	0.72	-28	0.49	2.03	75.0164	100	100.309	79.0818	8	4	0
0	5	0.86	1	0.11	2.02	77.119	98.8889	101.273	75.7004	8	5	0
0	8	0.52	-23	0.44	2.02	78.3676	96.6667	97.645	82.6209	8	6	0
0	8	0.27	-23	0.48	1.93	75.8387	100	99.895	78.9978	8	7	0
0	8	0.92	1	0.11	2.02	81.3467	90	96.864	80.4184	8	8	0
0	10	0.84	2	0.11	2.02	82.6517	87.7778	96.175	81.9136	8	9	0
0	9	0.91	-26	0.35	1.79	81.5972	67.7778	94.338	86.4652	8	10	0
0	9	0.78	-43	0.47	1.93	80.9191	65.5556	93.511	87.8318	8	11	0
0	5	0.99	2	0.31	2.03	77.5627	97.7778	99.298	79.6091	8	12	0
0	9	0.78	-52	0.31	2.03	80.0591	62.2222	92.868	88.0461	8	13	0
0	5	0.94	-22	0.27	2.02	77.5962	97.7778	99.436	79.7034	8	14	0
0	10	0.89	2	0.31	1.78	83.0057	71.1111	94.981	85.3875	8	15	0
0	8	0.88	5	0.38	2.01	81.2098	91.1111	95.762	84.2978	8	16	0
0	9	0.77	-49	0.49	1.93	79.6423	60	93.006	88.2176	8	17	0
0	8	0.59	-19	0.31	1.99	79.1699	94.4444	97.507	82.0465	8	18	0
0	10	0.67	-57	0.35	1.79	76.7472	53.3333	91.996	88.6668	8	19	0
0	9	0.68	-51	0.31	2.03	81.1431	66.6667	93.787	87.1776	8	20	0
0	10	0.58	-59	0.49	1.87	80.6617	56.6667	92.317	88.4491	8	21	0
0	10	0.82	-4	0.35	1.82	82.9294	75.5556	94.981	85.6842	8	22	0
0	10	0.58	-59	0.36	1.87	80.4784	57.7778	92.455	88.0958	8	23	0
0	10	0.67	-58	0.37	1.81	76.7981	51.1111	91.812	88.87	8	24	0
0	8	0.69	-23	0.44	2.04	79.8169	92.2222	96.267	84.6956	8	25	0
0	10	0.87	17	0.38	2	82.6932	80	94.2	85.8993	8	26	0
0	8	0.53	-23	0.44	2.02	78.4418	95.5556	97.553	82.7812	8	27	0
0	8	0.84	1	0.11	2.02	80.886	93.3333	97.277	79.6716	8	28	0
0	9	0.86	1	0.31	2.03	80.9951	88.8889	95.211	84.976	8	29	0
0	10	0.71	-53	0.35	1.82	77.1513	53.3333	92.179	88.5665	8	30	0
0	9	0.88	-24	0.35	1.97	81.5504	82.2222	94.246	86.5235	8	31	0
0	10	0.88	2	0.31	2.03	82.8852	85.5556	95.027	85.745	8	32	0
0	10	0.88	5	0.35	1.82	82.8957	70	94.476	85.7365	8	33	0
0	8	0.82	-49	0.3	2.03	80.6322	70	93.97	86.8064	8	34	0
0	8	0.59	-19	0.31	2.03	79.0028	95.5556	97.553	81.9479	8	35	0
0	8	0.87	-4	0.5	1.88	81.5879	86.6667	95.624	85.0849	8	36	0
0	5	0.86	0	0.29	2.02	77.0861	98.8889	99.987	79.0552	8	37	0
0	9	0.58	-59	0.36	1.87	81.2119	60	94.154	86.6778	8	38	0
0	8	0.27	-23	0.48	1.93	75.8707	98.8889	99.895	79.0081	8	39	0
0	10	0.82	1	0.35	1.82	83.055	77.7778	95.073	85.565	9	0	0
0	10	0.71	-59	0.35	1.8	73.8839	51.1111	91.444	88.9918	9	1	0
0	8	0.52	-23	0.44	2.02	78.3676	96.6667	97.645	82.6209	9	2	0
0	10	0.84	2	0.11	2.02	82.6517	87.7778	96.175	81.9136	9	3	0
0	9	0.78	-43	0.47	1.93	80.9191	65.5556	93.511	87.8318	9	4	0
0	9	0.78	-52	0.31	2.03	80.0591	62.2222	92.868	88.0461	9	5	0
0	10	0.89	2	0.31	1.78	83.0057	71.1111	94.981	85.3875	9	6	0
0	8	0.88	5	0.38	2.01	81.2098	91.1111	95.762	84.2978	9	7	0
0	9	0.77	-49	0.49	1.93	79.6423	60	93.006	88.2176	9	8	0
0	8	0.59	-19	0.31	1.99	79.1699	94.4444	97.507	82.0465	9	9	0
0	10	0.67	-57	0.35	1.79	76.7472	53.3333	91.996	88.6668	9	10	0
0	10	0.58	-59	0.49	1.87	80.6617	56.6667	92.317	88.4491	9	11	0
0	10	0.82	-4	0.35	1.82	82.9294	75.5556	94.981	85.6842	9	12	0
0	10	0.58	-59	0.36	1.87	80.4784	57.7778	92.455	88.0958	9	13	0
0	10	0.67	-58	0.37	1.81	76.7981	51.1111	91.812	88.87	9	14	0
0	8	0.69	-23	0.44	2.04	79.8169	92.2222	96.267	84.6956	9	15	0
0	10	0.87	17	0.38	2	82.6932	80	94.2	85.8993	9	16	0
0	8	0.53	-23	0.44	2.02	78.4418	95.5556	97.553	82.7812	9	17	0
0	8	0.84	1	0.11	2.02	80.886	93.3333	97.277	79.6716	9	18	0
0	10	0.71	-53	0.35	1.82	77.1513	53.3333	92.179	88.5665	9	19	0
0	9	0.88	-24	0.35	1.97	81.5504	82.2222	94.246	86.5235	9	20	0
0	10	0.88	2	0.31	2.03	82.8852	85.5556	95.027	85.745	9	21	0
0	10	0.88	5	0.35	1.82	82.8957	70	94.476	85.7365	9	22	0
0	8	0.59	-19	0.31	2.03	79.0028	95.5556	97.553	81.9479	9	23	0
0	8	0.87	-4	0.5	1.88	81.5879	86.6667	95.624	85.0849	9	24	0
0	9	0.8	-43	0.47	1.93	80.7064	63.3333	93.511	87.8601	9	25	0
0	9	0.78	4	0.31	2.03	80.6562	92.2222	95.67	84.2738	9	26	0
0	10	0.88	-53	0.31	2.03	75.3622	50	91.169	89.1838	9	27	0
0	9	0.86	-1	0.31	1.96	81.3506	87.7778	95.211	85.0094	9	28	0
0	9	0.86	1	0.31	2.03	81.1543	91.1111	95.211	84.976	9	29	0
0	10	0.88	-28	0.28	1.97	81.8939	76.6667	93.511	87.1956	9	30	0
0	10	0.58	-60	0.49	1.87	80.3826	57.7778	92.271	88.4414	9	31	0
0	9	0.88	-24	0.29	1.97	81.6126	78.8889	94.43	86.1583	9	32	0
0	8	0.82	-55	0.35	2.03	80.4924	62.2222	93.419	87.6063	9	33	0
0	10	0.68	4	0.35	2.02	81.5029	90	95.945	84.6151	9	34	0
0	8	0.53	-4	0.35	2.02	78.3371	100	98.012	80.7467	9	35	1
0	10	0.58	-57	0.35	1.87	80.614	57.7778	92.547	88.011	9	36	0
0	10	0.82	-49	0.27	1.98	77.7991	55.5556	92.041	88.4799	9	37	0
0	5	0.58	1	0.11	1.94	76.1762	100	102.605	74.1795	9	38	0
0	10	0.85	2	0.11	2.02	82.7931	84.4444	96.129	82.0722	9	39	0
0	10	0.82	1	0.35	1.82	83.055	77.7778	95.073	85.565	10	0	0
0	8	0.52	-23	0.44	2.02	78.3676	96.6667	97.645	82.6209	10	1	0
0	9	0.78	-43	0.47	1.93	80.9191	65.5556	93.511	87.8318	10	2	0
0	9	0.78	-52	0.31	2.03	80.0591	62.2222	92.868	88.0461	10	3	0
0	8	0.88	5	0.38	2.01	81.2098	91.1111	95.762	84.2978	10	4	0
0	8	0.59	-19	0.31	1.99	79.1699	94.4444	97.507	82.0465	10	5	0
0	10	0.58	-59	0.49	1.87	80.6617	56.6667	92.317	88.4491	10	6	0
0	10	0.58	-59	0.36	1.87	80.4784	57.7778	92.455	88.0958	10	7	0
0	8	0.69	-23	0.44	2.04	79.8169	92.2222	96.267	84.6956	10	8	0
0	10	0.87	17	0.38	2	82.6932	80	94.2	85.8993	10	9	0
0	8	0.53	-23	0.44	2.02	78.4418	95.5556	97.553	82.7812	10	10	0
0	8	0.84	1	0.11	2.02	80.886	93.3333	97.277	79.6716	10	11	0
0	9	0.88	-24	0.35	1.97	81.5504	82.2222	94.246	86.5235	10	12	0
0	8	0.59	-19	0.31	2.03	79.0028	95.5556	97.553	81.9479	10	13	0
0	8	0.87	-4	0.5	1.88	81.5879	86.6667	95.624	85.0849	10	14	0
0	9	0.8	-43	0.47	1.93	80.7064	63.3333	93.511	87.8601	10	15	0
0	9	0.78	4	0.31	2.03	80.6562	92.2222	95.67	84.2738	10	16	0
0	10	0.88	-53	0.31	2.03	75.3622	50	91.169	89.1838	10	17	0
0	9	0.86	1	0.31	2.03	81.1543	91.1111	95.211	84.976	10	18	0
0	10	0.88	-28	0.28	1.97	81.8939	76.6667	93.511	87.1956	10	19	0
0	10	0.58	-60	0.49	1.87	80.3826	57.7778	92.271	88.4414	10	20	0
0	8	0.82	-55	0.35	2.03	80.4924	62.2222	93.419	87.6063	10	21	0
0	10	0.68	4	0.35	2.02	81.5029	90	95.945	84.6151	10	22	0
0	8	0.53	-4	0.35	2.02	78.3371	100	98.012	80.7467	10	23	0
0	10	0.58	-57	0.35	1.87	80.614	57.7778	92.547	88.011	10	24	0
0	8	0.9	-24	0.35	1.97	81.2018	86.6667	95.211	85.4175	10	25	0
0	8	0.87	-4	0.5	1.88	81.4749	86.6667	95.624	85.0866	10	26	0
0	9	0.78	-52	0.36	2.03	79.9757	61.1111	92.776	88.2236	10	27	0
0	10	0.67	-59	0.49	1.88	76.8959	52.2222	91.628	89.0732	10	28	0
0	10	0.88	-28	0.31	2.03	81.8179	78.8889	93.649	87.3234	10	29	0
0	8	0.79	-23	0.44	2.02	80.82	90	95.624	85.2692	10	30	0
0	9	0.87	-57	0.5	1.87	75.4976	51.1111	91.49	89.195	10	31	0
0	10	0.67	-57	0.36	1.93	78.4391	54.4444	91.766	88.756	10	32	0
0	10	0.88	-28	0.28	2.03	81.9764	76.6667	93.787	87.1408	10	33	0
0	10	0.78	-56	0.31	2.03	76.7661	51.1111	91.307	89.0569	10	34	0
0	10	0.84	2	0.11	2.03	82.6932	87.7778	96.129	82.0207	10	35	0
0	9	0.86	-1	0.31	1.96	81.421	87.7778	95.211	85.0129	10	36	0
0	10	0.89	-4	0.31	2.01	83.0116	85.5556	94.292	86.3555	10	37	0
0	10	0.85	-4	0.5	1.82	83.1131	73.3333	94.889	86.3675	10	38	0
0	10	0.76	-50	0.49	1.93	77.8607	57.7778	91.904	88.9738	10	39	0
0	8	0.53	-4	0.35	2.02	78.3371	100	98.012	80.7467	11	0	0
0	9	0.87	-57	0.5	1.87	75.4976	51.1111	91.49	89.195	11	1	0
0	10	0.88	-53	0.31	2.03	75.3622	50	91.169	89.1838	11	2	0
0	8	0.84	1	0.11	2.02	80.886	93.3333	97.277	79.6716	11	3	0
0	10	0.87	1	0.36	1.82	83.1353	73.3333	94.889	85.7382	11	4	0
0	9	0.78	-52	0.31	2.03	80.0591	62.2222	92.868	88.0461	11	5	0
0	10	0.67	-59	0.49	1.88	76.8959	52.2222	91.628	89.0732	11	6	0
0	10	0.85	-4	0.5	1.82	83.1131	73.3333	94.889	86.3675	11	7	0
0	7	0.88	-14	0.44	2.04	79.7588	93.3333	96.818	84.0355	11	8	0
0	10	0.76	-23	0.49	1.92	82.1464	80	94.751	86.899	11	9	0
0	10	0.76	-51	0.5	1.96	78.1093	58.8889	91.582	88.9986	11	10	0
0	10	0.78	-56	0.31	2.03	76.7661	51.1111	91.307	89.0569	11	11	0
0	10	0.88	-28	0.28	2.03	81.9764	76.6667	93.787	87.1408	11	12	0
0	10	0.88	-28	0.47	2.03	81.8958	77.7778	93.419	87.9081	11	13	0
0	10	0.87	17	0.38	2	82.6932	80	94.2	85.8993	11	14	0
0	10	0.88	-28	0.31	2.03	81.8179	78.8889	93.649	87.3234	11	15	0
0	8	0.53	-4	0.35	2.02	78.3388	100	98.012	80.7416	11	16	1
0	8	0.59	-19	0.31	2.03	79.0028	95.5556	97.553	81.9479	11	17	0
0	10	0.84	2	0.11	2.03	82.6932	87.7778	96.129	82.0207	11	18	0
0	9	0.88	-24	0.35	1.97	81.5504	82.2222	94.246	86.5235	11	19	0
0	10	0.67	-57	0.36	1.93	78.4391	54.4444	91.766	88.756	11	20	0
0	8	0.53	-27	0.49	2.02	78.4492	94.4444	97.048	83.5099	11	21	0
0	8	0.59	-19	0.31	1.99	79.1699	94.4444	97.507	82.0465	11	22	0
0	8	0.52	-30	0.44	2.02	78.4623	94.4444	97.369	83.0067	11	23	0
0	10	0.89	-4	0.31	2.01	83.0116	85.5556	94.292	86.3555	11	24	0
0	9	0.78	-52	0.36	2.03	79.9757	61.1111	92.776	88.2236	11	25	0
0	8	0.52	-23	0.44	2.02	78.3676	96.6667	97.645	82.6209	11	26	0
0	9	0.78	-53	0.36	2.03	79.5472	60	92.271	88.4105	11	27	0
0	8	0.88	5	0.38	2.01	81.2098	91.1111	95.762	84.2978	11	28	0
0	10	0.68	4	0.35	2.02	81.5029	90	95.945	84.6151	11	29	0
0	10	0.76	-50	0.44	1.93	78.4319	56.6667	91.95	88.9	11	30	0
0	10	0.58	-60	0.49	1.87	80.3826	57.7778	92.271	88.4414	11	31	0
0	9	0.78	4	0.35	2.03	80.8061	92.2222	95.578	84.7102	11	32	0
0	9	0.87	-23	0.44	2.04	81.5684	85.5556	94.292	86.9393	11	33	0
0	10	0.82	1	0.35	1.82	83.055	77.7778	95.073	85.565	11	34	0
0	8	0.59	-19	0.35	2.02	79.033	94.4444	97.323	82.6123	11	35	0
0	10	0.58	-59	0.49	1.87	80.6617	56.6667	92.317	88.4491	11	36	0
0	9	0.86	-1	0.29	1.93	81.425	87.7778	95.302	84.8148	11	37	0
0	10	0.58	-57	0.35	1.87	80.614	57.7778	92.547	88.011	11	38	0
0	9	0.86	1	0.31	2.03	81.1543	91.1111	95.211	84.976	11	39	0
0	8	0.53	-4	0.35	2.02	78.3371	100	98.012	80.7467	12	0	0
0	9	0.87	-57	0.5	1.87	75.4976	51.1111	91.49	89.195	12	1	0
0	10	0.88	-53	0.31	2.03	75.3622	50	91.169	89.1838	12	2	0
0	8	0.84	1	0.11	2.02	80.886	93.3333	97.277	79.6716	12	3	0
0	10	0.87	1	0.36	1.82	83.1353	73.3333	94.889	85.7382	12	4	0
0	10	0.88	-53	0.31	2.03	74.9987	51.1111	91.169	89.1684	12	5	0
0	10	0.88	-34	0.47	2.04	81.118	71.1111	92.639	88.275	12	6	1
0	9	0.79	-53	0.36	2.03	79.9164	61.1111	92.271	88.5511	12	7	1
0	8	0.59	-19	0.31	2.03	79.0028	95.5556	97.553	81.9479	12	8	0
0	10	0.78	-56	0.31	2.03	76.7661	51.1111	91.307	89.0569	12	9	0
0	8	0.53	-4	0.35	2.02	78.3388	100	98.012	80.7416	12	10	0
0	10	0.84	2	0.11	2.03	82.6932	87.7778	96.129	82.0207	12	11	0
0	10	0.88	-28	0.28	2.03	81.9764	76.6667	93.787	87.1408	12	12	0
0	10	0.67	-59	0.49	1.88	77.102	52.2222	91.628	89.0724	12	13	0
0	10	0.76	-51	0.5	1.96	78.1093	58.8889	91.582	88.9986	12	14	0
0	8	0.52	-23	0.44	2.02	78.3676	96.6667	97.645	82.6209	12	15	0
0	7	0.88	-14	0.44	2.04	79.7588	93.3333	96.818	84.0355	12	16	0
0	8	0.53	-27	0.49	2.02	78.4492	94.4444	97.048	83.5099	12	17	0
0	10	0.76	-23	0.49	1.92	82.1464	80	94.751	86.899	12	18	0
0	10	0.88	-28	0.31	2.03	81.8179	78.8889	93.649	87.3234	12	19	0
0	8	0.59	-19	0.31	1.99	79.1699	94.4444	97.507	82.0465	12	20	0
0	10	0.87	17	0.38	2	82.6932	80	94.2	85.8993	12	21	0
0	10	0.89	-28	0.47	2.03	81.7899	72.2222	93.373	87.9278	12	22	0
0	10	0.68	4	0.35	2.02	81.5029	90	95.945	84.6151	12	23	0
0	8	0.89	-4	0.5	2.03	81.1742	92.2222	95.578	85.3164	12	24	0
0	10	0.58	-60	0.49	1.87	80.3826	57.7778	92.271	88.4414	12	25	0
0	10	0.88	-28	0.47	2.03	81.8958	77.7778	93.419	87.9081	12	26	0
0	10	0.67	-57	0.36	1.93	78.4391	54.4444	91.766	88.756	12	27	0
0	10	0.88	-4	0.31	2.01	83.0324	85.5556	94.43	86.184	12	28	0
0	9	0.88	12	0.31	2.03	81.6856	86.6667	95.44	84.4487	12	29	0
0	7	0.88	-14	0.44	2.04	79.7246	93.3333	96.818	84.0586	12	30	0
0	9	0.86	-1	0.29	1.93	81.425	87.7778	95.302	84.8148	12	31	0
0	8	0.52	-30	0.44	2.02	78.4623	94.4444	97.369	83.0067	12	32	0
0	9	0.78	-57	0.35	2.03	79.1489	56.6667	91.996	88.6917	12	33	0
0	10	0.58	-57	0.33	1.88	80.8614	60	92.593	87.9398	12	34	1
0	10	0.82	1	0.35	1.82	83.055	77.7778	95.073	85.565	12	35	0
0	10	0.78	-22	0.36	2.03	82.1459	84.4444	94.843	86.5243	12	36	0
0	10	0.58	-57	0.5	1.97	80.7987	58.8889	92.409	88.293	12	37	1
0	8	0.88	5	0.38	2.01	81.2287	91.1111	95.762	84.297	12	38	0
0	10	0.66	-57	0.36	1.93	78.4939	56.6667	91.858	88.7183	12	39	0
0	10	0.87	1	0.36	1.82	83.1353	73.3333	94.889	85.7382	13	0	0
0	10	0.54	2	0.1	2.03	80.1251	97.7778	98.242	78.4877	13	1	1
0	8	0.53	-4	0.35	2.02	78.3388	100	98.012	80.7416	13	2	0
0	10	0.78	-57	0.41	2.02	75.7432	51.1111	91.169	89.2318	13	3	0
0	10	0.88	-41	0.31	2.04	79.55	62.2222	92.547	88.227	13	4	0
0	10	0.88	-34	0.47	2.04	81.118	71.1111	92.639	88.275	13	5	0
0	8	0.84	1	0.11	2.02	80.886	93.3333	97.277	79.6716	13	6	0
0	8	0.59	-19	0.31	2.03	79.0028	95.5556	97.553	81.9479	13	7	0
0	10	0.76	-51	0.5	1.96	78.1093	58.8889	91.582	88.9986	13	8	0
0	10	0.67	-59	0.49	1.88	77.102	52.2222	91.628	89.0724	13	9	0
0	10	0.88	-23	0.46	2.03	82.2474	80	94.154	87.3654	13	10	0
0	8	0.53	-4	0.35	2.02	78.3371	100	98.012	80.7467	13	11	0
0	10	0.87	5	0.47	2	82.9396	83.3333	94.246	86.6341	13	12	0
0	10	0.84	2	0.11	2.03	82.6932	87.7778	96.129	82.0207	13	13	0
0	10	0.87	-29	0.47	2.03	81.4263	75.5556	93.098	88.0547	13	14	0
0	8	0.52	-23	0.44	2.02	78.3676	96.6667	97.645	82.6209	13	15	0
0	10	0.88	-4	0.31	2.01	83.0324	85.5556	94.43	86.184	13	16	0
0	7	0.88	-14	0.44	2.04	79.7588	93.3333	96.818	84.0355	13	17	0
0	10	0.78	-56	0.31	2.03	76.3093	53.3333	91.307	89.0501	13	18	0
0	8	0.59	-19	0.31	1.99	79.1699	94.4444	97.507	82.0465	13	19	0
0	8	0.89	-4	0.5	2.03	81.1742	92.2222	95.578	85.3164	13	20	0
0	10	0.58	-60	0.49	1.87	80.3826	57.7778	92.271	88.4414	13	21	0
0	10	0.89	-28	0.47	2.03	81.7899	72.2222	93.373	87.9278	13	22	0
0	10	0.58	-60	0.49	1.84	80.1894	55.5556	92.225	88.4885	13	23	0
0	10	0.68	4	0.35	2.02	81.5029	90	95.945	84.6151	13	24	0
0	10	0.65	-57	0.44	2.04	79.884	56.6667	91.812	88.7337	13	25	1
0	10	0.78	-56	0.31	2.03	76.7661	51.1111	91.307	89.0569	13	26	0
0	10	0.58	-57	0.5	1.97	80.7987	58.8889	92.409	88.293	13	27	0
0	10	0.88	-28	0.31	2.03	81.8179	78.8889	93.649	87.3234	13	28	0
0	8	0.53	-27	0.49	2.02	78.4492	94.4444	97.048	83.5099	13	29	0
0	8	0.88	12	0.31	2.03	81.2578	88.8889	95.854	83.5442	13	30	0
0	10	0.88	-28	0.28	2.03	82.0402	77.7778	93.787	87.1296	13	31	0
0	10	0.88	-53	0.31	2.03	75.9936	51.1111	91.169	89.1752	13	32	0
0	8	0.88	5	0.38	2.01	81.2287	91.1111	95.762	84.297	13	33	0
0	8	0.54	-23	0.44	2.02	78.5558	94.4444	97.415	82.9492	13	34	0
0	9	0.88	12	0.31	2.03	81.6856	86.6667	95.44	84.4487	13	35	0
0	9	0.83	-4	0.35	1.94	81.3803	86.6667	95.394	84.8714	13	36	0
0	9	0.79	-53	0.36	2.03	79.9164	61.1111	92.271	88.5511	13	37	0
0	10	0.78	-22	0.36	2.03	82.0984	84.4444	94.843	86.5303	13	38	0
0	10	0.82	1	0.35	1.82	83.055	77.7778	95.073	85.565	13	39	0
0	10	0.54	2	0.1	2.03	80.1251	97.7778	98.242	78.4877	14	0	0
0	10	0.78	-57	0.41	2.02	75.7432	51.1111	91.169	89.2318	14	1	0
0	10	0.87	1	0.36	1.82	83.2481	72.2222	94.889	85.7107	14	2	0
0	8	0.53	-4	0.35	2.02	78.3371	100	98.012	80.7467	14	3	0
0	8	0.84	1	0.11	2.02	80.886	93.3333	97.277	79.6716	14	4	0
0	10	0.84	2	0.11	2.03	82.6932	87.7778	96.129	82.0207	14	5	0
0	10	0.88	-34	0.47	2.04	81.118	71.1111	92.639	88.275	14	6	0
0	10	0.88	-41	0.31	2.04	79.55	62.2222	92.547	88.227	14	7	0
0	10	0.88	-23	0.46	2.03	82.2474	80	94.154	87.3654	14	8	0
0	10	0.67	-59	0.49	1.88	77.102	52.2222	91.628	89.0724	14	9	0
0	7	0.88	-14	0.44	2.04	79.7588	93.3333	96.818	84.0355	14	10	0
0	8	0.59	-19	0.45	1.99	79.2124	94.4444	97.048	83.5211	14	11	0
0	10	0.88	-53	0.31	2.03	75.9936	51.1111	91.169	89.1752	14	12	0
0	10	0.87	-29	0.47	2.03	81.4263	75.5556	93.098	88.0547	14	13	0
0	10	0.78	-55	0.31	2.02	76.9047	53.3333	91.169	89.0612	14	14	0
0	10	0.76	-51	0.5	2.03	78.861	60	91.582	89.0235	14	15	1
0	10	0.87	5	0.47	2	82.9396	83.3333	94.246	86.6341	14	16	0
0	10	0.87	1	0.36	1.82	83.1353	73.3333	94.889	85.7382	14	17	0
0	8	0.54	-23	0.44	2.02	78.5823	95.5556	97.415	82.9484	14	18	0
0	8	0.54	-4	0.35	2.02	78.4707	97.7778	97.966	80.841	14	19	0
0	9	0.78	-55	0.36	2.03	79.3256	57.7778	92.179	88.5837	14	20	0
0	8	0.89	5	0.5	1.97	81.3867	90	95.348	85.1492	14	21	0
0	10	0.65	-57	0.44	2.04	79.884	56.6667	91.812	88.7337	14	22	0
0	10	0.79	-23	0.44	2.04	82.1164	84.4444	94.43	86.9796	14	23	0
0	10	0.58	-60	0.49	1.84	80.1894	55.5556	92.225	88.4885	14	24	0
0	10	0.89	-28	0.47	2.03	81.7899	72.2222	93.373	87.9278	14	25	0
0	8	0.52	-23	0.44	2.02	78.3676	96.6667	97.645	82.6209	14	26	0
0	8	0.89	-4	0.5	2.03	81.1742	92.2222	95.578	85.3164	14	27	0
0	8	0.53	-4	0.35	2.02	78.3388	100	98.012	80.7416	14	28	0
0	8	0.88	5	0.38	2.01	81.2287	91.1111	95.762	84.297	14	29	0
0	8	0.54	-5	0.44	2.02	78.3378	97.7778	97.691	81.7447	14	30	0
0	10	0.68	4	0.35	2.02	81.5029	90	95.945	84.6151	14	31	0
0	8	0.59	-19	0.31	2.03	79.0028	95.5556	97.553	81.9479	14	32	0
0	10	0.88	-28	0.28	2.03	81.8438	78.8889	93.787	87.1391	14	33	0
0	10	0.7	-23	0.4	2.02	81.7288	86.6667	95.027	86.2929	14	34	0
0	10	0.82	1	0.35	1.82	83.055	77.7778	95.073	85.565	14	35	0
0	10	0.88	-28	0.28	2.03	82.0402	77.7778	93.787	87.1296	14	36	0
0	10	0.88	-28	0.31	2.03	81.8179	78.8889	93.649	87.3234	14	37	0
0	9	0.79	-53	0.36	2.03	79.9164	61.1111	92.271	88.5511	14	38	0
0	10	0.68	4	0.35	2.02	81.5557	91.1111	95.945	84.5748	14	39	0
0	10	0.54	2	0.1	2.03	80.1251	97.7778	98.242	78.4877	15	0	0
0	10	0.78	-57	0.41	2.02	75.7432	51.1111	91.169	89.2318	15	1	0
0	10	0.87	1	0.36	1.82	83.2481	72.2222	94.889	85.7107	15	2	0
0	10	0.88	-53	0.31	2.03	75.1464	52.2222	91.169	89.183	15	3	0
0	10	0.88	-53	0.31	2.03	75.9936	51.1111	91.169	89.1752	15	4	0
0	8	0.53	-4	0.35	2.02	78.3388	100	98.012	80.7416	15	5	0
0	8	0.84	1	0.11	2.02	80.886	93.3333	97.277	79.6716	15	6	0
0	10	0.54	2	0.45	2.02	80.1612	96.6667	96.726	83.7671	15	7	0
0	10	0.88	-34	0.47	2.04	81.118	71.1111	92.639	88.275	15	8	0
0	10	0.88	-41	0.31	2.04	79.55	62.2222	92.547	88.227	15	9	0
0	10	0.77	-55	0.44	2.02	77.4813	55.5556	91.353	89.1992	15	10	1
0	10	0.78	-55	0.31	2.02	76.9047	53.3333	91.169	89.0612	15	11	0
0	10	0.88	-23	0.46	2.03	82.2474	80	94.154	87.3654	15	12	0
0	10	0.76	-51	0.5	2.03	78.861	60	91.582	89.0235	15	13	0
0	10	0.85	2	0.11	2.03	82.8479	86.6667	96.129	82.1133	15	14	0
0	10	0.79	-23	0.44	2.04	82.1164	84.4444	94.43	86.9796	15	15	0
0	7	0.88	-14	0.44	2.04	79.7756	94.4444	96.818	84.0389	15	16	0
0	10	0.89	-26	0.37	2.02	82.252	78.8889	93.327	87.6715	15	17	1
0	10	0.84	2	0.11	2.03	82.6932	87.7778	96.129	82.0207	15	18	0
0	10	0.87	-29	0.47	2.03	81.4263	75.5556	93.098	88.0547	15	19	0
0	10	0.87	5	0.47	2	82.9396	83.3333	94.246	86.6341	15	20	0
0	8	0.54	-4	0.35	2.02	78.4707	97.7778	97.966	80.841	15	21	0
0	8	0.54	3	0.46	2.03	78.3698	98.8889	97.737	81.5063	15	22	1
0	8	0.88	5	0.38	2.01	81.2287	91.1111	95.762	84.297	15	23	0
0	10	0.68	4	0.35	2.02	81.5029	90	95.945	84.6151	15	24	0
0	8	0.89	-4	0.5	2.03	81.1742	92.2222	95.578	85.3164	15	25	0
0	8	0.53	-4	0.35	2.02	78.3371	100	98.012	80.7467	15	26	0
0	9	0.78	-55	0.36	2.03	79.3256	57.7778	92.179	88.5837	15	27	0
0	10	0.82	1	0.35	1.82	83.055	77.7778	95.073	85.565	15	28	0
0	10	0.88	-28	0.45	2.04	81.908	77.7778	93.282	87.9424	15	29	1
0	9	0.79	-53	0.36	2.03	79.9164	61.1111	92.271	88.5511	15	30	0
0	10	0.88	-23	0.44	2.03	82.4006	78.8889	94.2	87.3611	15	31	0
0	10	0.87	1	0.36	1.82	83.1353	73.3333	94.889	85.7382	15	32	0
0	9	0.88	5	0.38	2.01	81.4116	87.7778	95.027	85.2692	15	33	0
0	8	0.95	-4	0.5	2.03	81.4567	90	95.348	85.6679	15	34	0
0	10	0.58	-60	0.49	1.84	80.1894	55.5556	92.225	88.4885	15	35	0
0	8	0.54	-5	0.44	2.02	78.3378	97.7778	97.691	81.7447	15	36	0
0	10	0.87	1	0.36	2.04	82.8068	84.4444	94.981	85.8916	15	37	0
0	10	0.65	-57	0.44	2.04	79.884	56.6667	91.812	88.7337	15	38	0
0	9	0.78	-55	0.36	2.03	79.2056	57.7778	92.179	88.5888	15	39	0
0	10	0.54	2	0.1	2.03	80.1251	97.7778	98.242	78.4877	16	0	0
0	10	0.78	-57	0.41	2.02	75.7432	51.1111	91.169	89.2318	16	1	0
0	8	0.53	-4	0.35	2.02	78.3388	100	98.012	80.7416	16	2	0
0	10	0.87	1	0.37	1.82	83.2988	72.2222	94.889	85.769	16	3	1
0	8	0.84	1	0.11	2.02	80.886	93.3333	97.277	79.6716	16	4	0
0	10	0.88	-41	0.31	2.04	79.55	62.2222	92.547	88.227	16	5	0
0	10	0.88	-34	0.47	2.04	81.118	71.1111	92.639	88.275	16	6	0
0	8	0.54	3	0.46	2.03	78.3698	98.8889	97.737	81.5063	16	7	0
0	10	0.77	-55	0.44	2.02	77.4813	55.5556	91.353	89.1992	16	8	0
0	10	0.76	-51	0.5	2.03	78.861	60	91.582	89.0235	16	9	0
0	10	0.87	-29	0.47	2.03	81.8223	76.6667	93.098	88.0658	16	10	0
0	10	0.56	2	0.1	2.03	80.2659	94.4444	98.058	78.7972	16	11	0
0	8	0.53	-4	0.35	2.02	78.3371	100	98.012	80.7467	16	12	0
0	10	0.78	-55	0.31	2.02	76.9047	53.3333	91.169	89.0612	16	13	0
0	10	0.68	4	0.35	2.02	81.5029	90	95.945	84.6151	16	14	0
0	8	0.68	-5	0.35	2.03	79.6962	97.7778	96.864	83.1619	16	15	1
0	10	0.87	5	0.47	2	82.9396	83.3333	94.246	86.6341	16	16	0
0	10	0.84	2	0.11	2.03	82.6932	87.7778	96.129	82.0207	16	17	0
0	10	0.86	-9	0.32	2.02	82.7909	85.5556	94.476	86.3092	16	18	0
0	10	0.54	2	0.45	2.02	80.1612	96.6667	96.726	83.7671	16	19	0
0	10	0.88	-14	0.47	2.04	82.7154	84.4444	94.062	87.2282	16	20	0
0	8	0.88	5	0.38	2.01	81.2287	91.1111	95.762	84.297	16	21	0
0	10	0.85	2	0.11	2.03	82.8479	86.6667	96.129	82.1133	16	22	0
0	10	0.65	-57	0.44	2.04	79.884	56.6667	91.812	88.7337	16	23	0
0	10	0.88	-51	0.35	2.03	76.6769	55.5556	91.169	89.2267	16	24	1
0	9	0.77	-55	0.48	2.03	79.8376	58.8889	91.95	88.7208	16	25	0
0	10	0.87	1	0.36	1.82	83.1353	73.3333	94.889	85.7382	16	26	0
0	10	0.91	-26	0.37	2.02	82.3148	77.7778	93.465	87.5986	16	27	0
0	8	0.89	-4	0.5	2.03	81.1742	92.2222	95.578	85.3164	16	28	0
0	9	0.89	4	0.38	2.01	81.3959	86.6667	94.797	85.4741	16	29	0
0	8	0.95	-4	0.5	2.03	81.4567	90	95.348	85.6679	16	30	0
0	10	0.88	-23	0.46	2.03	82.2474	80	94.154	87.3654	16	31	0
0	10	0.54	4	0.45	2.02	80.1978	95.5556	96.864	83.5065	16	32	0
0	10	0.88	-28	0.45	2.04	81.908	77.7778	93.282	87.9424	16	33	0
0	10	0.88	-26	0.47	2.03	82.1842	78.8889	93.373	87.9227	16	34	1
0	7	0.88	-14	0.44	2.04	79.7756	94.4444	96.818	84.0389	16	35	0
0	10	0.82	1	0.35	1.82	83.055	77.7778	95.073	85.565	16	36	0
0	9	0.88	5	0.38	2.01	81.4116	87.7778	95.027	85.2692	16	37	0
0	10	0.87	1	0.36	2.04	82.8068	84.4444	94.981	85.8916	16	38	0
0	10	0.58	-60	0.49	1.84	80.1894	55.5556	92.225	88.4885	16	39	0
0	10	0.54	2	0.1	2.03	80.1251	97.7778	98.242	78.4877	17	0	0
0	10	0.78	-57	0.41	2.02	75.7432	51.1111	91.169	89.2318	17	1	0
0	8	0.53	-4	0.35	2.02	78.3388	100	98.012	80.7416	17	2	0
0	10	0.87	1	0.37	1.82	83.2988	72.2222	94.889	85.769	17	3	0
0	10	0.8	-55	0.44	2.02	75.9993	50	91.215	89.243	17	4	0
0	10	0.78	-55	0.31	2.02	76.9047	53.3333	91.169	89.0612	17	5	0
0	10	0.88	-41	0.31	2.04	79.55	62.2222	92.547	88.227	17	6	0
0	8	0.54	3	0.46	2.03	78.3698	98.8889	97.737	81.5063	17	7	0
0	10	0.88	-34	0.47	2.04	81.118	71.1111	92.639	88.275	17	8	0
0	10	0.76	-51	0.5	2.03	78.861	60	91.582	89.0235	17	9	0
0	10	0.77	-55	0.44	2.02	77.4813	55.5556	91.353	89.1992	17	10	0
0	8	0.53	-4	0.35	2.02	78.3371	100	98.012	80.7467	17	11	0
0	10	0.87	5	0.47	2	82.9396	83.3333	94.246	86.6341	17	12	0
0	10	0.87	-29	0.47	2.03	81.8223	76.6667	93.098	88.0658	17	13	0
0	10	0.91	-26	0.37	2.02	82.3148	77.7778	93.465	87.5986	17	14	0
0	10	0.61	0	0.37	2.02	80.8934	93.3333	96.588	83.8512	17	15	0
0	10	0.88	-14	0.47	2.04	82.7154	84.4444	94.062	87.2282	17	16	0
0	8	0.68	-5	0.35	2.03	79.6962	97.7778	96.864	83.1619	17	17	0
0	10	0.85	2	0.11	2.03	82.8479	86.6667	96.129	82.1133	17	18	0
0	10	0.65	-57	0.44	2.04	79.884	56.6667	91.812	88.7337	17	19	0
0	8	0.88	5	0.38	2.01	81.2287	91.1111	95.762	84.297	17	20	0
0	10	0.88	-51	0.35	2.03	76.6769	55.5556	91.169	89.2267	17	21	0
0	10	0.88	-23	0.46	2.03	82.2474	80	94.154	87.3654	17	22	0
0	9	0.86	-9	0.47	2.02	81.5391	90	95.302	86.0948	17	23	1
0	10	0.54	-14	0.45	2.02	80.266	94.4444	97.094	84.2284	17	24	0
0	10	0.64	-55	0.31	2.03	80.5057	58.8889	92.317	88.251	17	25	1
0	10	0.88	-26	0.47	2.03	82.1842	78.8889	93.373	87.9227	17	26	0
0	8	0.88	-1	0.47	2.02	81.206	91.1111	95.67	84.9143	17	27	0
0	10	0.84	2	0.11	2.03	82.6932	87.7778	96.129	82.0207	17	28	0
0	9	0.77	-55	0.48	2.03	79.8376	58.8889	91.95	88.7208	17	29	0
0	10	0.86	-9	0.32	2.02	82.7909	85.5556	94.476	86.3092	17	30	0
0	10	0.87	1	0.35	1.82	83.1517	74.4444	94.889	85.6542	17	31	0
0	10	0.66	4	0.35	2.02	81.5101	92.2222	96.175	84.1007	17	32	0
0	10	0.58	-60	0.49	1.84	80.1894	55.5556	92.225	88.4885	17	33	0
0	9	0.89	4	0.38	2.01	81.3959	86.6667	94.797	85.4741	17	34	0
0	10	0.88	5	0.38	2.03	83.0141	85.5556	94.522	86.0151	17	35	0
0	8	0.89	-4	0.5	2.03	81.1742	92.2222	95.578	85.3164	17	36	0
0	9	0.88	5	0.38	2.01	81.4116	87.7778	95.027	85.2692	17	37	0
0	10	0.88	-28	0.45	2.04	81.908	77.7778	93.282	87.9424	17	38	0
0	10	0.54	2	0.45	2.02	80.1612	96.6667	96.726	83.7671	17	39	0
0	10	0.54	2	0.1	2.03	80.1251	97.7778	98.242	78.4877	18	0	0
0	10	0.78	-57	0.41	2.02	75.7432	51.1111	91.169	89.2318	18	1	0
0	8	0.53	-4	0.35	2.02	78.3388	100	98.012	80.7416	18	2	0
0	10	0.87	1	0.37	1.82	83.2988	72.2222	94.889	85.769	18	3	0
0	10	0.8	-55	0.44	2.02	75.9993	50	91.215	89.243	18	4	0
0	10	0.54	2	0.1	2.03	80.1778	96.6667	98.242	78.4774	18	5	0
0	10	0.63	-2	0.11	2.03	81.0094	93.3333	97.645	79.9314	18	6	0
0	10	0.88	-34	0.47	2.04	81.118	71.1111	92.639	88.275	18	7	0
0	8	0.54	3	0.46	2.03	78.3698	98.8889	97.737	81.5063	18	8	0
0	10	0.77	-55	0.44	2.02	77.4813	55.5556	91.353	89.1992	18	9	0
0	8	0.68	-5	0.35	2.03	79.6962	97.7778	96.864	83.1619	18	10	0
0	10	0.88	-41	0.31	2.04	80.0761	63.3333	92.547	88.2382	18	11	0
0	10	0.76	-51	0.5	2.03	78.861	60	91.582	89.0235	18	12	0
0	8	0.53	-4	0.35	2.02	78.3371	100	98.012	80.7467	18	13	0
0	10	0.87	-29	0.47	2.03	81.8223	76.6667	93.098	88.0658	18	14	0
0	10	0.88	-26	0.47	2.03	82.1842	78.8889	93.373	87.9227	18	15	0
0	10	0.91	-26	0.37	2.02	82.3148	77.7778	93.465	87.5986	18	16	0
0	10	0.78	-55	0.31	2.02	76.9047	53.3333	91.169	89.0612	18	17	0
0	10	0.87	5	0.47	2	82.9396	83.3333	94.246	86.6341	18	18	0
0	10	0.87	-42	0.49	2.04	79.452	62.2222	92.409	88.5794	18	19	0
0	10	0.88	-16	0.47	2.04	82.6758	83.3333	93.925	87.3843	18	20	0
0	10	0.85	2	0.11	2.03	82.8479	86.6667	96.129	82.1133	18	21	0
0	10	0.61	0	0.37	2.02	80.8934	93.3333	96.588	83.8512	18	22	0
0	10	0.88	-51	0.35	2.03	76.6769	55.5556	91.169	89.2267	18	23	0
0	9	0.86	-9	0.47	2.02	81.5391	90	95.302	86.0948	18	24	0
0	9	0.87	4	0.31	2.01	81.373	88.8889	95.165	84.85	18	25	0
0	10	0.54	2	0.45	2.02	80.1612	96.6667	96.726	83.7671	18	26	0
0	10	0.88	-14	0.47	2.04	82.7154	84.4444	94.062	87.2282	18	27	0
0	10	0.54	-14	0.45	2.02	80.266	94.4444	97.094	84.2284	18	28	0
0	10	0.64	-58	0.49	2.03	80.6269	57.7778	91.858	88.7792	18	29	1
0	10	0.66	4	0.35	2.02	81.5101	92.2222	96.175	84.1007	18	30	0
0	10	0.87	1	0.35	1.82	83.1517	74.4444	94.889	85.6542	18	31	0
0	10	0.9	1	0.35	1.82	83.0682	73.3333	94.705	85.8488	18	32	0
0	10	0.88	-28	0.45	2.04	81.908	77.7778	93.282	87.9424	18	33	0
0	10	0.65	-57	0.44	2.04	79.884	56.6667	91.812	88.7337	18	34	0
0	10	0.86	-9	0.32	2.02	82.7909	85.5556	94.476	86.3092	18	35	0
0	9	0.77	-55	0.31	2.03	79.5837	60	92.179	88.4474	18	36	0
0	10	0.68	-5	0.35	2.02	81.5323	91.1111	95.854	84.9949	18	37	0
0	9	0.77	-55	0.48	2.03	79.8376	58.8889	91.95	88.7208	18	38	0
0	9	0.88	5	0.38	2.01	81.4116	87.7778	95.027	85.2692	18	39	0
0	10	0.54	2	0.1	2.03	80.1251	97.7778	98.242	78.4877	19	0	0
0	10	0.78	-57	0.41	2.02	75.7432	51.1111	91.169	89.2318	19	1	0
0	8	0.53	-4	0.35	2.02	78.3388	100	98.012	80.7416	19	2	0
0	10	0.87	1	0.37	1.82	83.2988	72.2222	94.889	85.769	19	3	0
0	10	0.8	-55	0.44	2.02	75.9993	50	91.215	89.243	19	4	0
0	10	0.54	2	0.1	2.03	80.1778	96.6667	98.242	78.4774	19	5	0
0	10	0.63	-2	0.11	2.03	81.0094	93.3333	97.645	79.9314	19	6	0
0	10	0.88	-34	0.47	2.04	81.118	71.1111	92.639	88.275	19	7	0
0	10	0.77	-55	0.44	2.02	77.4813	55.5556	91.353	89.1992	19	8	0
0	10	0.54	-14	0.45	2.02	80.266	94.4444	97.094	84.2284	19	9	0
0	8	0.53	-4	0.35	2.02	78.3371	100	98.012	80.7467	19	10	0
0	10	0.91	-4	0.39	2.02	83.1697	85.5556	94.43	86.6684	19	11	1
0	9	0.86	-9	0.47	2.02	81.5391	90	95.302	86.0948	19	12	0
0	10	0.88	-41	0.31	2.04	80.0761	63.3333	92.547	88.2382	19	13	0
0	8	0.68	-5	0.35	2.03	79.6962	97.7778	96.864	83.1619	19	14	0
0	10	0.78	-55	0.31	2.02	76.9047	53.3333	91.169	89.0612	19	15	0
0	8	0.54	3	0.46	2.03	78.3698	98.8889	97.737	81.5063	19	16	0
0	10	0.85	2	0.11	2.03	82.8479	86.6667	96.129	82.1133	19	17	0
0	10	0.87	-29	0.47	2.03	81.8223	76.6667	93.098	88.0658	19	18	0
0	10	0.87	-42	0.49	2.04	79.452	62.2222	92.409	88.5794	19	19	0
0	10	0.91	-26	0.37	2.02	82.3148	77.7778	93.465	87.5986	19	20	0
0	10	0.88	-26	0.47	2.03	82.1842	78.8889	93.373	87.9227	19	21	0
0	10	0.88	-51	0.35	2.03	76.6769	55.5556	91.169	89.2267	19	22	0
0	10	0.88	-16	0.47	2.04	82.6109	82.2222	93.925	87.3851	19	23	0
0	10	0.76	-51	0.5	2.03	78.861	60	91.582	89.0235	19	24	0
0	10	0.68	-5	0.35	2.02	81.5323	91.1111	95.854	84.9949	19	25	0
0	8	0.59	-27	0.46	2.03	79.0551	93.3333	96.91	83.9943	19	26	0
0	9	0.88	5	0.38	2.01	81.4116	87.7778	95.027	85.2692	19	27	0
0	10	0.88	-14	0.47	2.04	82.7154	84.4444	94.062	87.2282	19	28	0
0	9	0.77	-55	0.31	2.03	79.5837	60	92.179	88.4474	19	29	0
0	10	0.53	4	0.46	2.04	79.9451	96.6667	96.68	83.5905	19	30	0
0	10	0.88	-28	0.47	2.04	81.8361	75.5556	93.282	87.9715	19	31	0
0	10	0.8	-55	0.44	2.02	76.0068	51.1111	91.215	89.2395	19	32	0
0	9	0.77	-55	0.48	2.03	79.8376	58.8889	91.95	88.7208	19	33	0
0	9	0.87	4	0.31	2.01	81.373	88.8889	95.165	84.85	19	34	0
0	9	0.68	-5	0.35	2.02	80.1866	94.4444	96.542	83.8254	19	35	0
0	10	0.87	5	0.47	2	82.9396	83.3333	94.246	86.6341	19	36	0
0	10	0.66	4	0.35	2.02	81.5101	92.2222	96.175	84.1007	19	37	0
0	10	0.88	-16	0.45	2.03	82.7898	81.1111	94.016	87.2325	19	38	0
0	10	0.64	-58	0.49	2.03	80.6269	57.7778	91.858	88.7792	19	39	0
0	10	0.78	-57	0.41	2.02	75.7432	51.1111	91.169	89.2318	20	0	0
0	8	0.53	-4	0.35	2.02	78.3388	100	98.012	80.7416	20	1	0
0	10	0.87	1	0.37	1.82	83.2988	72.2222	94.889	85.769	20	2	0
0	10	0.8	-55	0.44	2.02	75.9993	50	91.215	89.243	20	3	0
0	10	0.54	2	0.1	2.03	80.1778	96.6667	98.242	78.4774	20	4	0
0	10	0.54	1	0.11	2.03	80.0554	95.5556	98.288	78.6754	20	5	0
0	10	0.78	-57	0.41	2.02	76.3154	48.8889	91.169	89.2293	20	6	0
0	8	0.54	3	0.46	2.03	78.3698	98.8889	97.737	81.5063	20	7	0
0	10	0.63	-2	0.11	2.03	81.0094	93.3333	97.645	79.9314	20	8	0
0	10	0.77	-55	0.44	2.02	77.4813	55.5556	91.353	89.1992	20	9	0
0	8	0.68	-5	0.35	2.03	79.6962	97.7778	96.864	83.1619	20	10	0
0	10	0.87	-29	0.47	2.03	81.9114	76.6667	93.098	88.0658	20	11	1
0	8	0.53	-4	0.35	2.02	78.3371	100	98.012	80.7467	20	12	0
0	10	0.64	-58	0.49	2.03	80.6269	57.7778	91.858	88.7792	20	13	0
0	10	0.9	-9	0.45	2.03	83.0291	86.6667	93.787	87.296	20	14	1
0	10	0.88	-33	0.47	2.04	81.1504	71.1111	92.96	88.2176	20	15	1
0	10	0.78	-55	0.31	2.02	76.9047	53.3333	91.169	89.0612	20	16	0
0	10	0.87	-42	0.49	2.04	79.452	62.2222	92.409	88.5794	20	17	0
0	10	0.76	-51	0.5	2.03	78.861	60	91.582	89.0235	20	18	0
0	10	0.88	-16	0.47	2.04	82.6109	82.2222	93.925	87.3851	20	19	0
0	10	0.54	-14	0.45	2.02	80.266	94.4444	97.094	84.2284	20	20	0
0	9	0.86	-15	0.47	2.02	81.6616	88.8889	95.073	86.274	20	21	1
0	10	0.89	-37	0.47	2.04	80.1783	64.4444	92.639	88.3771	20	22	1
0	10	0.9	-3	0.46	2.03	83.1387	85.5556	94.384	86.8544	20	23	1
0	10	0.91	-4	0.39	2.02	83.1697	85.5556	94.43	86.6684	20	24	0
0	10	0.66	4	0.35	2.02	81.5101	92.2222	96.175	84.1007	20	25	0
0	9	0.77	-55	0.31	2.03	79.5837	60	92.179	88.4474	20	26	0
0	10	0.53	4	0.46	2.04	79.9451	96.6667	96.68	83.5905	20	27	0
0	9	0.86	-9	0.47	2.02	81.5391	90	95.302	86.0948	20	28	0
0	10	0.88	-16	0.47	2.04	82.6582	84.4444	93.925	87.3817	20	29	0
0	9	0.88	5	0.38	2.01	81.4116	87.7778	95.027	85.2692	20	30	0
0	9	0.68	-5	0.35	2.02	80.1866	94.4444	96.542	83.8254	20	31	0
0	9	0.77	-55	0.48	2.03	79.8376	58.8889	91.95	88.7208	20	32	0
0	10	0.91	-26	0.38	2.03	82.3377	77.7778	93.419	87.6792	20	33	1
0	10	0.91	-26	0.47	2.02	82.2491	81.1111	93.419	87.8978	20	34	1
0	10	0.68	-6	0.35	2.02	81.5383	91.1111	95.945	84.7248	20	35	0
0	10	0.88	-51	0.35	2.03	76.6769	55.5556	91.169	89.2267	20	36	0
0	8	0.59	-27	0.46	2.03	79.0551	93.3333	96.91	83.9943	20	37	0
0	10	0.77	-5	0.35	2.03	82.2356	90	95.532	85.4141	20	38	1
0	10	0.64	-14	0.45	2.03	81.2307	91.1111	95.716	85.6267	20	39	0
0	8	0.53	-4	0.35	2.02	78.3388	100	98.012	80.7416	21	0	0
0	10	0.87	1	0.37	1.82	83.2988	72.2222	94.889	85.769	21	1	0
0	10	0.54	2	0.1	2.03	80.1778	96.6667	98.242	78.4774	21	2	0
0	10	0.54	1	0.11	2.03	80.0554	95.5556	98.288	78.6754	21	3	0
0	10	0.87	-51	0.49	2.04	76.3484	54.4444	91.077	89.2833	21	4	0
0	10	0.78	-54	0.41	2.02	77.1956	52.2222	91.169	89.2035	21	5	1
0	8	0.54	3	0.46	2.03	78.3698	98.8889	97.737	81.5063	21	6	0
0	10	0.63	-2	0.11	2.03	81.0094	93.3333	97.645	79.9314	21	7	0
0	8	0.68	-5	0.35	2.03	79.6962	97.7778	96.864	83.1619	21	8	0
0	10	0.77	-55	0.44	2.02	77.4813	55.5556	91.353	89.1992	21	9	0
0	10	0.87	-29	0.47	2.03	81.9114	76.6667	93.098	88.0658	21	10	0
0	8	0.53	-4	0.35	2.02	78.3371	100	98.012	80.7467	21	11	0
0	10	0.89	-37	0.47	2.04	80.1783	64.4444	92.639	88.3771	21	12	0
0	10	0.88	-33	0.47	2.04	81.1504	71.1111	92.96	88.2176	21	13	0
0	9	0.86	-15	0.47	2.02	81.6616	88.8889	95.073	86.274	21	14	0
0	10	0.9	-9	0.45	2.03	83.0291	86.6667	93.787	87.296	21	15	0
0	10	0.76	-51	0.5	2.03	78.861	60	91.582	89.0235	21	16	0
0	10	0.88	-16	0.47	2.04	82.6582	84.4444	93.925	87.3817	21	17	0
0	10	0.68	-6	0.35	2.02	81.5383	91.1111	95.945	84.7248	21	18	0
0	10	0.54	-14	0.45	2.02	80.266	94.4444	97.094	84.2284	21	19	0
0	10	0.77	-5	0.35	2.03	82.2356	90	95.532	85.4141	21	20	0
0	10	0.72	-51	0.5	2.02	79.3462	61.1111	91.812	88.8332	21	21	1
0	10	0.78	-55	0.31	2.02	76.9047	53.3333	91.169	89.0612	21	22	0
0	10	0.64	-58	0.49	2.03	80.6269	57.7778	91.858	88.7792	21	23	0
0	10	0.91	-27	0.47	2.03	82.0904	78.8889	93.373	87.9218	21	24	0
0	10	0.53	4	0.46	2.04	79.9451	96.6667	96.68	83.5905	21	25	0
0	10	0.64	-14	0.45	2.03	81.2307	91.1111	95.716	85.6267	21	26	0
0	10	0.88	-16	0.47	2.04	82.6109	82.2222	93.925	87.3851	21	27	0
0	9	0.86	-9	0.47	2.02	81.5391	90	95.302	86.0948	21	28	0
0	10	0.87	-42	0.49	2.04	79.452	62.2222	92.409	88.5794	21	29	0
0	10	0.9	-3	0.46	2.04	83.0431	87.7778	94.384	86.8407	21	30	1
0	10	0.91	-4	0.39	2.02	83.2244	85.5556	94.43	86.6607	21	31	1
0	9	0.77	-55	0.31	2.03	79.5837	60	92.179	88.4474	21	32	0
0	10	0.88	-26	0.47	2.02	82.4131	78.8889	93.511	87.8652	21	33	1
0	9	0.77	-55	0.48	2.03	79.8376	58.8889	91.95	88.7208	21	34	0
0	8	0.59	-27	0.46	2.03	79.0551	93.3333	96.91	83.9943	21	35	0
0	9	0.68	-5	0.35	2.02	80.1866	94.4444	96.542	83.8254	21	36	0
0	10	0.54	-14	0.45	1.95	80.62	92.2222	96.956	84.261	21	37	0
0	10	0.91	-26	0.38	2.03	82.3377	77.7778	93.419	87.6792	21	38	0
0	10	0.66	4	0.36	2.02	81.4192	92.2222	96.175	84.2395	21	39	0
0	8	0.53	-4	0.35	2.02	78.3388	100	98.012	80.7416	22	0	0
0	10	0.87	1	0.37	1.82	83.2988	72.2222	94.889	85.769	22	1	0
0	10	0.87	-51	0.49	2.04	76.3484	54.4444	91.077	89.2833	22	2	0
0	10	0.78	-54	0.41	2.02	77.1956	52.2222	91.169	89.2035	22	3	0
0	8	0.68	-5	0.35	2.03	79.6962	97.7778	96.864	83.1619	22	4	0
0	8	0.54	3	0.46	2.03	78.3698	98.8889	97.737	81.5063	22	5	0
0	10	0.89	-37	0.47	2.04	80.1783	64.4444	92.639	88.3771	22	6	0
0	8	0.76	3	0.48	2.03	80.3268	96.6667	96.221	84.1401	22	7	1
0	10	0.88	-33	0.47	2.04	81.1504	71.1111	92.96	88.2176	22	8	0
0	10	0.76	-51	0.5	2.03	78.861	60	91.582	89.0235	22	9	0
0	8	0.53	-4	0.35	2.02	78.3371	100	98.012	80.7467	22	10	0
0	10	0.87	-29	0.47	2.03	81.9114	76.6667	93.098	88.0658	22	11	0
0	10	0.9	-9	0.45	2.03	83.0291	86.6667	93.787	87.296	22	12	0
0	10	0.91	-4	0.39	2.02	83.2244	85.5556	94.43	86.6607	22	13	0
0	10	0.9	-3	0.46	2.04	83.0431	87.7778	94.384	86.8407	22	14	0
0	10	0.66	4	0.36	2.02	81.4192	92.2222	96.175	84.2395	22	15	0
0	10	0.88	-16	0.47	2.04	82.6582	84.4444	93.925	87.3817	22	16	0
0	10	0.88	-16	0.47	2.04	82.6109	82.2222	93.925	87.3851	22	17	0
0	9	0.86	-15	0.47	2.02	81.6616	88.8889	95.073	86.274	22	18	0
0	10	0.72	-51	0.5	2.02	79.3462	61.1111	91.812	88.8332	22	19	0
0	10	0.88	-26	0.47	2.02	82.4131	78.8889	93.511	87.8652	22	20	0
0	10	0.77	-55	0.44	2.02	77.4813	55.5556	91.353	89.1992	22	21	0
0	9	0.77	-55	0.48	2.03	79.8376	58.8889	91.95	88.7208	22	22	0
0	10	0.64	-58	0.49	2.03	80.6269	57.7778	91.858	88.7792	22	23	0
0	10	0.72	-58	0.49	2.02	77.5518	53.3333	91.261	89.2078	22	24	1
0	10	0.91	-41	0.49	2.04	79.6166	62.2222	92.363	88.5811	22	25	1
0	10	0.78	-54	0.41	2.02	76.9246	53.3333	91.169	89.2095	22	26	0
0	8	0.91	-7	0.38	2.03	81.2626	92.2222	95.67	84.808	22	27	0
0	9	0.86	-9	0.47	2.02	81.5391	90	95.302	86.0948	22	28	0
0	10	0.7	-5	0.39	1.99	81.8432	91.1111	95.762	85.3026	22	29	1
0	10	0.6	-16	0.47	2.04	80.8877	91.1111	95.67	85.6379	22	30	0
0	10	0.91	-26	0.38	2.03	82.3377	77.7778	93.419	87.6792	22	31	0
0	9	0.77	-55	0.31	2.03	79.5837	60	92.179	88.4474	22	32	0
0	10	0.64	-14	0.45	2.04	81.1962	94.4444	95.716	85.6379	22	33	1
0	9	0.89	-5	0.47	2.04	81.4014	90	94.981	86.0134	22	34	1
0	10	0.64	-54	0.45	2.02	80.3864	61.1111	92.271	88.4654	22	35	1
0	10	0.87	-27	0.49	2.03	82.0648	77.7778	93.327	87.9475	22	36	1
0	10	0.76	4	0.34	2.02	82.236	90	95.532	85.1226	22	37	1
0	10	0.77	-5	0.35	2.03	82.2356	90	95.532	85.4141	22	38	0
0	10	0.91	-27	0.47	2.03	82.0904	78.8889	93.373	87.9218	22	39	0
0	8	0.53	-4	0.35	2.02	78.3388	100	98.012	80.7416	23	0	0
0	10	0.87	1	0.37	1.82	83.2988	72.2222	94.889	85.769	23	1	0
0	10	0.87	-51	0.49	2.04	76.3484	54.4444	91.077	89.2833	23	2	0
0	10	0.78	-54	0.41	2.02	77.1956	52.2222	91.169	89.2035	23	3	0
0	8	0.68	-5	0.35	2.03	79.6962	97.7778	96.864	83.1619	23	4	0
0	8	0.54	3	0.46	2.03	78.3698	98.8889	97.737	81.5063	23	5	0
0	8	0.76	3	0.48	2.03	80.3268	96.6667	96.221	84.1401	23	6	0
0	10	0.89	-37	0.47	2.04	80.1783	64.4444	92.639	88.3771	23	7	0
0	10	0.88	-33	0.47	2.04	81.1504	71.1111	92.96	88.2176	23	8	0
0	10	0.91	10	0.39	2.02	83.1822	81.1111	93.97	86.4566	23	9	1
0	10	0.76	-51	0.5	2.03	78.861	60	91.582	89.0235	23	10	0
0	8	0.53	-4	0.35	2.02	78.3371	100	98.012	80.7467	23	11	0
0	10	0.88	-16	0.47	2.04	82.7676	85.5556	93.925	87.3937	23	12	1
0	10	0.9	-9	0.45	2.03	83.0291	86.6667	93.787	87.296	23	13	0
0	10	0.9	-3	0.46	2.04	83.0431	87.7778	94.384	86.8407	23	14	0
0	10	0.87	-29	0.47	2.03	81.9114	76.6667	93.098	88.0658	23	15	0
0	10	0.72	-51	0.5	2.02	79.3462	61.1111	91.812	88.8332	23	16	0
0	10	0.72	-57	0.49	2.02	77.563	54.4444	91.353	89.1607	23	17	1
0	10	0.88	-26	0.47	2.02	82.4131	78.8889	93.511	87.8652	23	18	0
0	9	0.77	-55	0.48	2.03	79.8376	58.8889	91.95	88.7208	23	19	0
0	10	0.89	1	0.37	1.82	83.2614	73.3333	94.889	85.8008	23	20	1
0	10	0.64	-58	0.49	2.03	80.6269	57.7778	91.858	88.7792	23	21	0
0	10	0.91	-41	0.49	2.04	79.6166	62.2222	92.363	88.5811	23	22	0
0	10	0.78	-54	0.41	2.02	76.9246	53.3333	91.169	89.2095	23	23	0
0	10	0.7	-5	0.39	1.99	81.8432	91.1111	95.762	85.3026	23	24	0
0	10	0.91	-4	0.39	2.02	83.2244	85.5556	94.43	86.6607	23	25	0
0	9	0.86	-15	0.47	2.02	81.6616	88.8889	95.073	86.274	23	26	0
0	10	0.64	-14	0.45	2.04	81.1962	94.4444	95.716	85.6379	23	27	0
0	8	0.91	-7	0.38	2.03	81.2626	92.2222	95.67	84.808	23	28	0
0	10	0.77	-55	0.44	2.02	77.4813	55.5556	91.353	89.1992	23	29	0
0	10	0.6	-16	0.47	2.04	80.8877	91.1111	95.67	85.6379	23	30	0
0	10	0.91	-26	0.38	2.03	82.3377	77.7778	93.419	87.6792	23	31	0
0	9	0.77	-55	0.31	2.03	79.5837	60	92.179	88.4474	23	32	0
0	10	0.64	-54	0.45	2.02	80.3864	61.1111	92.271	88.4654	23	33	0
0	10	0.77	-5	0.35	2.03	82.2356	90	95.532	85.4141	23	34	0
0	10	0.76	4	0.34	2.02	82.236	90	95.532	85.1226	23	35	0
0	10	0.87	-27	0.49	2.03	82.0648	77.7778	93.327	87.9475	23	36	0
0	10	0.67	-15	0.47	2.04	81.5522	92.2222	95.716	85.8736	23	37	1
0	9	0.86	-9	0.47	2.02	81.5391	90	95.302	86.0948	23	38	0
0	9	0.91	-4	0.45	2.04	81.4723	88.8889	94.935	86.0983	23	39	1
0	8	0.53	-4	0.35	2.02	78.3388	100	98.012	80.7416	24	0	0
0	10	0.87	1	0.37	1.82	83.2988	72.2222	94.889	85.769	24	1	0
0	10	0.87	-51	0.49	2.04	76.3484	54.4444	91.077	89.2833	24	2	0
0	10	0.79	-55	0.41	2.02	76.4104	51.1111	91.307	89.213	24	3	0
0	8	0.68	-5	0.35	2.03	79.6962	97.7778	96.864	83.1619	24	4	0
0	8	0.54	3	0.46	2.03	78.3698	98.8889	97.737	81.5063	24	5	0
0	8	0.76	3	0.48	2.03	80.3268	96.6667	96.221	84.1401	24	6	0
0	10	0.89	-37	0.47	2.04	80.1783	64.4444	92.639	88.3771	24	7	0
0	8	0.53	-4	0.35	2.02	78.3371	100	98.012	80.7467	24	8	0
0	10	0.76	-51	0.5	2.03	78.861	60	91.582	89.0235	24	9	0
0	10	0.88	-33	0.47	2.04	81.6524	71.1111	92.96	88.2142	24	10	1
0	10	0.88	-16	0.47	2.04	82.7676	85.5556	93.925	87.3937	24	11	0
0	10	0.72	-57	0.49	2.02	77.563	54.4444	91.353	89.1607	24	12	0
0	10	0.9	-9	0.45	2.03	83.0291	86.6667	93.787	87.296	24	13	0
0	10	0.87	-29	0.47	2.03	81.9114	76.6667	93.098	88.0658	24	14	0
0	9	0.77	-55	0.48	2.03	79.8376	58.8889	91.95	88.7208	24	15	0
0	8	0.91	-7	0.38	2.03	81.2626	92.2222	95.67	84.808	24	16	0
0	10	0.89	1	0.37	1.82	83.2614	73.3333	94.889	85.8008	24	17	0
0	10	0.78	-54	0.41	2.02	76.9246	53.3333	91.169	89.2095	24	18	0
0	10	0.91	10	0.39	2.02	83.1822	81.1111	93.97	86.4566	24	19	0
0	10	0.7	-5	0.39	1.99	81.8432	91.1111	95.762	85.3026	24	20	0
0	10	0.93	10	0.39	2.04	83.0452	83.3333	93.557	86.8356	24	21	1
0	10	0.72	-51	0.5	2.02	79.3462	61.1111	91.812	88.8332	24	22	0
0	10	0.91	-4	0.39	2.02	83.2244	85.5556	94.43	86.6607	24	23	0
0	10	0.88	-26	0.47	2.02	82.4131	78.8889	93.511	87.8652	24	24	0
0	10	0.78	-54	0.41	2.02	77.1956	52.2222	91.169	89.2035	24	25	0
0	10	0.89	-37	0.47	2.04	80.6457	63.3333	92.639	88.3659	24	26	1
0	10	0.91	-41	0.49	2.04	79.6166	62.2222	92.363	88.5811	24	27	0
0	10	0.64	-14	0.45	2.04	81.1962	94.4444	95.716	85.6379	24	28	0
0	10	0.88	-8	0.38	2.02	83.0534	85.5556	94.016	86.893	24	29	1
0	10	0.77	-55	0.44	2.02	77.4813	55.5556	91.353	89.1992	24	30	0
0	10	0.64	-58	0.49	2.03	80.6269	57.7778	91.858	88.7792	24	31	0
0	10	0.91	-26	0.38	2.03	82.3377	77.7778	93.419	87.6792	24	32	0
0	9	0.86	-9	0.47	2.02	81.5391	90	95.302	86.0948	24	33	0
0	10	0.6	-16	0.47	2.04	80.8877	91.1111	95.67	85.6379	24	34	0
0	10	0.9	-3	0.46	2.04	83.0431	87.7778	94.384	86.8407	24	35	0
0	10	0.76	4	0.34	2.02	82.236	90	95.532	85.1226	24	36	0
0	10	0.87	-27	0.49	2.03	82.0648	77.7778	93.327	87.9475	24	37	0
0	10	0.64	-54	0.45	2.02	80.3864	61.1111	92.271	88.4654	24	38	0
0	9	0.91	-4	0.45	2.04	81.4723	88.8889	94.935	86.0983	24	39	0
0	8	0.53	-4	0.35	2.02	78.3388	100	98.012	80.7416	25	0	0
0	10	0.78	-54	0.41	2.02	77.1956	52.2222	91.169	89.2035	25	1	0
0	8	0.53	-4	0.35	2.02	78.3371	100	98.012	80.7467	25	2	0
0	10	0.87	-51	0.49	2.04	76.6628	54.4444	91.077	89.285	25	3	1
0	10	0.87	1	0.37	1.82	83.2988	72.2222	94.889	85.769	25	4	0
0	8	0.68	-5	0.35	2.03	79.6962	97.7778	96.864	83.1619	25	5	0
0	8	0.54	3	0.46	2.03	78.3698	98.8889	97.737	81.5063	25	6	0
0	8	0.76	3	0.48	2.03	80.3268	96.6667	96.221	84.1401	25	7	0
0	10	0.64	-14	0.45	2.04	81.1962	94.4444	95.716	85.6379	25	8	0
0	10	0.73	-4	0.34	2.02	81.9812	91.1111	95.808	85.0574	25	9	1
0	10	0.88	-33	0.47	2.04	81.6524	71.1111	92.96	88.2142	25	10	0
0	10	0.9	-9	0.45	2.03	83.0291	86.6667	93.787	87.296	25	11	0
0	10	0.87	-29	0.47	2.03	81.9114	76.6667	93.098	88.0658	25	12	0
0	10	0.87	-37	0.47	2.04	80.4424	66.6667	92.547	88.3453	25	13	1
0	10	0.88	-26	0.47	2.02	82.4131	78.8889	93.511	87.8652	25	14	0
0	10	0.72	-57	0.49	2.02	77.563	54.4444	91.353	89.1607	25	15	0
0	10	0.66	-14	0.49	2.04	81.321	92.2222	95.165	86.0923	25	16	1
0	10	0.78	-54	0.41	2.02	76.9449	54.4444	91.169	89.2104	25	17	1
0	10	0.88	-16	0.47	2.04	82.7676	85.5556	93.925	87.3937	25	18	0
0	10	0.76	-51	0.5	2.03	78.861	60	91.582	89.0235	25	19	0
0	10	0.91	-41	0.49	2.04	79.6166	62.2222	92.363	88.5811	25	20	0
0	10	0.64	-58	0.49	2.03	80.0197	58.8889	91.858	88.7929	25	21	1
0	10	0.88	-8	0.38	2.02	83.0534	85.5556	94.016	86.893	25	22	0
0	10	0.89	-37	0.47	2.04	80.6457	63.3333	92.639	88.3659	25	23	0
0	10	0.89	1	0.37	1.82	83.2614	73.3333	94.889	85.8008	25	24	0
0	10	0.72	-51	0.49	2.02	79.7674	57.7778	91.812	88.78	25	25	1
0	10	0.64	-54	0.45	2.02	80.3864	61.1111	92.271	88.4654	25	26	0
0	10	0.7	-5	0.39	1.99	81.8432	91.1111	95.762	85.3026	25	27	0
0	10	0.91	-26	0.38	2.03	82.3377	77.7778	93.419	87.6792	25	28	0
0	10	0.87	-27	0.49	2.03	82.0648	77.7778	93.327	87.9475	25	29	0
0	10	0.72	-51	0.5	2.02	79.3462	61.1111	91.812	88.8332	25	30	0
0	10	0.76	4	0.34	2.02	82.236	90	95.532	85.1226	25	31	0
0	10	0.89	-45	0.47	2.04	78.8702	60	91.628	88.9986	25	32	1
0	10	0.92	3	0.47	1.82	83.2913	71.1111	94.292	86.4266	25	33	1
0	10	0.91	-4	0.39	2.02	83.2244	85.5556	94.43	86.6607	25	34	0
0	9	0.91	4	0.45	2.04	81.3571	88.8889	94.843	85.781	25	35	1
0	10	0.65	-58	0.49	2.03	79.4858	58.8889	91.674	88.8563	25	36	1
0	10	0.91	10	0.39	2.02	83.1822	81.1111	93.97	86.4566	25	37	0
0	10	0.87	-37	0.5	2.03	80.516	65.5556	92.73	88.3676	25	38	1
0	9	0.86	-9	0.47	2.02	81.5391	90	95.302	86.0948	25	39	0
0	8	0.53	-4	0.35	2.02	78.3388	100	98.012	80.7416	26	0	0
0	10	0.85	-53	0.49	2.02	75.1248	50	91.031	89.3218	26	1	0
0	10	0.87	1	0.37	1.82	83.2988	72.2222	94.889	85.769	26	2	0
0	8	0.68	-5	0.35	2.03	79.6962	97.7778	96.864	83.1619	26	3	0
0	8	0.54	3	0.46	2.03	78.3698	98.8889	97.737	81.5063	26	4	0
0	8	0.76	3	0.48	2.03	80.3268	96.6667	96.221	84.1401	26	5	0
0	10	0.72	-57	0.49	2.02	77.563	54.4444	91.353	89.1607	26	6	0
0	10	0.87	-51	0.5	2.03	76.272	52.2222	91.123	89.3004	26	7	1
0	8	0.53	-4	0.35	2.02	78.3371	100	98.012	80.7467	26	8	0
0	10	0.88	-8	0.38	2.02	83.0534	85.5556	94.016	86.893	26	9	0
0	10	0.73	-4	0.34	2.02	81.9812	91.1111	95.808	85.0574	26	10	0
0	10	0.64	-14	0.45	2.04	81.1962	94.4444	95.716	85.6379	26	11	0
0	10	0.9	-9	0.45	2.03	83.0291	86.6667	93.787	87.296	26	12	0
0	10	0.92	3	0.47	1.82	83.2913	71.1111	94.292	86.4266	26	13	0
0	10	0.91	10	0.39	2.02	83.1822	81.1111	93.97	86.4566	26	14	0
0	10	0.87	-37	0.47	2.04	80.4424	66.6667	92.547	88.3453	26	15	0
0	10	0.91	-4	0.39	2.02	83.2244	85.5556	94.43	86.6607	26	16	0
0	10	0.88	-26	0.47	2.02	82.4131	78.8889	93.511	87.8652	26	17	0
0	10	0.87	-29	0.47	2.03	81.9114	76.6667	93.098	88.0658	26	18	0
0	10	0.87	-51	0.49	2.04	76.6628	54.4444	91.077	89.285	26	19	0
0	10	0.88	-16	0.47	2.04	82.7676	85.5556	93.925	87.3937	26	20	0
0	10	0.87	-37	0.46	2.04	80.6594	65.5556	92.639	88.3419	26	21	1
0	10	0.72	-51	0.49	2.02	79.7674	57.7778	91.812	88.78	26	22	0
0	10	0.88	-33	0.47	2.04	81.6524	71.1111	92.96	88.2142	26	23	0
0	10	0.89	1	0.37	1.82	83.2614	73.3333	94.889	85.8008	26	24	0
0	10	0.91	-41	0.49	2.04	79.6166	62.2222	92.363	88.5811	26	25	0
0	10	0.87	-44	0.49	2.04	79.1368	58.8889	91.49	88.9335	26	26	1
0	10	0.91	-26	0.38	2.03	82.3377	77.7778	93.419	87.6792	26	27	0
0	9	0.86	-9	0.47	2.02	81.5391	90	95.302	86.0948	26	28	0
0	9	0.91	4	0.45	2.04	81.3571	88.8889	94.843	85.781	26	29	0
0	10	0.87	-27	0.49	2.03	82.0648	77.7778	93.327	87.9475	26	30	0
0	9	0.78	-54	0.4	2.04	79.8119	61.1111	92.179	88.6471	26	31	1
0	10	0.64	-58	0.49	2.03	80.0197	58.8889	91.858	88.7929	26	32	0
0	10	0.66	-14	0.49	2.04	81.321	92.2222	95.165	86.0923	26	33	0
0	10	0.78	-54	0.41	2.02	77.1956	52.2222	91.169	89.2035	26	34	0
0	10	0.76	3	0.48	2.03	82.2036	90	95.394	85.6121	26	35	1
0	10	0.87	-29	0.47	2.03	81.7894	78.8889	93.098	88.0513	26	36	1
0	10	0.76	-51	0.5	2.03	78.861	60	91.582	89.0235	26	37	0
0	10	0.89	-37	0.47	2.04	80.6457	63.3333	92.639	88.3659	26	38	0
0	10	0.66	-14	0.49	2.02	81.4041	91.1111	95.165	86.0665	26	39	1
0	8	0.53	-4	0.35	2.02	78.3388	100	98.012	80.7416	27	0	0
0	10	0.85	-53	0.49	2.02	75.1248	50	91.031	89.3218	27	1	0
0	10	0.87	1	0.37	1.82	83.2988	72.2222	94.889	85.769	27	2	0
0	10	0.85	-53	0.49	2.03	76.6144	52.2222	90.985	89.291	27	3	1
0	8	0.53	-4	0.35	2.02	78.3371	100	98.012	80.7467	27	4	0
0	8	0.68	-5	0.35	2.03	79.6962	97.7778	96.864	83.1619	27	5	0
0	8	0.54	3	0.46	2.03	78.3698	98.8889	97.737	81.5063	27	6	0
0	8	0.76	3	0.48	2.03	80.3268	96.6667	96.221	84.1401	27	7	0
0	10	0.73	-4	0.34	2.02	81.9812	91.1111	95.808	85.0574	27	8	0
0	10	0.72	-57	0.49	2.02	77.563	54.4444	91.353	89.1607	27	9	0
0	10	0.64	-14	0.45	2.04	81.1962	94.4444	95.716	85.6379	27	10	0
0	10	0.9	-9	0.45	2.03	83.0291	86.6667	93.787	87.296	27	11	0
0	10	0.87	-52	0.47	2.03	76.1216	53.3333	91.031	89.2901	27	12	1
0	10	0.78	-54	0.41	2.02	77.1956	52.2222	91.169	89.2035	27	13	0
0	10	0.87	-44	0.49	1.98	78.4792	57.7778	91.49	88.9609	27	14	1
0	10	0.87	-37	0.47	2.04	80.4424	66.6667	92.547	88.3453	27	15	0
0	10	0.76	-51	0.5	2.03	78.861	60	91.582	89.0235	27	16	0
0	9	0.78	-54	0.4	2.04	79.8119	61.1111	92.179	88.6471	27	17	0
0	10	0.87	-29	0.47	2.03	81.9114	76.6667	93.098	88.0658	27	18	0
0	10	0.88	-33	0.47	2.04	81.6524	71.1111	92.96	88.2142	27	19	0
0	10	0.88	-16	0.48	2.04	82.6286	84.4444	93.97	87.4211	27	20	1
0	10	0.91	-41	0.49	2.04	79.6166	62.2222	92.363	88.5811	27	21	0
0	10	0.85	-37	0.47	2.04	80.7251	66.6667	92.914	88.2236	27	22	0
0	10	0.88	-8	0.38	2.02	83.0534	85.5556	94.016	86.893	27	23	0
0	10	0.91	10	0.39	2.02	83.1822	81.1111	93.97	86.4566	27	24	0
0	10	0.88	-26	0.47	2.02	82.4131	78.8889	93.511	87.8652	27	25	0
0	10	0.87	-51	0.5	2.03	76.272	52.2222	91.123	89.3004	27	26	0
0	10	0.64	-58	0.49	2.03	80.0197	58.8889	91.858	88.7929	27	27	0
0	10	0.91	-4	0.39	2.02	83.2244	85.5556	94.43	86.6607	27	28	0
0	10	0.87	-51	0.49	2.04	76.6628	54.4444	91.077	89.285	27	29	0
0	10	0.88	-16	0.47	2.04	82.7676	85.5556	93.925	87.3937	27	30	0
0	10	0.89	-37	0.47	2.04	80.1683	64.4444	92.639	88.3728	27	31	0
0	9	0.9	-9	0.45	2.03	81.6502	87.7778	95.073	86.2054	27	32	0
0	9	0.88	4	0.46	2.04	81.2176	88.8889	94.797	85.7159	27	33	1
0	10	0.76	3	0.48	2.03	82.2036	90	95.394	85.6121	27	34	0
0	10	0.66	-14	0.49	2.04	81.321	92.2222	95.165	86.0923	27	35	0
0	10	0.89	1	0.37	1.82	83.2614	73.3333	94.889	85.8008	27	36	0
0	10	0.87	-26	0.49	2.03	82.031	80	93.327	87.9535	27	37	1
0	10	0.87	-44	0.49	2.04	79.1368	58.8889	91.49	88.9335	27	38	0
0	9	0.86	-9	0.47	2.02	81.5391	90	95.302	86.0948	27	39	0
0	8	0.53	-4	0.35	2.02	78.3388	100	98.012	80.7416	28	0	0
0	10	0.85	-53	0.49	2.02	75.1248	50	91.031	89.3218	28	1	0
0	10	0.87	1	0.37	1.82	83.2988	72.2222	94.889	85.769	28	2	0
0	10	0.85	-53	0.49	2.03	76.6144	52.2222	90.985	89.291	28	3	0
0	10	0.87	-51	0.5	2.02	76.1679	53.3333	91.077	89.3244	28	4	1
0	8	0.68	-5	0.35	2.03	79.6962	97.7778	96.864	83.1619	28	5	0
0	8	0.54	3	0.46	2.03	78.3698	98.8889	97.737	81.5063	28	6	0
0	8	0.76	3	0.48	2.03	80.3268	96.6667	96.221	84.1401	28	7	0
0	10	0.73	-4	0.34	2.02	81.9812	91.1111	95.808	85.0574	28	8	0
0	10	0.72	-57	0.49	2.02	77.563	54.4444	91.353	89.1607	28	9	0
0	10	0.88	-26	0.47	2.02	82.4131	78.8889	93.511	87.8652	28	10	0
0	10	0.87	-29	0.47	2.03	81.9114	76.6667	93.098	88.0658	28	11	0
0	8	0.53	-4	0.35	2.02	78.3371	100	98.012	80.7467	28	12	0
0	10	0.85	-37	0.47	2.04	80.7251	66.6667	92.914	88.2236	28	13	0
0	10	0.64	-58	0.49	2.03	80.0197	58.8889	91.858	88.7929	28	14	0
0	10	0.91	-41	0.49	2.04	79.6166	62.2222	92.363	88.5811	28	15	0
0	10	0.88	-16	0.48	2.04	82.6286	84.4444	93.97	87.4211	28	16	0
0	10	0.87	-44	0.49	1.98	78.4792	57.7778	91.49	88.9609	28	17	0
0	10	0.64	-14	0.45	2.04	81.1962	94.4444	95.716	85.6379	28	18	0
0	10	0.89	1	0.37	1.82	83.2614	73.3333	94.889	85.8008	28	19	0
0	9	0.78	-54	0.4	2.04	79.8119	61.1111	92.179	88.6471	28	20	0
0	10	0.87	-52	0.47	2.03	76.1216	53.3333	91.031	89.2901	28	21	0
0	10	0.91	-9	0.47	2.03	83.197	82.2222	94.154	87.1091	28	22	1
0	10	0.66	-14	0.49	2.04	81.321	92.2222	95.165	86.0923	28	23	0
0	10	0.76	-51	0.5	2.03	78.861	60	91.582	89.0235	28	24	0
0	10	0.91	-4	0.39	2.02	83.2244	85.5556	94.43	86.6607	28	25	0
0	10	0.88	-33	0.47	2.04	81.6524	71.1111	92.96	88.2142	28	26	0
0	10	0.89	-37	0.47	2.04	80.1683	64.4444	92.639	88.3728	28	27	0
0	10	0.75	-55	0.4	2.03	77.9901	53.3333	91.398	89.1255	28	28	1
0	10	0.76	3	0.48	2.03	82.2036	90	95.394	85.6121	28	29	0
0	10	0.87	-44	0.49	2.04	79.1368	58.8889	91.49	88.9335	28	30	0
0	10	0.91	10	0.39	2.02	83.1822	81.1111	93.97	86.4566	28	31	0
0	10	0.88	-8	0.38	2.02	83.0534	85.5556	94.016	86.893	28	32	0
0	9	0.88	4	0.46	2.04	81.2176	88.8889	94.797	85.7159	28	33	0
0	10	0.88	-26	0.48	2.04	81.704	77.7778	93.282	87.9372	28	34	0
0	10	0.9	-9	0.45	2.03	83.0291	86.6667	93.787	87.296	28	35	0
0	10	0.76	4	0.45	2.03	82.1786	87.7778	95.211	85.517	28	36	0
0	9	0.9	-9	0.45	2.03	81.6502	87.7778	95.073	86.2054	28	37	0
0	10	0.9	-37	0.45	2.04	80.5213	65.5556	92.409	88.3651	28	38	1
0	10	0.87	-26	0.49	2.03	82.031	80	93.327	87.9535	28	39	0
0	8	0.53	-4	0.35	2.02	78.3388	100	98.012	80.7416	29	0	0
0	10	0.87	1	0.37	1.82	83.2988	72.2222	94.889	85.769	29	1	0
0	10	0.86	-53	0.49	2.04	75.0961	52.2222	90.801	89.3244	29	2	1
0	10	0.85	-53	0.5	2.02	76.1092	51.1111	91.031	89.3218	29	3	1
0	8	0.53	-4	0.35	2.02	78.3371	100	98.012	80.7467	29	4	0
0	8	0.68	-5	0.35	2.03	79.6962	97.7778	96.864	83.1619	29	5	0
0	8	0.54	3	0.46	2.03	78.3698	98.8889	97.737	81.5063	29	6	0
0	8	0.76	3	0.48	2.03	80.3268	96.6667	96.221	84.1401	29	7	0
0	10	0.68	-5	0.35	2.03	81.5896	93.3333	95.854	85.0026	29	8	1
0	10	0.72	-57	0.49	2.02	77.563	54.4444	91.353	89.1607	29	9	0
0	10	0.85	-53	0.49	2.03	76.6144	52.2222	90.985	89.291	29	10	0
0	10	0.85	-37	0.47	2.04	80.7251	66.6667	92.914	88.2236	29	11	0
0	10	0.9	-9	0.45	2.03	83.0291	86.6667	93.787	87.296	29	12	0
0	10	0.88	-16	0.48	2.04	82.6286	84.4444	93.97	87.4211	29	13	0
0	10	0.64	-58	0.49	2.03	80.0197	58.8889	91.858	88.7929	29	14	0
0	10	0.88	-33	0.47	2.04	81.6524	71.1111	92.96	88.2142	29	15	0
0	10	0.95	-26	0.35	2.03	82.0317	75.5556	93.144	87.8198	29	16	1
0	10	0.87	-48	0.49	2.04	77.8656	56.6667	91.582	89.1701	29	17	1
0	10	0.64	-14	0.45	2.04	81.1962	94.4444	95.716	85.6379	29	18	0
0	9	0.78	-54	0.4	2.04	79.8119	61.1111	92.179	88.6471	29	19	0
0	10	0.88	-26	0.47	2.02	82.4131	78.8889	93.511	87.8652	29	20	0
0	10	0.91	-4	0.39	2.02	83.2244	85.5556	94.43	86.6607	29	21	0
0	10	0.76	3	0.48	2.03	82.2036	90	95.394	85.6121	29	22	0
0	10	0.66	-14	0.49	2.04	81.321	92.2222	95.165	86.0923	29	23	0
0	10	0.85	-53	0.46	2.02	75.8239	52.2222	91.031	89.3021	29	24	1
0	9	0.88	4	0.46	2.04	81.2176	88.8889	94.797	85.7159	29	25	0
0	10	0.73	-4	0.34	2.02	81.9812	91.1111	95.808	85.0574	29	26	0
0	10	0.87	-29	0.47	2.03	81.9114	76.6667	93.098	88.0658	29	27	0
0	10	0.91	-41	0.49	2.04	79.6166	62.2222	92.363	88.5811	29	28	0
0	10	0.85	-37	0.5	2.04	81.0372	64.4444	92.822	88.2296	29	29	0
0	10	0.91	-9	0.47	2.03	83.197	82.2222	94.154	87.1091	29	30	0
0	10	0.9	-37	0.45	2.04	80.5213	65.5556	92.409	88.3651	29	31	0
0	10	0.89	-37	0.47	2.04	80.1683	64.4444	92.639	88.3728	29	32	0
0	10	0.87	-51	0.5	2.02	76.1679	53.3333	91.077	89.3244	29	33	0
0	10	0.88	-8	0.38	2.02	83.0534	85.5556	94.016	86.893	29	34	0
0	10	0.76	4	0.45	2.03	82.1786	87.7778	95.211	85.517	29	35	0
0	10	0.88	-23	0.48	2.04	82.3676	81.1111	94.154	87.4408	29	36	1
0	10	0.88	-26	0.48	2.04	81.704	77.7778	93.282	87.9372	29	37	0
0	10	0.91	10	0.39	2.02	83.1822	81.1111	93.97	86.4566	29	38	0
0	10	0.87	-26	0.49	2.03	82.031	80	93.327	87.9535	29	39	0

## Sheet: West-HSD
WFO	SDN	SDD	SDA	OWR	Window height	UDI	sDA	EUI	TCP	Generation	Indvidual	Pareto
90	2	0.2	-4	0.41	1.57	78.3869	90	113.812	79.2533	0	0	0
90	1	0.32	-22	0.5	1.61	75.8574	97.7778	116.108	78.6917	0	1	0
90	4	0.35	14	0.38	1.63	92.2578	65.5556	100.263	86.0948	0	2	0
90	5	0.18	-41	0.25	1.77	75.8051	80	113.169	78.5228	0	3	0
90	2	0.81	-23	0.43	1.89	78.5632	100	109.954	81.1	0	4	0
90	3	0.75	24	0.11	2.03	91.952	58.8889	96.221	86.9067	0	5	0
90	4	0.71	-3	0.2	1.16	85.0127	28.8889	99.114	86.0991	0	6	0
90	3	0.25	-18	0.38	1.22	81.351	58.8889	108.254	81.7833	0	7	0
90	2	0.59	-23	0.5	1.87	77.1339	100	111.883	80.3892	0	8	0
90	3	0.43	-59	0.35	1.82	76.1777	68.8889	109.357	81.2346	0	9	0
90	2	0.43	-3	0.25	1.44	84.7769	72.2222	108.484	80.9251	0	10	0
90	2	0.16	-40	0.21	1.28	77.8321	64.4444	114.225	77.3457	0	11	0
90	4	0.26	-44	0.44	2.03	73.3691	97.7778	113.674	79.3587	0	12	0
90	2	0.99	18	0.44	1.63	89.4752	53.3333	96.772	87.7246	0	13	0
90	1	0.22	-51	0.22	0.96	76.448	53.3333	112.709	78.1396	0	14	0
90	1	0.93	-3	0.43	2.03	76.5417	100	113.031	79.958	0	15	0
90	3	0.71	-22	0.24	1.41	83.9783	60	105.085	82.7598	0	16	0
90	4	0.73	-23	0.44	1.87	85.2344	74.4444	104.626	84.1572	0	17	0
90	3	0.36	29	0.42	1.2	81.2391	37.7778	98.426	87.5514	0	18	0
90	4	0.82	1	0.13	1.14	74.7012	8.88889	97.323	86.6838	0	19	0
90	3	0.58	-19	0.25	1.88	81.8182	96.6667	108.622	80.7527	0	20	0
90	3	0.2	22	0.43	1.17	84.3788	52.2222	104.947	83.828	0	21	0
90	3	0.53	18	0.18	1.52	90.1194	54.4444	99.344	86.2972	0	22	0
90	2	0.37	-20	0.19	1.49	79.7572	82.2222	112.755	78.3642	0	23	0
90	2	0.26	10	0.23	1.68	79.6026	92.2222	112.618	78.7603	0	24	0
90	1	0.26	-4	0.43	0.91	78.1236	48.8889	109.081	81.2663	0	25	0
90	2	0.57	-17	0.13	0.96	79.0921	46.6667	105.59	80.9576	0	26	0
90	2	0.62	-1	0.17	1.96	82.0276	100	110.229	79.7599	0	27	0
90	2	0.69	0	0.18	1.62	87.6807	80	106.325	81.8467	0	28	0
90	3	0.99	9	0.29	1.76	91.3183	46.6667	95.578	87.4306	0	29	0
90	2	0.22	-21	0.28	1.61	76.585	93.3333	115.741	77.9827	0	30	0
90	2	0.9	-54	0.13	1.85	75.8082	68.8889	110.551	78.6411	0	31	0
90	3	0.72	-25	0.45	1.22	78.4239	48.8889	103.064	84.3656	0	32	0
90	3	0.12	-43	0.26	1	74.5393	47.7778	110.183	79.7428	0	33	0
90	2	0.51	15	0.48	1.51	87.6224	64.4444	103.799	84.483	0	34	0
90	2	0.1	-59	0.25	1.75	73.2753	100	119.737	76.0091	0	35	0
90	3	0.65	-11	0.24	1	81.3661	42.2222	102.192	84.0672	0	36	0
90	4	0.34	-49	0.29	1.48	73.4752	51.1111	107.29	81.7953	0	37	0
90	2	0.72	4	0.44	1.97	85.1373	100	106.371	83.7114	0	38	0
90	2	0.3	-3	0.18	0.88	79.209	41.1111	106.463	81.1394	0	39	0
90	4	0.35	14	0.38	1.63	92.2578	65.5556	100.263	86.0948	1	0	0
90	3	0.75	24	0.11	2.03	91.952	58.8889	96.221	86.9067	1	1	0
90	2	0.99	18	0.44	1.63	89.4752	53.3333	96.772	87.7246	1	2	0
90	3	0.99	9	0.29	1.76	91.3183	46.6667	95.578	87.4306	1	3	0
90	2	0.72	4	0.44	1.97	85.1373	100	106.371	83.7114	1	4	0
90	3	0.75	23	0.11	2.03	92.0864	58.8889	96.405	86.8253	1	5	0
90	3	0.99	9	0.22	1.8	91.8761	52.2222	95.945	87.2445	1	6	0
90	4	0.93	-3	0.43	2.03	94.7057	97.7778	98.931	85.8753	1	7	0
90	3	0.36	29	0.42	1.2	81.2391	37.7778	98.426	87.5514	1	8	0
90	3	0.36	29	0.45	1.2	80.7198	38.8889	98.38	87.5789	1	9	0
90	2	0.81	-23	0.43	1.89	78.5632	100	109.954	81.1	1	10	0
90	2	0.62	-1	0.17	1.93	82.3873	100	110	79.8302	1	11	0
90	3	0.58	-19	0.25	1.88	81.98	98.8889	108.622	80.7673	1	12	0
90	2	0.81	-23	0.43	1.89	78.6757	100	109.954	81.0888	1	13	0
90	3	0.53	18	0.18	1.52	90.1194	54.4444	99.344	86.2972	1	14	0
90	4	0.71	-3	0.2	1.16	85.0127	28.8889	99.114	86.0991	1	15	0
90	4	0.82	1	0.13	1.14	74.7012	8.88889	97.323	86.6838	1	16	0
90	4	0.73	-23	0.44	1.87	85.2344	74.4444	104.626	84.1572	1	17	0
90	2	0.69	0	0.18	1.62	87.6807	80	106.325	81.8467	1	18	0
90	2	0.51	15	0.48	1.51	87.6224	64.4444	103.799	84.483	1	19	0
90	5	0.81	-23	0.26	1.99	87.3358	72.2222	100.814	84.4187	1	20	0
90	4	0.73	-23	0.44	1.86	85.2201	73.3333	104.626	84.1701	1	21	0
90	2	0.53	19	0.17	1.96	84.1253	94.4444	107.657	81.1866	1	22	0
90	2	0.51	-18	0.48	1.61	80.7729	90	110.091	81.2989	1	23	0
90	2	0.62	-1	0.17	1.96	82.0276	100	110.229	79.7599	1	24	0
90	3	0.58	-19	0.25	1.88	81.8182	96.6667	108.622	80.7527	1	25	0
90	2	0.81	-23	0.43	1.89	78.5723	100	109.954	81.0862	1	26	0
90	2	0.63	-2	0.18	1.52	87.3849	76.6667	106.831	81.4721	1	27	0
90	3	0.72	-25	0.45	1.22	78.4239	48.8889	103.064	84.3656	1	28	0
90	3	0.65	-11	0.24	1	81.3661	42.2222	102.192	84.0672	1	29	0
90	3	0.62	-11	0.26	1	81.6562	43.3333	102.33	84.1007	1	30	0
90	3	0.65	-11	0.24	1.14	86.9099	50	102.651	83.8435	1	31	0
90	4	0.64	-21	0.2	1.16	74.7326	45.5556	102.467	83.6531	1	32	0
90	3	0.71	-22	0.24	1.41	83.9783	60	105.085	82.7598	1	33	0
90	3	0.2	22	0.43	1.17	84.3788	52.2222	104.947	83.828	1	34	0
90	3	0.2	22	0.43	1.17	84.3753	52.2222	104.947	83.8357	1	35	0
90	5	0.32	-41	0.5	1.61	75.6471	56.6667	104.856	83.6686	1	36	0
90	2	0.43	-3	0.25	1.44	84.7769	72.2222	108.484	80.9251	1	37	0
90	3	0.58	-11	0.24	1	82.3643	44.4444	102.697	83.7989	1	38	0
90	3	0.72	-25	0.42	1.22	76.9386	47.7778	103.11	84.3227	1	39	0
90	3	0.75	24	0.11	2.03	91.952	58.8889	96.221	86.9067	2	0	0
90	3	0.75	23	0.11	2.03	92.0864	58.8889	96.405	86.8253	2	1	0
90	3	0.99	9	0.22	1.8	91.8761	52.2222	95.945	87.2445	2	2	0
90	4	0.93	-3	0.43	2.03	94.7057	97.7778	98.931	85.8753	2	3	0
90	4	0.92	-11	0.24	2.03	92.8033	100	102.467	84.1281	2	4	0
90	4	0.36	14	0.38	1.63	92.509	63.3333	100.125	86.1068	2	5	0
90	3	0.75	24	0.44	2	91.6493	54.4444	95.165	88.2476	2	6	0
90	3	0.75	24	0.11	2.03	91.7469	60	96.221	86.8964	2	7	0
90	4	0.35	14	0.4	1.63	92.4051	67.7778	100.217	86.1008	2	8	0
90	5	0.81	-23	0.26	1.99	87.3358	72.2222	100.814	84.4187	2	9	0
90	4	0.63	-1	0.14	1.93	93.743	96.6667	101.87	83.936	2	10	0
90	3	0.41	29	0.45	1.97	89.3273	83.3333	102.743	85.0111	2	11	0
90	2	0.72	4	0.44	1.97	85.1373	100	106.371	83.7114	2	12	0
90	2	0.99	18	0.44	1.63	89.4752	53.3333	96.772	87.7246	2	13	0
90	3	0.99	9	0.29	1.76	91.3183	46.6667	95.578	87.4306	2	14	0
90	3	0.7	10	0.42	1.22	80.2549	17.7778	96.634	88.1276	2	15	0
90	3	0.53	18	0.18	1.52	90.1194	54.4444	99.344	86.2972	2	16	0
90	4	0.35	14	0.38	1.63	92.2578	65.5556	100.263	86.0948	2	17	0
90	5	0.73	-23	0.44	1.87	87.2974	67.7778	100.676	84.9211	2	18	0
90	4	0.81	1	0.13	1.15	76.6231	8.88889	97.415	86.6469	2	19	0
90	3	0.55	18	0.25	1.14	74.2173	10	97.185	87.9861	2	20	0
90	4	0.81	1	0.13	1.5	89.9881	36.6667	97.645	86.3409	2	21	0
90	2	0.51	-18	0.48	1.61	80.7729	90	110.091	81.2989	2	22	0
90	2	0.62	-1	0.17	1.93	82.3873	100	110	79.8302	2	23	0
90	3	0.32	23	0.43	1.5	89.4584	63.3333	102.651	84.9143	2	24	0
90	3	0.53	17	0.2	1.44	88.9093	48.8889	99.206	86.4318	2	25	0
90	4	0.58	-18	0.25	1.8	87.0621	87.7778	105.912	82.6646	2	26	0
90	5	0.79	-23	0.21	1.99	87.2674	72.2222	101.319	83.9918	2	27	0
90	3	0.58	-19	0.25	1.88	81.98	98.8889	108.622	80.7673	2	28	0
90	2	0.53	19	0.17	1.96	84.1253	94.4444	107.657	81.1866	2	29	0
90	4	0.64	-23	0.44	1.86	84.5639	78.8889	105.453	83.5305	2	30	0
90	2	0.82	-23	0.43	1.88	78.8432	100	109.632	81.2689	2	31	0
90	4	0.28	22	0.43	1.17	83.518	38.8889	98.609	87.3654	2	32	0
90	2	0.69	0	0.18	1.62	87.6948	81.1111	106.325	81.8347	2	33	0
90	4	0.82	1	0.13	1.14	74.7012	8.88889	97.323	86.6838	2	34	0
90	3	0.36	29	0.45	1.2	80.7198	38.8889	98.38	87.5789	2	35	0
90	4	0.73	-23	0.44	1.87	85.2344	74.4444	104.626	84.1572	2	36	0
90	2	0.51	15	0.48	1.51	87.6224	64.4444	103.799	84.483	2	37	0
90	2	0.52	11	0.48	1.51	87.6354	65.5556	104.121	84.3073	2	38	0
90	2	0.69	0	0.18	1.62	87.6807	80	106.325	81.8467	2	39	0
90	3	0.75	24	0.11	2.03	91.952	58.8889	96.221	86.9067	3	0	0
90	3	0.75	23	0.11	2.03	92.0864	58.8889	96.405	86.8253	3	1	0
90	3	0.99	9	0.22	1.8	91.8761	52.2222	95.945	87.2445	3	2	0
90	4	0.93	-3	0.43	2.03	94.7057	97.7778	98.931	85.8753	3	3	0
90	4	0.92	-11	0.24	2.03	92.8033	100	102.467	84.1281	3	4	0
90	3	0.75	24	0.44	2	91.6493	54.4444	95.165	88.2476	3	5	0
90	4	0.35	14	0.4	1.63	92.4051	67.7778	100.217	86.1008	3	6	0
90	3	0.75	24	0.11	2.03	91.7904	60	96.221	86.899	3	7	0
90	4	0.64	11	0.41	1.22	68.7282	5.55556	94.705	89.6571	3	8	0
90	4	0.81	1	0.13	1.8	93.5704	71.1111	98.242	85.7613	3	9	0
90	3	0.85	17	0.48	1.91	91.4046	54.4444	95.211	88.3325	3	10	1
90	2	0.99	24	0.44	1.63	86.3148	42.2222	95.302	88.9275	3	11	0
90	3	0.74	18	0.42	2	92.999	63.3333	97.231	87.1751	3	12	0
90	3	0.75	24	0.11	2.02	91.9192	56.6667	96.175	86.9316	3	13	0
90	3	0.81	24	0.42	2.03	90.8214	53.3333	93.97	88.8435	3	14	1
90	4	0.92	-11	0.25	2.03	92.7717	100	102.467	84.2087	3	15	0
90	4	0.93	-3	0.43	2.03	94.6808	95.5556	98.931	85.8839	3	16	0
90	3	0.75	24	0.11	2.03	91.7072	58.8889	96.221	86.8999	3	17	0
90	4	0.63	-1	0.14	1.93	93.743	96.6667	101.87	83.936	3	18	0
90	4	0.35	14	0.38	1.63	92.2578	65.5556	100.263	86.0948	3	19	0
90	3	0.75	24	0.11	2.03	91.7469	60	96.221	86.8964	3	20	0
90	3	0.99	9	0.29	1.76	91.3183	46.6667	95.578	87.4306	3	21	0
90	4	0.36	14	0.38	1.63	92.509	63.3333	100.125	86.1068	3	22	0
90	3	0.69	9	0.22	1.62	92.1782	57.7778	99.206	86.3777	3	23	0
90	2	0.99	7	0.44	1.63	91.7463	63.3333	99.62	86.4249	3	24	0
90	2	0.81	17	0.43	1.63	90.6844	62.2222	99.39	86.7044	3	25	0
90	2	0.99	18	0.44	1.63	89.4752	53.3333	96.772	87.7246	3	26	0
90	3	0.75	26	0.44	2	90.4926	51.1111	94.292	88.6377	3	27	0
90	2	0.72	4	0.44	1.97	85.1792	100	106.371	83.714	3	28	0
90	4	0.65	-1	0.44	1.93	93.9786	94.4444	100.355	85.4561	3	29	0
90	4	0.73	-3	0.45	1.87	94.2588	91.1111	99.987	85.667	3	30	0
90	3	0.7	10	0.42	1.22	80.2549	17.7778	96.634	88.1276	3	31	0
90	2	0.72	4	0.44	1.97	85.1373	100	106.371	83.7114	3	32	0
90	2	0.99	0	0.18	1.8	90.1132	91.1111	103.983	83.2467	3	33	0
90	3	0.54	24	0.17	1.99	91.9777	72.2222	100.906	85.2598	3	34	0
90	3	0.53	18	0.18	1.52	90.1194	54.4444	99.344	86.2972	3	35	0
90	4	0.81	1	0.13	1.5	89.9881	36.6667	97.645	86.3409	3	36	0
90	3	0.41	29	0.45	1.97	89.3273	83.3333	102.743	85.0111	3	37	0
90	2	0.99	18	0.44	1.63	89.359	50	96.772	87.7238	3	38	0
90	3	0.7	10	0.42	1.35	86.2798	35.5556	97.048	87.7855	3	39	0
90	3	0.99	9	0.22	1.8	91.8761	52.2222	95.945	87.2445	4	0	0
90	4	0.93	-3	0.43	2.03	94.7057	97.7778	98.931	85.8753	4	1	0
90	3	0.75	24	0.44	2	91.6493	54.4444	95.165	88.2476	4	2	0
90	3	0.75	24	0.11	2.03	91.7904	60	96.221	86.899	4	3	0
90	4	0.64	11	0.41	1.22	68.7282	5.55556	94.705	89.6571	4	4	0
90	4	0.81	1	0.13	1.8	93.5704	71.1111	98.242	85.7613	4	5	0
90	3	0.85	17	0.48	1.91	91.4046	54.4444	95.211	88.3325	4	6	0
90	2	0.99	24	0.44	1.63	86.3148	42.2222	95.302	88.9275	4	7	0
90	3	0.74	18	0.42	2	92.999	63.3333	97.231	87.1751	4	8	0
90	3	0.81	24	0.42	2.03	90.8214	53.3333	93.97	88.8435	4	9	0
90	3	0.93	24	0.1	2.04	87.476	37.7778	93.006	88.4911	4	10	0
90	3	0.75	20	0.11	2.03	93.0057	64.4444	97.783	86.2954	4	11	0
90	4	0.58	-1	0.44	1.94	93.1096	98.8889	101.778	85.2092	4	12	0
90	3	0.81	24	0.42	2.03	90.7796	53.3333	93.97	88.8503	4	13	1
90	4	0.93	-3	0.43	2.03	94.6888	97.7778	98.931	85.8925	4	14	0
90	4	0.98	-3	0.2	2.03	94.884	95.5556	99.114	85.4381	4	15	0
90	3	0.75	23	0.23	2.03	92.0967	58.8889	95.854	87.067	4	16	0
90	3	0.77	20	0.11	2.03	92.6408	64.4444	97.323	86.6898	4	17	0
90	3	0.75	26	0.44	2	90.2883	54.4444	94.292	88.6377	4	18	0
90	3	0.74	18	0.42	1.91	92.5388	61.1111	96.864	87.3585	4	19	0
90	4	0.89	-3	0.44	1.87	94.5152	84.4444	98.38	86.2577	4	20	0
90	4	0.93	-10	0.44	2.03	93.298	100	101.732	85.1638	4	21	0
90	4	0.95	-3	0.43	2.03	94.6849	95.5556	98.747	85.9774	4	22	0
90	4	0.93	-3	0.43	2.03	94.6808	95.5556	98.931	85.8839	4	23	0
90	4	0.92	-11	0.25	2.03	92.8139	100	102.467	84.2181	4	24	0
90	3	0.99	9	0.29	1.76	91.3183	46.6667	95.578	87.4306	4	25	0
90	3	0.75	26	0.44	2	90.4926	51.1111	94.292	88.6377	4	26	0
90	3	0.75	26	0.44	1.99	90.4393	50	94.338	88.6557	4	27	0
90	4	0.63	-1	0.14	1.93	93.743	96.6667	101.87	83.936	4	28	0
90	4	0.92	-11	0.23	2	93.1341	100	102.421	84.1358	4	29	0
90	2	0.99	18	0.44	1.63	89.4752	53.3333	96.772	87.7246	4	30	0
90	4	0.35	14	0.4	1.63	92.4051	67.7778	100.217	86.1008	4	31	0
90	4	0.95	-11	0.25	1.93	93.4243	97.7778	101.595	84.5859	4	32	0
90	3	0.99	-1	0.18	1.52	92.3122	55.5556	98.747	86.2046	4	33	0
90	2	0.73	24	0.45	1.63	89.7341	56.6667	98.977	86.9916	4	34	0
90	2	0.81	17	0.43	1.63	90.6844	62.2222	99.39	86.7044	4	35	0
90	3	0.99	10	0.22	1.8	91.4454	47.7778	95.716	87.3071	4	36	0
90	2	0.99	7	0.44	1.63	91.91	64.4444	99.62	86.4378	4	37	0
90	3	0.69	27	0.17	1.95	91.1182	53.3333	95.624	87.3251	4	38	0
90	4	0.36	14	0.38	1.63	92.509	63.3333	100.125	86.1068	4	39	0
90	4	0.93	-3	0.43	2.03	94.7057	97.7778	98.931	85.8753	5	0	0
90	3	0.75	24	0.44	2	91.6493	54.4444	95.165	88.2476	5	1	0
90	4	0.64	11	0.41	1.22	68.7282	5.55556	94.705	89.6571	5	2	0
90	3	0.85	17	0.48	1.91	91.4046	54.4444	95.211	88.3325	5	3	0
90	3	0.74	18	0.42	2	92.999	63.3333	97.231	87.1751	5	4	0
90	3	0.81	24	0.42	2.03	90.8214	53.3333	93.97	88.8435	5	5	0
90	3	0.93	24	0.1	2.04	87.476	37.7778	93.006	88.4911	5	6	0
90	3	0.81	24	0.42	2.03	90.7796	53.3333	93.97	88.8503	5	7	0
90	4	0.93	-3	0.43	2.03	94.6888	97.7778	98.931	85.8925	5	8	0
90	4	0.98	-3	0.2	2.03	94.884	95.5556	99.114	85.4381	5	9	0
90	3	0.77	20	0.11	2.03	92.6408	64.4444	97.323	86.6898	5	10	0
90	3	0.75	26	0.44	2	90.2883	54.4444	94.292	88.6377	5	11	0
90	3	0.74	18	0.42	1.91	92.5388	61.1111	96.864	87.3585	5	12	0
90	4	0.93	-10	0.44	2.03	93.298	100	101.732	85.1638	5	13	0
90	4	0.98	-3	0.43	1.87	94.5021	81.1111	97.645	86.4592	5	14	0
90	3	0.71	24	0.44	2.04	92.3888	63.3333	96.083	87.602	5	15	0
90	4	0.98	-3	0.42	2.03	94.8011	96.6667	98.563	85.9877	5	16	0
90	3	0.75	18	0.25	2.03	93.2241	68.8889	97.553	86.8664	5	17	0
90	3	0.74	24	0.44	2.03	92.1094	61.1111	95.348	88.1156	5	18	1
90	4	0.94	5	0.11	2.03	93.7268	64.4444	95.899	86.5809	5	19	0
90	3	0.93	18	0.3	2	90.9038	50	94.384	88.3128	5	20	0
90	3	0.81	26	0.46	1.98	88.2978	43.3333	93.327	89.3193	5	21	0
90	3	0.98	18	0.21	1.92	88.3649	36.6667	93.833	88.6471	5	22	0
90	3	0.75	10	0.41	1.8	92.9664	67.7778	98.196	86.9127	5	23	0
90	4	0.93	-1	0.43	1.97	94.6174	84.4444	97.737	86.4266	5	24	0
90	4	0.93	-10	0.44	2.03	93.337	100	101.732	85.1526	5	25	0
90	3	0.85	17	0.43	1.9	91.5728	54.4444	95.211	88.2493	5	26	0
90	4	0.93	-5	0.34	2.03	94.4731	98.8889	99.895	85.4775	5	27	0
90	3	0.8	24	0.42	2	90.4428	51.1111	94.016	88.7843	5	28	0
90	4	0.92	-3	0.25	2.03	94.6853	97.7778	99.436	85.5058	5	29	0
90	4	0.93	-10	0.44	2.04	93.2776	100	101.778	85.1483	5	30	0
90	2	0.99	24	0.44	1.63	86.3148	42.2222	95.302	88.9275	5	31	0
90	4	0.89	-3	0.44	1.87	94.5152	84.4444	98.38	86.2577	5	32	0
90	3	0.75	26	0.49	1.99	90.5377	53.3333	94.246	88.6763	5	33	0
90	4	0.95	-3	0.43	2.03	94.6849	95.5556	98.747	85.9774	5	34	0
90	4	0.99	-9	0.45	2.03	93.8937	98.8889	100.906	85.3181	5	35	0
90	3	1	9	0.29	1.76	91.1751	48.8889	95.532	87.464	5	36	0
90	4	0.81	1	0.13	1.8	93.5704	71.1111	98.242	85.7613	5	37	0
90	3	0.9	10	0.22	1.8	92.3634	55.5556	96.68	87.2402	5	38	0
90	2	0.81	17	0.43	1.63	90.6844	62.2222	99.39	86.7044	5	39	0
90	4	0.64	11	0.41	1.22	68.7282	5.55556	94.705	89.6571	6	0	0
90	4	0.93	-10	0.44	2.03	93.337	100	101.732	85.1526	6	1	0
90	3	0.93	24	0.1	2.04	87.476	37.7778	93.006	88.4911	6	2	0
90	4	0.98	-3	0.2	2.03	94.884	95.5556	99.114	85.4381	6	3	0
90	4	0.93	-10	0.44	2.03	93.298	100	101.732	85.1638	6	4	0
90	4	0.64	11	0.41	1.3	76.1157	8.88889	94.751	89.5388	6	5	0
90	4	0.93	-5	0.34	2.03	94.4731	98.8889	99.895	85.4775	6	6	0
90	4	0.94	-1	0.45	2.03	94.7817	93.3333	97.828	86.2766	6	7	1
90	3	0.81	26	0.46	1.98	88.2978	43.3333	93.327	89.3193	6	8	0
90	3	0.74	18	0.42	1.91	92.5723	63.3333	96.864	87.3671	6	9	0
90	3	0.81	26	0.46	1.99	88.3448	41.1111	93.282	89.2455	6	10	0
90	3	0.75	18	0.25	2.03	93.2241	68.8889	97.553	86.8664	6	11	0
90	3	0.81	24	0.41	1.97	89.4247	47.7778	93.787	89.0012	6	12	0
90	3	0.71	24	0.44	2.04	92.3888	63.3333	96.083	87.602	6	13	0
90	4	0.98	-3	0.42	2.03	94.8011	96.6667	98.563	85.9877	6	14	0
90	3	0.71	24	0.48	2	92.155	60	95.854	87.8901	6	15	0
90	3	0.74	24	0.44	2.03	92.1094	61.1111	95.348	88.1156	6	16	0
90	4	0.98	-3	0.43	1.87	94.3657	78.8889	97.645	86.4626	6	17	0
90	4	0.93	-1	0.43	1.97	94.6151	86.6667	97.737	86.4009	6	18	0
90	3	0.81	24	0.42	1.98	89.833	47.7778	93.833	89.0149	6	19	0
90	3	0.78	14	0.44	1.98	93.44	65.5556	97.369	87.0225	6	20	0
90	4	0.93	-3	0.43	2.03	94.7057	97.7778	98.931	85.8753	6	21	0
90	4	0.64	11	0.44	1.79	92.2788	55.5556	95.624	87.6046	6	22	0
90	4	0.98	-2	0.43	1.87	94.1967	78.8889	97.185	86.5612	6	23	0
90	3	0.81	24	0.42	2.03	90.8214	53.3333	93.97	88.8435	6	24	0
90	3	0.75	10	0.41	1.8	92.9664	67.7778	98.196	86.9127	6	25	0
90	3	0.81	24	0.42	2.03	90.7796	53.3333	93.97	88.8503	6	26	0
90	3	0.75	26	0.44	2	90.2883	54.4444	94.292	88.6377	6	27	0
90	4	0.94	8	0.11	2.03	92.3114	50	94.522	86.8716	6	28	0
90	3	0.75	24	0.44	1.99	91.4641	57.7778	95.165	88.2725	6	29	0
90	4	0.94	5	0.11	2.03	93.7268	64.4444	95.899	86.5809	6	30	0
90	3	0.74	19	0.41	2	92.784	66.6667	96.956	87.2531	6	31	0
90	3	0.74	26	0.46	1.98	90.4467	55.5556	94.476	88.6574	6	32	1
90	4	0.93	-1	0.43	1.97	94.6174	84.4444	97.737	86.4266	6	33	0
90	3	0.63	31	0.46	2	91.4038	58.8889	95.67	88.137	6	34	0
90	3	0.78	24	0.11	2.03	91.5752	56.6667	95.256	87.1399	6	35	0
90	4	0.98	-3	0.43	1.87	94.5021	81.1111	97.645	86.4592	6	36	0
90	4	0.93	-3	0.43	2.03	94.6888	97.7778	98.931	85.8925	6	37	0
90	3	0.75	24	0.44	2	91.6493	54.4444	95.165	88.2476	6	38	0
90	3	0.81	23	0.42	2.03	91.2816	55.5556	94.384	88.4714	6	39	0
90	3	0.81	29	0.46	2	86.3982	38.8889	92.593	89.6862	7	0	0
90	4	0.93	-5	0.3	2.03	94.6072	100	100.033	85.3807	7	1	0
90	3	0.91	24	0.44	2.03	87.6248	40	92.501	89.5345	7	2	0
90	4	0.98	-3	0.44	2.03	94.8878	96.6667	98.517	86.0442	7	3	1
90	4	0.98	-2	0.43	1.87	94.1967	78.8889	97.185	86.5612	7	4	0
90	3	0.81	26	0.46	1.99	88.3448	41.1111	93.282	89.2455	7	5	0
90	4	0.94	-1	0.45	2.03	94.7817	93.3333	97.828	86.2766	7	6	0
90	3	0.75	18	0.25	2.03	93.2241	68.8889	97.553	86.8664	7	7	0
90	4	0.93	-5	0.34	2.03	94.4731	98.8889	99.895	85.4775	7	8	0
90	3	0.71	24	0.44	2.04	92.3888	63.3333	96.083	87.602	7	9	0
90	3	0.74	18	0.42	1.91	92.5723	63.3333	96.864	87.3671	7	10	0
90	4	0.93	-3	0.43	2.03	94.7057	97.7778	98.931	85.8753	7	11	0
90	3	0.81	26	0.46	1.98	88.2978	43.3333	93.327	89.3193	7	12	0
90	3	0.81	24	0.41	1.97	89.4247	47.7778	93.787	89.0012	7	13	0
90	3	0.81	24	0.45	1.97	89.5726	46.6667	93.787	89.0544	7	14	0
90	3	0.81	24	0.42	1.98	89.833	47.7778	93.833	89.0149	7	15	0
90	4	0.93	-1	0.43	1.97	94.6151	86.6667	97.737	86.4009	7	16	0
90	3	0.78	14	0.44	1.98	93.44	65.5556	97.369	87.0225	7	17	0
90	3	0.74	19	0.41	2	92.8931	66.6667	96.956	87.2531	7	18	0
90	3	0.74	25	0.46	1.98	91.0654	55.5556	94.659	88.4842	7	19	1
90	3	0.98	16	0.38	2.03	91.6768	52.2222	94.338	88.3282	7	20	0
90	3	0.75	10	0.41	1.8	92.9664	67.7778	98.196	86.9127	7	21	0
90	3	0.75	26	0.44	2	90.2883	54.4444	94.292	88.6377	7	22	0
90	4	0.94	5	0.11	1.99	93.4664	62.2222	95.808	86.6461	7	23	0
90	3	0.74	26	0.46	1.98	90.4467	55.5556	94.476	88.6574	7	24	0
90	3	0.81	26	0.41	1.97	88.3296	45.5556	93.327	89.309	7	25	0
90	3	0.81	24	0.42	2.03	90.8214	53.3333	93.97	88.8435	7	26	0
90	3	0.75	24	0.44	1.99	91.204	56.6667	95.165	88.2862	7	27	0
90	4	0.99	-3	0.44	1.87	94.4646	83.3333	97.599	86.4943	7	28	0
90	4	0.93	-3	0.43	2.03	94.6888	97.7778	98.931	85.8925	7	29	0
90	4	0.98	-3	0.43	1.87	94.5021	81.1111	97.645	86.4592	7	30	0
90	3	0.81	24	0.42	2.03	90.7796	53.3333	93.97	88.8503	7	31	0
90	3	0.74	23	0.44	2.03	92.2396	61.1111	95.762	87.8181	7	32	0
90	4	0.87	4	0.43	1.87	92.9801	60	95.486	87.2951	7	33	0
90	4	0.93	6	0.43	1.97	93.131	56.6667	94.522	87.9501	7	34	1
90	4	0.94	5	0.11	2.03	93.7738	67.7778	95.899	86.5784	7	35	0
90	3	0.74	24	0.44	2.03	92.1094	61.1111	95.348	88.1156	7	36	0
90	3	0.71	26	0.44	2.04	91.8126	58.8889	95.302	88.0633	7	37	0
90	3	0.63	31	0.46	2	91.4038	58.8889	95.67	88.137	7	38	0
90	4	0.94	5	0.11	2.03	93.7268	64.4444	95.899	86.5809	7	39	0
90	4	0.93	-5	0.3	2.03	94.6072	100	100.033	85.3807	8	0	0
90	4	0.98	-3	0.44	2.03	94.8878	96.6667	98.517	86.0442	8	1	0
90	3	0.81	28	0.41	1.97	86.5683	34.4444	92.96	89.6271	8	2	0
90	3	0.91	26	0.44	2.03	85.8896	37.7778	92.179	89.7539	8	3	0
90	4	0.94	-1	0.45	2.03	94.7817	93.3333	97.828	86.2766	8	4	0
90	4	0.93	-5	0.34	2.03	94.4731	98.8889	99.895	85.4775	8	5	0
90	3	0.78	14	0.41	1.98	93.4347	72.2222	97.415	86.9247	8	6	0
90	4	0.93	-3	0.43	2.03	94.7057	97.7778	98.931	85.8753	8	7	0
90	3	0.91	24	0.44	2.03	87.6248	40	92.501	89.5345	8	8	0
90	3	0.84	26	0.44	2.03	88.3746	42.2222	92.868	89.3819	8	9	0
90	3	0.74	25	0.46	1.98	91.0654	55.5556	94.659	88.4842	8	10	0
90	4	0.93	-1	0.43	1.97	94.6151	86.6667	97.737	86.4009	8	11	0
90	3	0.98	16	0.38	2.03	91.6768	52.2222	94.338	88.3282	8	12	0
90	3	0.81	29	0.46	2	86.3982	38.8889	92.593	89.6862	8	13	0
90	4	0.94	3	0.11	1.99	93.8201	67.7778	96.91	86.2311	8	14	0
90	4	0.98	-2	0.45	1.87	94.389	77.7778	97.185	86.5852	8	15	0
90	3	0.74	18	0.42	1.91	92.5723	63.3333	96.864	87.3671	8	16	0
90	3	0.71	24	0.44	2.04	92.3888	63.3333	96.083	87.602	8	17	0
90	3	0.81	24	0.42	1.97	89.5124	48.8889	93.787	89.0364	8	18	0
90	4	0.98	-2	0.43	1.87	94.1967	78.8889	97.185	86.5612	8	19	0
90	3	0.81	24	0.45	1.97	89.5726	46.6667	93.787	89.0544	8	20	0
90	3	0.81	26	0.46	1.99	88.2046	46.6667	93.282	89.2541	8	21	1
90	3	0.75	24	0.44	1.99	91.204	56.6667	95.165	88.2862	8	22	0
90	3	0.78	14	0.44	1.98	93.44	65.5556	97.369	87.0225	8	23	0
90	3	0.74	19	0.41	2	92.8931	66.6667	96.956	87.2531	8	24	0
90	3	0.74	26	0.46	1.98	90.4467	55.5556	94.476	88.6574	8	25	0
90	3	0.7	24	0.44	2.04	92.5456	63.3333	96.221	87.4674	8	26	0
90	4	0.94	5	0.14	1.99	93.26	58.8889	95.532	86.737	8	27	0
90	3	0.75	26	0.44	2	90.2883	54.4444	94.292	88.6377	8	28	0
90	3	0.81	24	0.42	1.98	89.833	47.7778	93.833	89.0149	8	29	0
90	3	0.81	24	0.41	1.97	89.7636	48.8889	93.787	88.9943	8	30	0
90	3	0.81	26	0.46	1.98	88.2978	43.3333	93.327	89.3193	8	31	0
90	3	0.81	26	0.44	1.97	87.8271	44.4444	93.327	89.405	8	32	0
90	4	0.93	-3	0.43	2.03	94.6888	97.7778	98.931	85.8925	8	33	0
90	3	0.74	23	0.44	2.03	92.2396	61.1111	95.762	87.8181	8	34	0
90	3	0.91	24	0.44	2.03	88.0733	41.1111	92.501	89.5276	8	35	0
90	3	0.63	31	0.46	2	91.4038	58.8889	95.67	88.137	8	36	0
90	3	0.81	24	0.34	2.03	90.745	55.5556	94.062	88.6334	8	37	1
90	4	0.93	6	0.43	1.97	93.131	56.6667	94.522	87.9501	8	38	0
90	4	0.98	-3	0.43	1.87	94.5021	81.1111	97.645	86.4592	8	39	0
90	4	0.93	-5	0.3	2.03	94.6072	100	100.033	85.3807	9	0	0
90	4	0.98	-3	0.44	2.03	94.8878	96.6667	98.517	86.0442	9	1	0
90	3	0.98	24	0.45	2.04	85.8857	35.5556	91.72	89.8997	9	2	0
90	4	0.98	7	0.43	1.87	89.817	33.3333	93.236	88.7389	9	3	0
90	4	0.93	-4	0.45	2.03	94.6302	98.8889	99.436	85.7622	9	4	0
90	3	0.91	26	0.44	2.03	85.8896	37.7778	92.179	89.7539	9	5	0
90	3	0.74	23	0.44	2.03	92.2396	61.1111	95.762	87.8181	9	6	0
90	3	0.63	31	0.46	2	91.4038	58.8889	95.67	88.137	9	7	0
90	4	0.94	-1	0.45	2.03	94.7817	93.3333	97.828	86.2766	9	8	0
90	3	0.75	14	0.44	1.99	93.4762	73.3333	97.874	86.7953	9	9	0
90	3	0.81	28	0.41	1.97	86.5683	34.4444	92.96	89.6271	9	10	0
90	3	0.7	24	0.44	2.04	92.5456	63.3333	96.221	87.4674	9	11	0
90	3	0.78	29	0.44	1.99	87.5111	42.2222	93.098	89.4847	9	12	0
90	4	0.94	3	0.11	1.99	93.8201	67.7778	96.91	86.2311	9	13	0
90	3	0.81	29	0.46	2	86.3982	38.8889	92.593	89.6862	9	14	0
90	3	0.81	25	0.46	1.98	89.3894	44.4444	93.511	89.1547	9	15	1
90	4	0.93	-1	0.43	1.97	94.6151	86.6667	97.737	86.4009	9	16	0
90	4	0.98	-2	0.45	1.87	94.389	77.7778	97.185	86.5852	9	17	0
90	4	0.98	-3	0.43	1.87	94.5021	81.1111	97.645	86.4592	9	18	0
90	4	0.98	-2	0.43	1.87	94.1967	78.8889	97.185	86.5612	9	19	0
90	3	0.71	24	0.44	2.04	92.3888	63.3333	96.083	87.602	9	20	0
90	3	0.98	16	0.38	2.03	91.6768	52.2222	94.338	88.3282	9	21	0
90	3	0.74	18	0.42	1.91	92.5723	63.3333	96.864	87.3671	9	22	0
90	4	0.93	6	0.43	1.97	93.131	56.6667	94.522	87.9501	9	23	0
90	3	0.78	14	0.44	2.01	93.5304	71.1111	97.461	86.9076	9	24	0
90	3	0.82	26	0.42	2.01	88.8411	44.4444	93.282	89.1641	9	25	0
90	3	0.84	26	0.44	2.03	88.3746	42.2222	92.868	89.3819	9	26	0
90	4	0.94	5	0.45	1.98	93.2104	55.5556	94.889	87.6543	9	27	0
90	3	0.81	24	0.34	2.03	90.745	55.5556	94.062	88.6334	9	28	0
90	3	0.74	25	0.46	1.98	91.0654	55.5556	94.659	88.4842	9	29	0
90	3	0.75	24	0.44	1.99	91.204	56.6667	95.165	88.2862	9	30	0
90	3	0.81	24	0.42	1.98	89.833	47.7778	93.833	89.0149	9	31	0
90	3	0.91	24	0.44	2.03	87.6248	40	92.501	89.5345	9	32	0
90	3	0.74	19	0.41	2	92.8931	66.6667	96.956	87.2531	9	33	0
90	3	0.78	14	0.44	1.98	93.44	65.5556	97.369	87.0225	9	34	0
90	3	0.75	26	0.44	2	90.2883	54.4444	94.292	88.6377	9	35	0
90	3	0.91	11	0.3	2.04	93.6511	72.2222	96.956	86.7173	9	36	0
90	4	0.93	-1	0.45	1.97	94.5662	85.5556	97.691	86.4515	9	37	0
90	4	0.93	-3	0.43	2.03	94.7057	97.7778	98.931	85.8753	9	38	0
90	3	0.81	24	0.41	1.97	89.7636	48.8889	93.787	88.9943	9	39	0
90	4	0.93	-5	0.3	2.03	94.6072	100	100.033	85.3807	10	0	0
90	4	0.98	-3	0.44	2.03	94.8878	96.6667	98.517	86.0442	10	1	0
90	3	0.98	24	0.46	2.04	85.1723	35.5556	91.72	89.9203	10	2	0
90	4	0.98	7	0.43	1.87	89.817	33.3333	93.236	88.7389	10	3	0
90	4	0.79	-3	0.44	2.03	94.2638	100	100.171	85.463	10	4	0
90	4	0.93	-4	0.45	2.03	94.6302	98.8889	99.436	85.7622	10	5	0
90	3	0.98	11	0.44	2.04	93.7251	68.8889	95.945	87.2737	10	6	0
90	3	0.74	23	0.44	2.03	92.2396	61.1111	95.762	87.8181	10	7	0
90	3	0.7	24	0.44	2.04	92.5456	63.3333	96.221	87.4674	10	8	0
90	4	0.93	-3	0.43	2.03	94.7057	97.7778	98.931	85.8753	10	9	0
90	3	0.63	31	0.46	2	91.4038	58.8889	95.67	88.137	10	10	0
90	3	0.91	11	0.43	2.04	93.8096	75.5556	96.772	86.9419	10	11	0
90	4	0.94	-1	0.45	2.03	94.7817	93.3333	97.828	86.2766	10	12	0
90	3	0.75	26	0.44	2	90.2883	54.4444	94.292	88.6377	10	13	0
90	3	0.98	16	0.38	2.03	91.6768	52.2222	94.338	88.3282	10	14	0
90	4	0.98	-1	0.48	2.03	94.7438	90	97.461	86.4043	10	15	1
90	3	0.82	26	0.42	2.02	89.0799	45.5556	93.327	89.1701	10	16	0
90	4	0.98	-3	0.44	2.03	94.7708	95.5556	98.517	86.0485	10	17	0
90	3	0.81	24	0.42	2.03	90.6858	52.2222	93.97	88.84	10	18	0
90	4	0.93	-1	0.45	1.97	94.5662	85.5556	97.691	86.4515	10	19	0
90	3	0.84	26	0.44	2.03	88.3746	42.2222	92.868	89.3819	10	20	0
90	3	0.78	30	0.44	1.98	86.6861	40	92.776	89.6665	10	21	0
90	3	0.81	25	0.46	1.98	89.3894	44.4444	93.511	89.1547	10	22	0
90	4	0.93	6	0.43	1.97	93.131	56.6667	94.522	87.9501	10	23	0
90	4	0.98	-3	0.43	1.87	94.5021	81.1111	97.645	86.4592	10	24	0
90	3	0.91	26	0.44	2.03	85.388	36.6667	92.179	89.7642	10	25	0
90	3	0.91	11	0.34	2.03	93.8322	72.2222	96.818	86.791	10	26	0
90	3	0.84	25	0.46	1.98	88.1794	41.1111	93.098	89.4153	10	27	0
90	3	0.74	25	0.46	1.98	91.0654	55.5556	94.659	88.4842	10	28	0
90	3	0.75	14	0.44	1.99	93.5214	77.7778	97.874	86.7961	10	29	0
90	3	0.81	24	0.41	1.97	89.7636	48.8889	93.787	88.9943	10	30	0
90	3	0.98	24	0.45	2.04	85.8857	35.5556	91.72	89.8997	10	31	0
90	3	0.91	24	0.44	1.99	86.5622	38.8889	92.271	89.7968	10	32	0
90	3	0.78	14	0.44	1.98	93.4378	71.1111	97.369	87.0113	10	33	0
90	4	0.94	5	0.45	1.98	93.2104	55.5556	94.889	87.6543	10	34	0
90	4	0.98	-2	0.45	1.87	94.389	77.7778	97.185	86.5852	10	35	0
90	3	0.74	18	0.42	1.91	92.5723	63.3333	96.864	87.3671	10	36	0
90	3	0.91	24	0.44	2.03	87.6248	40	92.501	89.5345	10	37	0
90	4	0.98	-2	0.43	1.87	94.1967	78.8889	97.185	86.5612	10	38	0
90	3	0.71	24	0.44	2.04	92.3888	63.3333	96.083	87.602	10	39	0
90	4	0.93	-5	0.3	2.03	94.6072	100	100.033	85.3807	11	0	0
90	4	0.98	-3	0.44	2.03	94.8878	96.6667	98.517	86.0442	11	1	0
90	3	0.98	24	0.46	2.04	85.1723	35.5556	91.72	89.9203	11	2	0
90	4	0.98	7	0.43	1.87	89.817	33.3333	93.236	88.7389	11	3	0
90	4	0.79	-3	0.44	2.03	94.2638	100	100.171	85.463	11	4	0
90	4	0.93	-4	0.45	2.03	94.6302	98.8889	99.436	85.7622	11	5	0
90	3	0.91	24	0.44	2.03	87.6248	40	92.501	89.5345	11	6	0
90	4	0.98	1	0.44	2.03	94.4403	82.2222	96.542	86.6881	11	7	0
90	3	0.78	14	0.44	1.98	93.4378	71.1111	97.369	87.0113	11	8	0
90	4	0.93	-3	0.43	2.03	94.7057	97.7778	98.931	85.8753	11	9	0
90	3	0.75	14	0.44	1.99	93.5214	77.7778	97.874	86.7961	11	10	0
90	3	0.98	24	0.45	2.04	85.8857	35.5556	91.72	89.8997	11	11	0
90	4	0.98	-3	0.44	2.03	94.7708	95.5556	98.517	86.0485	11	12	0
90	3	0.98	16	0.38	2.03	91.6768	52.2222	94.338	88.3282	11	13	0
90	3	0.84	26	0.44	2.03	88.7596	44.4444	92.868	89.3853	11	14	0
90	3	0.63	31	0.46	2	91.4038	58.8889	95.67	88.137	11	15	0
90	3	0.91	11	0.43	2.04	93.8096	75.5556	96.772	86.9419	11	16	0
90	3	0.98	11	0.44	2.04	93.7251	68.8889	95.945	87.2737	11	17	0
90	3	0.75	26	0.44	2	90.2883	54.4444	94.292	88.6377	11	18	0
90	3	0.81	24	0.42	2.03	90.6858	52.2222	93.97	88.84	11	19	0
90	3	0.74	24	0.41	1.97	91.0309	57.7778	95.256	88.2116	11	20	0
90	3	0.91	26	0.44	2.03	86.2712	36.6667	92.179	89.7557	11	21	0
90	3	0.82	26	0.42	2.02	89.0799	45.5556	93.327	89.1701	11	22	0
90	4	0.98	-3	0.43	1.87	94.5021	81.1111	97.645	86.4592	11	23	0
90	4	0.93	6	0.43	1.97	92.9218	51.1111	94.522	87.9527	11	24	0
90	3	0.84	25	0.46	1.98	88.3948	42.2222	93.098	89.4187	11	25	0
90	4	0.94	5	0.45	1.98	93.2104	55.5556	94.889	87.6543	11	26	0
90	3	0.91	11	0.34	2.03	93.8322	72.2222	96.818	86.791	11	27	0
90	3	0.71	24	0.44	2.04	92.3888	63.3333	96.083	87.602	11	28	0
90	3	0.91	24	0.44	1.99	86.5622	38.8889	92.271	89.7968	11	29	0
90	3	0.74	23	0.44	2.03	92.2396	61.1111	95.762	87.8181	11	30	0
90	3	0.78	30	0.44	1.98	86.6861	40	92.776	89.6665	11	31	0
90	3	0.74	32	0.46	2	86.9027	43.3333	93.098	89.4779	11	32	0
90	4	0.94	-1	0.45	2.03	94.7817	93.3333	97.828	86.2766	11	33	0
90	3	0.91	26	0.44	2.03	85.388	36.6667	92.179	89.7642	11	34	0
90	3	0.81	25	0.44	2.03	90.3366	46.6667	93.741	88.9309	11	35	1
90	3	0.81	24	0.41	1.97	89.7636	48.8889	93.787	88.9943	11	36	0
90	3	0.74	18	0.42	1.91	92.5723	63.3333	96.864	87.3671	11	37	0
90	4	0.93	-1	0.45	1.97	94.5662	85.5556	97.691	86.4515	11	38	0
90	4	0.98	-1	0.48	2.03	94.7438	90	97.461	86.4043	11	39	0
90	4	0.93	-5	0.3	2.03	94.6072	100	100.033	85.3807	12	0	0
90	4	0.98	-3	0.44	2.03	94.8878	96.6667	98.517	86.0442	12	1	0
90	3	0.99	24	0.45	2.04	85.0273	36.6667	91.628	89.976	12	2	1
90	4	0.98	7	0.43	1.87	89.817	33.3333	93.236	88.7389	12	3	0
90	4	0.79	-3	0.44	2.03	94.2638	100	100.171	85.463	12	4	0
90	3	0.91	24	0.44	2.03	87.6248	40	92.501	89.5345	12	5	0
90	4	0.93	-4	0.45	2.03	94.6302	98.8889	99.436	85.7622	12	6	0
90	4	0.98	1	0.44	2.03	94.4403	82.2222	96.542	86.6881	12	7	0
90	3	0.98	11	0.44	2.04	93.7251	68.8889	95.945	87.2737	12	8	0
90	3	0.82	26	0.42	2.02	89.0799	45.5556	93.327	89.1701	12	9	0
90	3	0.84	25	0.46	1.98	88.3948	42.2222	93.098	89.4187	12	10	0
90	3	0.84	26	0.44	2.03	88.7596	44.4444	92.868	89.3853	12	11	0
90	4	0.98	-1	0.48	2.03	94.7438	90	97.461	86.4043	12	12	0
90	3	0.99	11	0.44	1.97	93.0482	63.3333	95.624	87.5094	12	13	0
90	3	0.82	14	0.44	1.98	93.3298	70	96.818	87.1236	12	14	0
90	3	0.74	24	0.41	1.97	91.0309	57.7778	95.256	88.2116	12	15	0
90	3	0.91	11	0.43	2.04	93.8096	75.5556	96.772	86.9419	12	16	0
90	3	0.74	32	0.46	2	86.9027	43.3333	93.098	89.4779	12	17	0
90	3	0.78	14	0.44	1.98	93.4378	71.1111	97.369	87.0113	12	18	0
90	3	0.71	24	0.44	2.04	92.3888	63.3333	96.083	87.602	12	19	0
90	4	0.93	6	0.43	1.97	92.9218	51.1111	94.522	87.9527	12	20	0
90	3	0.75	14	0.44	1.99	93.5214	77.7778	97.874	86.7961	12	21	0
90	4	0.98	-3	0.43	1.87	94.5021	81.1111	97.645	86.4592	12	22	0
90	4	0.93	-1	0.45	1.97	94.5662	85.5556	97.691	86.4515	12	23	0
90	3	0.8	26	0.39	2.02	89.2324	47.7778	93.649	88.9506	12	24	0
90	3	0.81	23	0.44	2.03	91.2161	53.3333	94.384	88.5005	12	25	1
90	3	0.98	24	0.45	2.04	85.8857	35.5556	91.72	89.8997	12	26	0
90	3	0.91	11	0.34	2.03	93.8322	72.2222	96.818	86.791	12	27	0
90	3	0.81	25	0.44	2.03	90.3366	46.6667	93.741	88.9309	12	28	0
90	4	0.94	5	0.45	1.98	93.2104	55.5556	94.889	87.6543	12	29	0
90	4	0.95	-2	0.45	2.03	94.7667	95.5556	98.242	86.1051	12	30	0
90	3	0.98	16	0.38	2.03	91.6768	52.2222	94.338	88.3282	12	31	0
90	3	0.81	24	0.41	1.97	89.7636	48.8889	93.787	88.9943	12	32	0
90	3	0.91	26	0.44	2.03	85.388	36.6667	92.179	89.7642	12	33	0
90	3	0.8	24	0.42	2.03	90.8591	55.5556	94.108	88.6214	12	34	1
90	3	0.74	23	0.44	2.03	92.2396	61.1111	95.762	87.8181	12	35	0
90	3	0.63	31	0.46	2	91.4038	58.8889	95.67	88.137	12	36	0
90	3	0.98	24	0.46	2.04	85.1723	35.5556	91.72	89.9203	12	37	0
90	3	0.75	26	0.44	2	90.5312	54.4444	94.292	88.6403	12	38	1
90	4	0.93	-3	0.43	2.03	94.6866	97.7778	98.931	85.8942	12	39	0
90	4	0.93	-5	0.3	2.03	94.6072	100	100.033	85.3807	13	0	0
90	4	0.98	-3	0.44	2.03	94.8878	96.6667	98.517	86.0442	13	1	0
90	3	0.99	24	0.45	2.04	85.0273	36.6667	91.628	89.976	13	2	0
90	4	0.98	7	0.43	1.87	89.817	33.3333	93.236	88.7389	13	3	0
90	4	0.79	-3	0.44	2.03	94.2638	100	100.171	85.463	13	4	0
90	3	0.91	24	0.44	2.03	87.6248	40	92.501	89.5345	13	5	0
90	3	0.98	24	0.46	2.04	86.1176	36.6667	91.72	89.9348	13	6	1
90	4	0.93	-4	0.45	2.03	94.6302	98.8889	99.436	85.7622	13	7	0
90	3	0.74	32	0.46	2	86.9027	43.3333	93.098	89.4779	13	8	0
90	4	0.98	1	0.44	2.03	94.4403	82.2222	96.542	86.6881	13	9	0
90	3	0.84	26	0.44	2.03	88.7596	44.4444	92.868	89.3853	13	10	0
90	3	0.82	26	0.42	2.02	89.0799	45.5556	93.327	89.1701	13	11	0
90	4	0.81	1	0.44	2.03	94.5129	92.2222	98.334	86.172	13	12	0
90	4	0.98	-1	0.48	2.03	94.7438	90	97.461	86.4043	13	13	0
90	3	0.98	5	0.41	1.97	94.0221	81.1111	97.737	86.6907	13	14	0
90	3	0.84	25	0.46	1.98	88.3948	42.2222	93.098	89.4187	13	15	0
90	4	0.93	6	0.43	1.97	92.9218	51.1111	94.522	87.9527	13	16	0
90	3	0.74	23	0.44	2.03	92.2396	61.1111	95.762	87.8181	13	17	0
90	4	0.95	-2	0.45	2.03	94.7667	95.5556	98.242	86.1051	13	18	0
90	3	0.75	14	0.44	1.99	93.5214	77.7778	97.874	86.7961	13	19	0
90	3	0.74	24	0.41	1.97	91.0309	57.7778	95.256	88.2116	13	20	0
90	4	0.94	5	0.44	2.03	93.7624	65.5556	95.027	87.4426	13	21	1
90	4	0.98	-1	0.44	1.99	94.74	86.6667	97.231	86.4772	13	22	1
90	3	0.91	11	0.34	2.03	93.8322	72.2222	96.818	86.791	13	23	0
90	3	0.71	24	0.44	2.04	92.3888	63.3333	96.083	87.602	13	24	0
90	4	0.98	0	0.42	2.03	94.6296	86.6667	97.048	86.4489	13	25	1
90	3	0.74	26	0.44	2.01	91.0464	56.6667	94.568	88.4688	13	26	1
90	4	0.93	-3	0.43	2.03	94.6866	97.7778	98.931	85.8942	13	27	0
90	3	0.98	11	0.44	2.04	93.7251	68.8889	95.945	87.2737	13	28	0
90	3	0.81	24	0.41	1.97	89.7636	48.8889	93.787	88.9943	13	29	0
90	3	0.75	26	0.44	2	90.5312	54.4444	94.292	88.6403	13	30	0
90	3	0.99	11	0.44	2.04	93.549	66.6667	95.854	87.3268	13	31	0
90	3	0.84	23	0.44	2.03	90.452	51.1111	93.97	88.8752	13	32	0
90	3	0.81	24	0.41	1.97	89.4721	46.6667	93.787	89.0046	13	33	0
90	3	0.81	25	0.44	2.03	90.3366	46.6667	93.741	88.9309	13	34	0
90	3	0.91	11	0.43	2.04	93.8096	75.5556	96.772	86.9419	13	35	0
90	4	0.94	5	0.45	1.98	93.2104	55.5556	94.889	87.6543	13	36	0
90	3	0.99	11	0.46	1.97	93.013	60	95.624	87.5454	13	37	0
90	4	0.93	-3	0.45	2.03	94.7897	97.7778	98.885	85.8865	13	38	1
90	3	0.8	24	0.42	2.03	90.8591	55.5556	94.108	88.6214	13	39	0
90	4	0.93	-5	0.3	2.03	94.6072	100	100.033	85.3807	14	0	0
90	4	0.98	-3	0.44	2.03	94.8878	96.6667	98.517	86.0442	14	1	0
90	3	0.99	24	0.45	2.04	85.0273	36.6667	91.628	89.976	14	2	0
90	4	0.98	7	0.43	1.87	89.817	33.3333	93.236	88.7389	14	3	0
90	4	0.79	-3	0.44	2.03	94.2638	100	100.171	85.463	14	4	0
90	3	0.91	24	0.44	2.03	87.6248	40	92.501	89.5345	14	5	0
90	3	0.71	26	0.44	2	91.502	57.7778	95.119	88.2159	14	6	0
90	3	0.93	25	0.46	2.03	86.1057	37.7778	92.179	89.7771	14	7	0
90	3	0.71	24	0.44	2.04	92.3888	63.3333	96.083	87.602	14	8	0
90	4	0.93	6	0.43	1.97	92.9218	51.1111	94.522	87.9527	14	9	0
90	4	0.93	-3	0.43	2.03	94.7151	98.8889	98.931	85.8942	14	10	1
90	3	0.95	24	0.46	2.04	86.5036	37.7778	92.041	89.7136	14	11	0
90	3	0.74	23	0.44	2.03	92.2396	61.1111	95.762	87.8181	14	12	0
90	3	0.84	25	0.46	1.98	88.3948	42.2222	93.098	89.4187	14	13	0
90	4	0.93	-3	0.45	2.03	94.7897	97.7778	98.885	85.8865	14	14	0
90	3	0.75	14	0.44	1.99	93.5214	77.7778	97.874	86.7961	14	15	0
90	3	0.74	32	0.46	2	86.9027	43.3333	93.098	89.4779	14	16	0
90	4	0.98	1	0.44	2.03	94.4909	83.3333	96.542	86.6924	14	17	1
90	4	0.98	1	0.43	1.99	94.3391	81.1111	96.405	86.7704	14	18	1
90	3	0.82	26	0.42	2.02	89.0799	45.5556	93.327	89.1701	14	19	0
90	3	0.74	26	0.44	2.01	91.1012	54.4444	94.568	88.4731	14	20	0
90	4	0.95	-2	0.45	2.03	94.7667	95.5556	98.242	86.1051	14	21	0
90	3	0.98	24	0.46	2.04	86.1176	36.6667	91.72	89.9348	14	22	0
90	3	0.84	23	0.44	2.03	90.452	51.1111	93.97	88.8752	14	23	0
90	3	0.91	11	0.43	2.04	93.8096	75.5556	96.772	86.9419	14	24	0
90	4	0.84	5	0.45	1.98	94.0533	70	95.945	87.1151	14	25	1
90	4	0.74	5	0.44	2.03	94.3478	84.4444	97.415	86.5381	14	26	0
90	4	0.98	-1	0.48	2.03	94.64	93.3333	97.461	86.4103	14	27	1
90	3	0.87	24	0.44	2.03	88.9432	44.4444	92.914	89.279	14	28	0
90	3	0.8	24	0.42	2.03	90.8591	55.5556	94.108	88.6214	14	29	0
90	4	0.94	4	0.46	2.01	93.9266	73.3333	95.486	87.1742	14	30	1
90	3	0.74	26	0.44	2.01	91.0464	56.6667	94.568	88.4688	14	31	0
90	3	0.81	25	0.44	2.03	90.3366	46.6667	93.741	88.9309	14	32	0
90	3	0.81	24	0.41	1.97	89.4721	46.6667	93.787	89.0046	14	33	0
90	4	0.94	5	0.45	1.98	93.2104	55.5556	94.889	87.6543	14	34	0
90	4	0.94	5	0.44	2.03	93.7624	65.5556	95.027	87.4426	14	35	0
90	3	0.75	26	0.44	2	90.5312	54.4444	94.292	88.6403	14	36	0
90	4	0.98	-1	0.44	1.99	94.74	86.6667	97.231	86.4772	14	37	0
90	3	0.81	24	0.41	1.97	89.7636	48.8889	93.787	88.9943	14	38	0
90	3	0.84	26	0.44	2.03	88.6679	43.3333	92.868	89.393	14	39	0
90	4	0.93	-5	0.3	2.03	94.6072	100	100.033	85.3807	15	0	0
90	4	0.98	-3	0.44	2.03	94.8878	96.6667	98.517	86.0442	15	1	0
90	3	0.99	24	0.45	2.04	85.0273	36.6667	91.628	89.976	15	2	0
90	4	0.98	7	0.43	1.87	89.817	33.3333	93.236	88.7389	15	3	0
90	4	0.79	-3	0.44	2.03	94.2638	100	100.171	85.463	15	4	0
90	3	0.92	24	0.45	2.04	87.8807	42.2222	92.409	89.6168	15	5	1
90	4	0.94	5	0.44	2.03	93.7624	65.5556	95.027	87.4426	15	6	0
90	4	0.98	-1	0.44	1.99	94.74	86.6667	97.231	86.4772	15	7	0
90	4	0.9	0	0.44	2.03	94.8133	92.2222	97.737	86.3177	15	8	1
90	3	0.93	25	0.3	2.03	86.0857	38.8889	92.317	89.6665	15	9	0
90	4	0.84	5	0.45	1.98	94.0533	70	95.945	87.1151	15	10	0
90	4	0.95	-2	0.45	2.03	94.7667	95.5556	98.242	86.1051	15	11	0
90	4	0.94	4	0.46	2.01	93.9266	73.3333	95.486	87.1742	15	12	0
90	3	0.74	23	0.44	2.03	92.2396	61.1111	95.762	87.8181	15	13	0
90	4	0.93	-3	0.43	2.03	94.7151	98.8889	98.931	85.8942	15	14	0
90	3	0.91	11	0.43	2.04	93.8096	75.5556	96.772	86.9419	15	15	0
90	3	0.75	14	0.44	1.99	93.5214	77.7778	97.874	86.7961	15	16	0
90	3	0.71	24	0.44	2.04	92.3888	63.3333	96.083	87.602	15	17	0
90	3	0.84	26	0.44	2.03	88.6679	43.3333	92.868	89.393	15	18	0
90	4	0.94	5	0.45	1.98	93.2104	55.5556	94.889	87.6543	15	19	0
90	4	0.98	1	0.44	2.03	94.4909	83.3333	96.542	86.6924	15	20	0
90	3	0.95	24	0.46	2.04	86.5036	37.7778	92.041	89.7136	15	21	0
90	3	0.99	23	0.45	2.04	86.3403	35.5556	91.766	89.7694	15	22	0
90	4	0.74	5	0.44	2.03	94.3478	84.4444	97.415	86.5381	15	23	0
90	3	0.84	26	0.44	2.01	88.4708	45.5556	92.96	89.4444	15	24	1
90	3	0.87	24	0.44	2.03	88.9432	44.4444	92.914	89.279	15	25	0
90	3	0.84	23	0.44	1.98	89.3416	45.5556	93.465	89.0149	15	26	0
90	3	0.74	24	0.44	2.04	91.932	58.8889	95.532	88.0478	15	27	0
90	4	0.93	-3	0.45	2.03	94.7897	97.7778	98.885	85.8865	15	28	0
90	4	0.98	-1	0.48	2.03	94.64	93.3333	97.461	86.4103	15	29	0
90	3	0.74	26	0.44	2.01	91.1012	54.4444	94.568	88.4731	15	30	0
90	3	0.82	26	0.42	2.02	89.0799	45.5556	93.327	89.1701	15	31	0
90	3	0.74	32	0.46	2	87.0523	43.3333	93.098	89.4762	15	32	0
90	4	0.93	6	0.43	1.97	92.7524	52.2222	94.522	87.9407	15	33	0
90	3	0.81	24	0.41	1.97	89.7636	48.8889	93.787	88.9943	15	34	0
90	3	0.74	32	0.46	2	86.9027	43.3333	93.098	89.4779	15	35	0
90	4	0.93	5	0.48	1.98	93.334	61.1111	95.073	87.5814	15	36	0
90	3	0.84	23	0.44	2.04	90.5836	50	93.97	88.7269	15	37	0
90	3	0.75	24	0.44	2.01	91.7692	56.6667	95.165	88.2185	15	38	0
90	4	0.83	5	0.46	2	94.165	74.4444	96.083	87.0679	15	39	0
90	4	0.93	-5	0.3	2.03	94.6072	100	100.033	85.3807	16	0	0
90	4	0.79	-3	0.44	2.03	94.2638	100	100.171	85.463	16	1	0
90	3	0.99	23	0.45	2.04	86.3403	35.5556	91.766	89.7694	16	2	0
90	4	0.98	-3	0.44	2.03	94.8878	96.6667	98.517	86.0442	16	3	0
90	3	0.99	24	0.45	2.04	85.0273	36.6667	91.628	89.976	16	4	0
90	3	0.87	23	0.44	2.03	90.015	48.8889	93.19	89.0929	16	5	1
90	3	0.74	26	0.44	2.01	91.1012	54.4444	94.568	88.4731	16	6	0
90	3	0.84	23	0.44	2.04	90.5836	50	93.97	88.7269	16	7	0
90	3	0.84	23	0.44	2.03	90.4584	53.3333	93.97	88.8846	16	8	1
90	3	0.84	24	0.44	1.99	89.183	45.5556	93.236	89.1872	16	9	1
90	4	0.93	6	0.43	1.97	92.7524	52.2222	94.522	87.9407	16	10	0
90	3	0.93	25	0.3	2.03	86.0857	38.8889	92.317	89.6665	16	11	0
90	4	0.98	1	0.44	2.03	94.4909	83.3333	96.542	86.6924	16	12	0
90	3	0.75	14	0.44	1.99	93.5214	77.7778	97.874	86.7961	16	13	0
90	3	0.92	24	0.45	2.04	87.8807	42.2222	92.409	89.6168	16	14	0
90	4	0.93	-3	0.43	2.03	94.7151	98.8889	98.931	85.8942	16	15	0
90	3	0.75	24	0.44	2.01	91.7692	56.6667	95.165	88.2185	16	16	0
90	4	0.94	5	0.44	2.03	93.7624	65.5556	95.027	87.4426	16	17	0
90	3	0.91	11	0.43	2.04	93.8096	75.5556	96.772	86.9419	16	18	0
90	4	0.95	-2	0.45	2.03	94.7667	95.5556	98.242	86.1051	16	19	0
90	4	0.9	0	0.44	2.03	94.8133	92.2222	97.737	86.3177	16	20	0
90	4	0.93	-3	0.45	2.03	94.7897	97.7778	98.885	85.8865	16	21	0
90	3	0.95	24	0.46	2.04	86.5036	37.7778	92.041	89.7136	16	22	0
90	3	0.74	23	0.44	2.03	92.2396	61.1111	95.762	87.8181	16	23	0
90	4	0.94	5	0.45	1.98	93.2104	55.5556	94.889	87.6543	16	24	0
90	3	0.84	26	0.44	2.01	88.4708	45.5556	92.96	89.4444	16	25	0
90	4	0.94	4	0.46	2.01	93.9266	73.3333	95.486	87.1742	16	26	0
90	4	0.83	5	0.46	2	94.165	74.4444	96.083	87.0679	16	27	0
90	4	0.98	-1	0.44	1.99	94.74	86.6667	97.231	86.4772	16	28	0
90	4	0.84	5	0.45	1.98	94.0533	70	95.945	87.1151	16	29	0
90	4	0.74	5	0.44	2.03	94.3478	84.4444	97.415	86.5381	16	30	0
90	3	0.71	24	0.44	2.04	92.3888	63.3333	96.083	87.602	16	31	0
90	3	0.74	32	0.46	2	87.0523	43.3333	93.098	89.4762	16	32	0
90	3	0.74	23	0.44	1.99	91.7769	58.8889	95.578	88.1216	16	33	0
90	4	1	-1	0.44	2.04	94.6189	88.8889	97.369	86.3795	16	34	1
90	3	0.91	23	0.45	2.04	88.7939	43.3333	92.593	89.3853	16	35	0
90	3	0.74	32	0.46	2	86.9027	43.3333	93.098	89.4779	16	36	0
90	3	0.92	24	0.44	2.04	88.1367	38.8889	92.409	89.6168	16	37	0
90	3	0.84	26	0.44	2.03	88.6679	43.3333	92.868	89.393	16	38	0
90	4	0.74	5	0.4	2.04	94.592	87.7778	97.507	86.4472	16	39	1
90	4	0.93	-5	0.3	2.03	94.6072	100	100.033	85.3807	17	0	0
90	4	0.79	-3	0.44	2.03	94.2638	100	100.171	85.463	17	1	0
90	4	0.98	-3	0.44	2.03	94.8878	96.6667	98.517	86.0442	17	2	0
90	3	0.99	24	0.45	2.04	85.0273	36.6667	91.628	89.976	17	3	0
90	3	0.99	24	0.45	2.04	85.0501	34.4444	91.628	89.988	17	4	1
90	5	0.92	5	0.38	2.03	90.8643	32.2222	93.052	88.2399	17	5	1
90	4	0.98	1	0.44	2.03	94.4909	83.3333	96.542	86.6924	17	6	0
90	3	0.84	24	0.44	1.99	89.183	45.5556	93.236	89.1872	17	7	0
90	3	0.74	23	0.44	2.03	92.2396	61.1111	95.762	87.8181	17	8	0
90	3	0.84	23	0.44	2.04	90.5836	50	93.97	88.7269	17	9	0
90	4	0.84	5	0.46	2.02	94.1801	78.8889	96.037	87.0225	17	10	1
90	3	0.99	23	0.45	2.04	86.3403	35.5556	91.766	89.7694	17	11	0
90	4	0.9	0	0.44	2.03	94.8133	92.2222	97.737	86.3177	17	12	0
90	3	0.84	21	0.44	2.01	91.3202	55.5556	94.246	88.4757	17	13	1
90	4	0.93	-3	0.43	2.03	94.7151	98.8889	98.931	85.8942	17	14	0
90	3	0.87	23	0.44	2.03	90.015	48.8889	93.19	89.0929	17	15	0
90	4	0.95	-2	0.45	2.03	94.7667	95.5556	98.242	86.1051	17	16	0
90	4	0.94	5	0.42	2.03	93.6884	67.7778	95.073	87.4177	17	17	1
90	4	0.94	4	0.46	2.01	93.9266	73.3333	95.486	87.1742	17	18	0
90	4	0.98	-1	0.44	1.99	94.74	86.6667	97.231	86.4772	17	19	0
90	4	0.83	5	0.46	2	94.165	74.4444	96.083	87.0679	17	20	0
90	3	0.74	23	0.44	1.99	91.7769	58.8889	95.578	88.1216	17	21	0
90	3	0.91	15	0.43	2.04	93.0032	66.6667	95.532	87.6097	17	22	1
90	4	0.94	5	0.44	2.03	93.7624	65.5556	95.027	87.4426	17	23	0
90	4	0.93	-3	0.45	2.03	94.7897	97.7778	98.885	85.8865	17	24	0
90	3	0.97	23	0.44	2.04	87.1896	38.8889	92.041	89.7094	17	25	1
90	3	0.99	23	0.45	2.04	86.5679	33.3333	91.766	89.7814	17	26	1
90	3	0.75	24	0.44	2.01	91.7692	56.6667	95.165	88.2185	17	27	0
90	3	0.92	24	0.45	2.04	87.8807	42.2222	92.409	89.6168	17	28	0
90	4	0.94	6	0.46	1.99	93.0402	54.4444	94.476	87.957	17	29	1
90	4	0.94	5	0.45	1.98	93.2104	55.5556	94.889	87.6543	17	30	0
90	3	0.84	26	0.44	2.01	88.4708	45.5556	92.96	89.4444	17	31	0
90	3	0.74	26	0.46	2	90.7902	56.6667	94.43	88.546	17	32	1
90	3	0.91	23	0.45	2.04	88.7939	43.3333	92.593	89.3853	17	33	0
90	3	0.96	22	0.45	2.04	88.273	42.2222	92.317	89.5302	17	34	1
90	3	0.99	19	0.45	2.04	90.0322	45.5556	93.236	88.9763	17	35	1
90	4	0.9	-2	0.45	2.03	94.8247	94.4444	98.701	86.0451	17	36	1
90	4	0.74	5	0.44	2.03	94.3478	84.4444	97.415	86.5381	17	37	0
90	4	0.94	7	0.44	1.97	92.2037	43.3333	94.062	88.2236	17	38	0
90	4	1	-1	0.44	2.04	94.6189	88.8889	97.369	86.3795	17	39	0
90	4	0.93	-5	0.3	2.03	94.6072	100	100.033	85.3807	18	0	0
90	4	0.79	-3	0.44	2.03	94.2638	100	100.171	85.463	18	1	0
90	4	0.98	-3	0.44	2.03	94.8878	96.6667	98.517	86.0442	18	2	0
90	3	0.99	24	0.45	2.04	85.0273	36.6667	91.628	89.976	18	3	0
90	3	0.99	24	0.45	2.04	85.0501	34.4444	91.628	89.988	18	4	0
90	5	0.92	7	0.38	2.03	89.0899	24.4444	92.501	88.828	18	5	0
90	3	0.84	24	0.44	1.99	89.183	45.5556	93.236	89.1872	18	6	0
90	4	0.84	5	0.46	2.02	94.1801	78.8889	96.037	87.0225	18	7	0
90	3	0.97	23	0.44	2.04	87.1896	38.8889	92.041	89.7094	18	8	0
90	3	0.84	23	0.44	2.04	90.5836	50	93.97	88.7269	18	9	0
90	4	0.93	-3	0.43	2.03	94.7151	98.8889	98.931	85.8942	18	10	0
90	5	0.92	5	0.38	2.03	90.8643	32.2222	93.052	88.2399	18	11	0
90	3	0.84	21	0.44	2.01	91.3202	55.5556	94.246	88.4757	18	12	0
90	4	0.94	6	0.46	1.99	93.0402	54.4444	94.476	87.957	18	13	0
90	3	0.98	24	0.45	2.04	85.2317	33.3333	91.72	89.91	18	14	0
90	4	0.8	5	0.44	2.03	94.5421	83.3333	96.588	86.677	18	15	0
90	3	0.87	23	0.44	2.03	90.015	48.8889	93.19	89.0929	18	16	0
90	3	0.99	23	0.45	2.04	86.4972	35.5556	91.766	89.7711	18	17	1
90	4	0.95	-2	0.45	2.03	94.7667	95.5556	98.242	86.1051	18	18	0
90	3	0.84	26	0.44	2.01	88.4708	45.5556	92.96	89.4444	18	19	0
90	4	0.98	1	0.44	2.03	94.4909	83.3333	96.542	86.6924	18	20	0
90	4	0.94	5	0.45	1.98	93.3698	63.3333	94.889	87.6466	18	21	1
90	3	0.91	23	0.45	2.04	88.7939	43.3333	92.593	89.3853	18	22	0
90	4	0.83	5	0.46	2	94.165	74.4444	96.083	87.0679	18	23	0
90	3	0.91	15	0.43	2.04	93.0032	66.6667	95.532	87.6097	18	24	0
90	3	0.83	18	0.44	1.99	92.3091	58.8889	95.67	87.8181	18	25	0
90	4	0.93	-3	0.45	2.03	94.7897	97.7778	98.885	85.8865	18	26	0
90	3	0.74	23	0.44	1.99	91.7769	58.8889	95.578	88.1216	18	27	0
90	4	0.98	-1	0.44	1.99	94.74	86.6667	97.231	86.4772	18	28	0
90	3	0.92	24	0.45	2.04	87.8807	42.2222	92.409	89.6168	18	29	0
90	4	0.9	0	0.44	2.03	94.8133	92.2222	97.737	86.3177	18	30	0
90	4	0.94	4	0.46	2.01	93.9266	73.3333	95.486	87.1742	18	31	0
90	3	0.74	23	0.44	2.03	92.2396	61.1111	95.762	87.8181	18	32	0
90	3	0.96	22	0.46	2.04	87.5641	43.3333	92.317	89.5405	18	33	1
90	3	0.96	22	0.45	2.04	88.273	42.2222	92.317	89.5302	18	34	0
90	4	0.93	4	0.43	2.03	94.0942	68.8889	95.716	87.1039	18	35	1
90	4	0.9	0	0.45	2.04	94.7301	90	97.691	86.3032	18	36	0
90	3	0.75	24	0.44	2.01	91.7692	56.6667	95.165	88.2185	18	37	0
90	3	0.98	23	0.44	2.04	86.6078	35.5556	91.95	89.7445	18	38	0
90	4	0.91	5	0.43	2.03	93.9089	67.7778	95.302	87.2068	18	39	1
90	4	0.93	-5	0.3	2.03	94.6072	100	100.033	85.3807	19	0	0
90	4	0.79	-3	0.44	2.03	94.2638	100	100.171	85.463	19	1	0
90	4	0.98	-3	0.44	2.03	94.8878	96.6667	98.517	86.0442	19	2	0
90	3	0.99	24	0.45	2.04	85.0273	36.6667	91.628	89.976	19	3	0
90	3	0.99	24	0.45	2.04	85.0501	34.4444	91.628	89.988	19	4	0
90	5	0.92	7	0.38	2.03	89.0899	24.4444	92.501	88.828	19	5	0
90	3	0.84	21	0.44	2.01	91.3202	55.5556	94.246	88.4757	19	6	0
90	4	0.84	5	0.46	2.02	94.1801	78.8889	96.037	87.0225	19	7	0
90	4	0.98	-1	0.44	1.99	94.74	86.6667	97.231	86.4772	19	8	0
90	3	0.98	24	0.45	2.03	85.3638	33.3333	91.674	89.9271	19	9	0
90	3	0.87	23	0.44	2.03	90.015	48.8889	93.19	89.0929	19	10	0
90	3	0.84	24	0.44	1.99	89.183	45.5556	93.236	89.1872	19	11	0
90	4	0.94	6	0.46	1.99	92.9693	54.4444	94.476	87.9655	19	12	1
90	4	0.93	-3	0.43	2.03	94.7151	98.8889	98.931	85.8942	19	13	0
90	3	0.84	23	0.44	2.04	90.5836	50	93.97	88.7269	19	14	0
90	3	0.74	29	0.43	2.03	89.7548	51.1111	94.016	88.8795	19	15	0
90	3	0.91	23	0.45	2.04	88.7939	43.3333	92.593	89.3853	19	16	0
90	4	0.8	5	0.44	2.03	94.5421	83.3333	96.588	86.677	19	17	0
90	4	0.93	-3	0.45	2.03	94.7897	97.7778	98.885	85.8865	19	18	0
90	4	0.98	6	0.46	1.99	92.3839	51.1111	93.925	88.2485	19	19	1
90	5	0.92	5	0.38	2.02	90.9088	31.1111	93.052	88.2759	19	20	1
90	3	0.98	22	0.49	1.99	86.45	35.5556	92.041	89.8225	19	21	1
90	4	0.9	6	0.46	2.03	93.5538	64.4444	94.935	87.5043	19	22	1
90	3	0.79	22	0.45	2.04	91.8647	58.8889	95.027	88.1799	19	23	0
90	4	0.8	5	0.44	2.03	94.3573	82.2222	96.588	86.6975	19	24	1
90	4	0.94	5	0.45	1.98	93.3698	63.3333	94.889	87.6466	19	25	0
90	3	0.97	23	0.44	2.04	87.1896	38.8889	92.041	89.7094	19	26	0
90	3	0.74	23	0.44	2.03	92.2396	61.1111	95.762	87.8181	19	27	0
90	4	0.83	5	0.46	2	94.165	74.4444	96.083	87.0679	19	28	0
90	4	0.93	5	0.43	2.03	93.8471	66.6667	95.165	87.3405	19	29	1
90	4	0.95	-2	0.45	2.03	94.7667	95.5556	98.242	86.1051	19	30	0
90	3	0.75	24	0.44	2.01	91.7692	56.6667	95.165	88.2185	19	31	0
90	3	0.95	23	0.44	2.04	87.93	41.1111	92.271	89.6519	19	32	1
90	3	0.96	22	0.46	2.04	87.5641	43.3333	92.317	89.5405	19	33	0
90	5	0.92	7	0.38	1.99	88.334	25.5556	92.363	88.954	19	34	0
90	5	0.92	7	0.44	2.04	89.1757	27.7778	92.455	88.8229	19	35	1
90	4	0.94	4	0.46	2.01	93.9266	73.3333	95.486	87.1742	19	36	0
90	4	0.91	5	0.43	2.03	93.9089	67.7778	95.302	87.2068	19	37	0
90	4	0.94	6	0.46	1.99	93.0402	54.4444	94.476	87.957	19	38	0
90	3	0.84	26	0.44	2.01	88.4708	45.5556	92.96	89.4444	19	39	0
90	4	0.93	-5	0.3	2.03	94.6072	100	100.033	85.3807	20	0	0
90	4	0.79	-3	0.44	2.03	94.2638	100	100.171	85.463	20	1	0
90	4	0.98	-3	0.44	2.03	94.8878	96.6667	98.517	86.0442	20	2	0
90	3	0.99	24	0.45	2.04	85.0273	36.6667	91.628	89.976	20	3	0
90	3	0.99	24	0.45	2.04	85.0501	34.4444	91.628	89.988	20	4	0
90	5	0.98	7	0.38	1.99	86.3194	15.5556	91.812	89.3896	20	5	0
90	4	0.98	-1	0.44	1.99	94.74	86.6667	97.231	86.4772	20	6	0
90	3	0.87	23	0.44	2.03	90.015	48.8889	93.19	89.0929	20	7	0
90	4	0.93	-3	0.43	2.03	94.7151	98.8889	98.931	85.8942	20	8	0
90	3	0.84	21	0.44	2.01	91.3202	55.5556	94.246	88.4757	20	9	0
90	3	0.98	24	0.45	2.03	85.3638	33.3333	91.674	89.9271	20	10	0
90	4	0.8	5	0.44	2.03	94.5421	83.3333	96.588	86.677	20	11	0
90	4	0.8	5	0.44	2.03	94.3573	82.2222	96.588	86.6975	20	12	0
90	3	0.74	29	0.43	2.03	89.7548	51.1111	94.016	88.8795	20	13	0
90	5	0.92	7	0.44	2.04	89.2131	26.6667	92.455	88.8289	20	14	1
90	3	0.97	23	0.44	2.04	87.1896	38.8889	92.041	89.7094	20	15	0
90	3	0.96	22	0.46	2.04	87.5641	43.3333	92.317	89.5405	20	16	0
90	4	0.95	-1	0.45	2.03	94.79	91.1111	97.737	86.2937	20	17	0
90	3	0.84	24	0.44	1.99	89.183	45.5556	93.236	89.1872	20	18	0
90	3	0.84	26	0.44	2.01	88.4708	45.5556	92.96	89.4444	20	19	0
90	4	0.94	-2	0.44	2	94.758	93.3333	98.242	86.1643	20	20	0
90	3	0.95	23	0.44	2.04	87.93	41.1111	92.271	89.6519	20	21	0
90	4	0.98	-1	0.43	2.03	94.7602	90	97.507	86.346	20	22	1
90	4	0.93	-3	0.45	2.03	94.7897	97.7778	98.885	85.8865	20	23	0
90	5	0.92	5	0.37	2.02	90.7463	32.2222	93.052	88.2776	20	24	1
90	4	0.84	5	0.44	2.02	94.2528	76.6667	96.037	87.0216	20	25	1
90	4	0.83	5	0.46	2	94.3642	77.7778	96.083	87.0799	20	26	1
90	4	0.98	6	0.46	1.99	92.3839	51.1111	93.925	88.2485	20	27	0
90	3	0.84	23	0.46	2.04	90.8522	52.2222	93.925	88.7697	20	28	1
90	4	0.9	6	0.46	1.93	92.6009	53.3333	94.338	88.0804	20	29	0
90	3	0.91	23	0.45	2.04	89.3206	44.4444	92.593	89.3956	20	30	1
90	3	0.74	23	0.44	2.03	92.2396	61.1111	95.762	87.8181	20	31	0
90	3	0.91	23	0.45	2.03	88.785	41.1111	92.593	89.3964	20	32	1
90	3	0.91	24	0.49	2.04	88.3649	38.8889	92.363	89.6408	20	33	0
90	5	0.92	5	0.38	2.02	90.9088	31.1111	93.052	88.2759	20	34	0
90	5	0.92	7	0.44	2.04	89.1757	27.7778	92.455	88.8229	20	35	1
90	3	0.98	22	0.45	1.99	86.5931	35.5556	92.041	89.7994	20	36	0
90	3	0.84	18	0.44	2.03	92.6442	61.1111	95.67	87.6646	20	37	0
90	4	0.9	6	0.46	2.03	93.5538	64.4444	94.935	87.5043	20	38	0
90	4	0.94	6	0.46	1.99	92.9693	54.4444	94.476	87.9655	20	39	0
90	4	0.93	-5	0.3	2.03	94.6072	100	100.033	85.3807	21	0	0
90	4	0.98	-3	0.44	2.03	94.8878	96.6667	98.517	86.0442	21	1	0
90	3	0.99	24	0.45	2.04	85.0273	36.6667	91.628	89.976	21	2	0
90	3	0.99	24	0.45	2.04	85.0501	34.4444	91.628	89.988	21	3	0
90	5	0.98	7	0.38	1.99	86.3194	15.5556	91.812	89.3896	21	4	0
90	4	0.84	-4	0.44	2.02	94.3889	100	100.079	85.5281	21	5	0
90	4	0.98	-1	0.44	1.99	94.74	86.6667	97.231	86.4772	21	6	0
90	3	0.87	23	0.44	2.03	90.015	48.8889	93.19	89.0929	21	7	0
90	3	0.84	18	0.44	2.03	92.6442	61.1111	95.67	87.6646	21	8	0
90	4	0.95	5	0.45	2.03	93.5964	66.6667	94.935	87.482	21	9	1
90	3	0.84	21	0.44	2.01	91.3202	55.5556	94.246	88.4757	21	10	0
90	4	0.93	-3	0.43	2.03	94.7151	98.8889	98.931	85.8942	21	11	0
90	4	0.94	6	0.46	1.99	92.9693	54.4444	94.476	87.9655	21	12	0
90	4	0.87	5	0.44	1.99	93.8062	70	95.67	87.1982	21	13	1
90	3	0.97	23	0.44	2.04	87.1896	38.8889	92.041	89.7094	21	14	0
90	3	0.74	29	0.43	2.03	89.7548	51.1111	94.016	88.8795	21	15	0
90	4	0.9	6	0.46	2.03	93.5538	64.4444	94.935	87.5043	21	16	0
90	5	0.92	7	0.44	2.04	89.2131	26.6667	92.455	88.8289	21	17	0
90	3	0.96	22	0.46	2.04	87.5641	43.3333	92.317	89.5405	21	18	0
90	4	0.88	5	0.44	2.03	94.0003	74.4444	95.762	87.1185	21	19	1
90	3	0.98	22	0.45	1.99	86.5931	35.5556	92.041	89.7994	21	20	0
90	4	0.93	-3	0.45	2.03	94.7897	97.7778	98.885	85.8865	21	21	0
90	4	0.98	-1	0.43	2.03	94.7602	90	97.507	86.346	21	22	0
90	3	0.95	23	0.44	2.04	87.93	41.1111	92.271	89.6519	21	23	0
90	3	0.98	24	0.43	2.03	85.6973	34.4444	91.72	89.8628	21	24	0
90	4	0.8	5	0.44	2.03	94.3573	82.2222	96.588	86.6975	21	25	0
90	4	0.95	-1	0.45	2.03	94.79	91.1111	97.737	86.2937	21	26	0
90	4	0.8	5	0.44	2.03	94.5421	83.3333	96.588	86.677	21	27	0
90	4	0.82	5	0.48	2.03	94.3878	78.8889	96.405	86.8621	21	28	1
90	4	0.84	5	0.44	2.02	94.2528	76.6667	96.037	87.0216	21	29	0
90	5	0.81	7	0.44	2.03	91.1574	35.5556	93.557	88.281	21	30	1
90	3	0.96	16	0.46	2.04	92.2272	58.8889	94.568	88.3008	21	31	1
90	3	0.83	23	0.44	2.03	90.9631	53.3333	94.108	88.6711	21	32	1
90	3	0.84	26	0.44	2.01	88.4708	45.5556	92.96	89.4444	21	33	0
90	3	0.98	24	0.45	2.03	85.3638	33.3333	91.674	89.9271	21	34	0
90	3	0.84	24	0.44	1.99	89.183	45.5556	93.236	89.1872	21	35	0
90	5	0.92	5	0.37	2.02	90.7463	32.2222	93.052	88.2776	21	36	0
90	3	0.91	24	0.49	2.04	88.3649	38.8889	92.363	89.6408	21	37	0
90	3	0.7	29	0.43	2.03	90.8709	56.6667	94.843	88.3959	21	38	0
90	4	0.9	6	0.46	1.93	92.6009	53.3333	94.338	88.0804	21	39	0
90	4	0.93	-5	0.3	2.03	94.6072	100	100.033	85.3807	22	0	0
90	4	0.98	-3	0.44	2.03	94.8878	96.6667	98.517	86.0442	22	1	0
90	3	0.99	24	0.45	2.04	85.0273	36.6667	91.628	89.976	22	2	0
90	3	0.99	24	0.45	2.04	85.0501	34.4444	91.628	89.988	22	3	0
90	5	0.98	7	0.38	1.99	86.3194	15.5556	91.812	89.3896	22	4	0
90	3	0.99	24	0.45	2.04	85.461	36.6667	91.628	89.9743	22	5	1
90	4	0.84	-4	0.44	2.02	94.3494	100	100.079	85.5307	22	6	0
90	4	0.98	-1	0.44	1.99	94.74	86.6667	97.231	86.4772	22	7	0
90	4	0.87	5	0.44	1.99	93.8062	70	95.67	87.1982	22	8	0
90	4	0.93	-3	0.43	2.03	94.7151	98.8889	98.931	85.8942	22	9	0
90	4	0.8	5	0.44	2.03	94.5421	83.3333	96.588	86.677	22	10	0
90	3	0.97	23	0.44	2.04	87.1896	38.8889	92.041	89.7094	22	11	0
90	5	0.92	7	0.44	2.04	89.2131	26.6667	92.455	88.8289	22	12	0
90	4	0.93	-2	0.45	2.03	94.6958	95.5556	98.288	86.1008	22	13	0
90	3	0.87	23	0.44	2.03	90.015	48.8889	93.19	89.0929	22	14	0
90	4	0.94	6	0.46	1.99	92.9693	54.4444	94.476	87.9655	22	15	0
90	3	0.91	23	0.49	2.04	88.7613	42.2222	92.593	89.411	22	16	1
90	3	0.84	18	0.44	2.03	92.6442	61.1111	95.67	87.6646	22	17	0
90	3	0.95	23	0.44	2.04	87.93	41.1111	92.271	89.6519	22	18	0
90	3	0.96	22	0.46	2.04	87.5641	43.3333	92.317	89.5405	22	19	0
90	4	0.84	5	0.44	2.02	94.2528	76.6667	96.037	87.0216	22	20	0
90	4	0.99	-2	0.44	2.03	94.7754	93.3333	97.874	86.2671	22	21	0
90	3	0.98	22	0.45	1.99	86.5931	35.5556	92.041	89.7994	22	22	0
90	4	0.98	-1	0.43	2.03	94.7602	90	97.507	86.346	22	23	0
90	4	0.93	-3	0.45	2.03	94.7897	97.7778	98.885	85.8865	22	24	0
90	3	0.74	29	0.43	2.03	89.7548	51.1111	94.016	88.8795	22	25	0
90	3	0.98	24	0.43	2.03	85.6973	34.4444	91.72	89.8628	22	26	0
90	3	0.96	16	0.46	2.04	92.2272	58.8889	94.568	88.3008	22	27	0
90	3	0.84	24	0.44	1.99	89.183	45.5556	93.236	89.1872	22	28	0
90	3	0.8	23	0.41	2.04	91.559	54.4444	94.705	88.3162	22	29	1
90	5	0.9	6	0.44	2.03	90.4531	32.2222	92.96	88.3985	22	30	1
90	3	0.84	21	0.44	2.01	91.3202	55.5556	94.246	88.4757	22	31	0
90	4	0.98	6	0.44	1.99	92.5132	46.6667	93.97	88.2416	22	32	0
90	3	0.87	18	0.44	2.03	92.3933	57.7778	95.256	88.0616	22	33	1
90	5	0.81	7	0.44	2.03	91.1574	35.5556	93.557	88.281	22	34	0
90	4	0.82	5	0.48	2.03	94.3878	78.8889	96.405	86.8621	22	35	0
90	3	0.84	26	0.44	2.01	88.4708	45.5556	92.96	89.4444	22	36	0
90	4	0.98	5	0.41	2	93.0837	55.5556	94.568	87.6655	22	37	0
90	4	0.88	5	0.44	2.03	94.0003	74.4444	95.762	87.1185	22	38	0
90	4	0.87	6	0.44	1.96	93.4366	64.4444	95.119	87.5489	22	39	1
90	4	0.93	-5	0.3	2.03	94.6072	100	100.033	85.3807	23	0	0
90	4	0.98	-3	0.44	2.03	94.8878	96.6667	98.517	86.0442	23	1	0
90	3	0.99	24	0.45	2.04	85.0273	36.6667	91.628	89.976	23	2	0
90	3	0.99	24	0.45	2.04	85.0501	34.4444	91.628	89.988	23	3	0
90	5	0.98	7	0.38	1.99	86.3194	15.5556	91.812	89.3896	23	4	0
90	4	0.84	-4	0.44	2.02	94.3494	100	100.079	85.5307	23	5	0
90	5	0.92	7	0.44	2.04	89.2131	26.6667	92.455	88.8289	23	6	0
90	4	0.8	5	0.44	2.03	94.5421	83.3333	96.588	86.677	23	7	0
90	5	0.98	7	0.38	2	86.4324	16.6667	91.858	89.3296	23	8	0
90	4	0.82	5	0.48	2.03	94.3878	78.8889	96.405	86.8621	23	9	0
90	4	0.98	-1	0.44	1.99	94.74	86.6667	97.231	86.4772	23	10	0
90	4	0.87	6	0.44	1.96	93.4366	64.4444	95.119	87.5489	23	11	0
90	4	0.99	-2	0.44	2.03	94.7754	93.3333	97.874	86.2671	23	12	0
90	4	0.93	-3	0.43	2.03	94.7151	98.8889	98.931	85.8942	23	13	0
90	5	0.9	6	0.44	2.03	90.4531	32.2222	92.96	88.3985	23	14	0
90	3	0.74	29	0.43	2.03	89.7548	51.1111	94.016	88.8795	23	15	0
90	3	0.95	23	0.44	2.04	87.93	41.1111	92.271	89.6519	23	16	0
90	4	0.84	5	0.44	2.02	94.2528	76.6667	96.037	87.0216	23	17	0
90	3	0.87	23	0.44	2.03	90.015	48.8889	93.19	89.0929	23	18	0
90	4	0.94	6	0.46	1.99	92.9693	54.4444	94.476	87.9655	23	19	0
90	4	0.93	-3	0.45	2.03	94.7897	97.7778	98.885	85.8865	23	20	0
90	3	0.97	18	0.44	2.04	90.9567	48.8889	93.925	88.6583	23	21	0
90	3	0.98	23	0.49	2.04	87.0553	38.8889	91.904	89.7994	23	22	1
90	3	0.99	24	0.45	2.04	85.461	36.6667	91.628	89.9743	23	23	0
90	5	0.81	-3	0.44	2.03	94.8113	96.6667	97.553	86.2269	23	24	1
90	4	0.84	7	0.44	2.02	93.7648	68.8889	95.256	87.3637	23	25	1
90	4	0.84	6	0.44	1.99	93.8154	68.8889	95.44	87.2325	23	26	0
90	3	0.84	26	0.44	2.01	88.4708	45.5556	92.96	89.4444	23	27	0
90	3	0.84	24	0.44	1.99	89.183	45.5556	93.236	89.1872	23	28	0
90	3	0.96	22	0.46	2.04	87.5641	43.3333	92.317	89.5405	23	29	0
90	4	0.96	3	0.43	2.02	94.2231	73.3333	95.808	87.0645	23	30	1
90	3	0.91	22	0.45	1.99	88.7862	41.1111	92.776	89.4685	23	31	1
90	4	0.88	5	0.44	2.03	94.0003	74.4444	95.762	87.1185	23	32	0
90	4	0.92	6	0.43	2.03	93.399	61.1111	94.843	87.578	23	33	0
90	3	0.98	16	0.48	2.04	91.9029	53.3333	94.292	88.3539	23	34	1
90	4	0.98	-1	0.43	2.03	94.7602	90	97.507	86.346	23	35	0
90	5	0.84	5	0.45	1.99	91.634	35.5556	93.695	88.1559	23	36	0
90	4	0.98	5	0.41	2	93.0837	55.5556	94.568	87.6655	23	37	0
90	3	0.97	23	0.44	2.04	87.1896	38.8889	92.041	89.7094	23	38	0
90	3	0.98	22	0.44	2.03	87.3517	38.8889	92.087	89.6734	23	39	0
90	4	0.93	-5	0.3	2.03	94.6072	100	100.033	85.3807	24	0	0
90	4	0.98	-3	0.44	2.03	94.8878	96.6667	98.517	86.0442	24	1	0
90	3	0.99	24	0.45	2.04	85.0273	36.6667	91.628	89.976	24	2	0
90	3	0.99	24	0.45	2.04	85.0501	34.4444	91.628	89.988	24	3	0
90	5	0.98	7	0.38	1.99	86.3194	15.5556	91.812	89.3896	24	4	0
90	4	0.84	-4	0.44	2.02	94.3494	100	100.079	85.5307	24	5	0
90	3	0.99	24	0.45	2.04	85.461	36.6667	91.628	89.9743	24	6	0
90	5	0.84	5	0.45	1.99	91.634	35.5556	93.695	88.1559	24	7	0
90	5	0.98	7	0.38	2	86.4324	16.6667	91.858	89.3296	24	8	0
90	4	0.98	5	0.41	2	93.0837	55.5556	94.568	87.6655	24	9	0
90	4	0.94	6	0.46	1.99	92.9693	54.4444	94.476	87.9655	24	10	0
90	4	0.97	7	0.38	2.03	92.4896	47.7778	93.925	88.1344	24	11	1
90	5	0.84	7	0.38	1.99	90.0302	31.1111	93.236	88.4594	24	12	0
90	4	0.93	-3	0.43	2.03	94.7151	98.8889	98.931	85.8942	24	13	0
90	3	0.98	16	0.48	2.04	91.9029	53.3333	94.292	88.3539	24	14	0
90	3	0.74	29	0.43	2.03	89.7548	51.1111	94.016	88.8795	24	15	0
90	5	0.92	7	0.42	2.03	88.9143	25.5556	92.455	88.8374	24	16	1
90	4	0.8	5	0.44	2.03	94.5421	83.3333	96.588	86.677	24	17	0
90	4	0.97	5	0.48	2.03	93.4813	62.2222	94.659	87.5849	24	18	1
90	5	0.92	7	0.44	2.04	89.2131	26.6667	92.455	88.8289	24	19	0
90	3	0.97	18	0.44	2.04	90.9567	48.8889	93.925	88.6583	24	20	0
90	4	0.87	6	0.44	1.96	93.4366	64.4444	95.119	87.5489	24	21	0
90	4	0.93	-3	0.45	2.03	94.7897	97.7778	98.885	85.8865	24	22	0
90	4	0.84	6	0.44	1.99	93.7503	70	95.44	87.2385	24	23	1
90	3	0.98	24	0.45	2.04	85.6996	33.3333	91.72	89.91	24	24	0
90	4	0.88	5	0.44	2.03	94.0003	74.4444	95.762	87.1185	24	25	0
90	3	0.74	28	0.43	2.03	90.3199	52.2222	94.2	88.6411	24	26	0
90	3	0.87	23	0.44	2.03	90.015	48.8889	93.19	89.0929	24	27	0
90	3	0.98	23	0.49	2.04	87.0553	38.8889	91.904	89.7994	24	28	0
90	3	0.95	23	0.44	2.04	87.93	41.1111	92.271	89.6519	24	29	0
90	4	0.92	6	0.43	2.03	93.3637	63.3333	94.843	87.5935	24	30	1
90	4	0.99	-2	0.44	2.03	94.7754	93.3333	97.874	86.2671	24	31	0
90	4	0.84	3	0.45	2.02	94.49	84.4444	97.002	86.6229	24	32	1
90	4	0.84	7	0.44	2.02	93.7648	68.8889	95.256	87.3637	24	33	0
90	4	0.66	6	0.42	1.96	94.3679	85.5556	97.874	86.5629	24	34	0
90	3	0.91	22	0.45	1.99	88.7862	41.1111	92.776	89.4685	24	35	0
90	4	0.82	7	0.49	2.03	93.872	67.7778	95.44	87.2291	24	36	1
90	3	0.96	22	0.46	2.04	87.5641	43.3333	92.317	89.5405	24	37	0
90	4	0.96	3	0.43	2.02	94.2231	73.3333	95.808	87.0645	24	38	0
90	3	0.84	24	0.44	1.99	89.183	45.5556	93.236	89.1872	24	39	0
90	4	0.93	-5	0.3	2.03	94.6072	100	100.033	85.3807	25	0	0
90	4	0.94	-2	0.46	1.99	94.8908	92.2222	98.15	86.1951	25	1	1
90	3	0.99	24	0.45	2.04	85.0273	36.6667	91.628	89.976	25	2	0
90	3	0.99	24	0.45	2.04	85.0501	34.4444	91.628	89.988	25	3	0
90	5	0.98	7	0.38	1.99	86.3194	15.5556	91.812	89.3896	25	4	0
90	4	0.84	-4	0.44	2.02	94.3494	100	100.079	85.5307	25	5	0
90	3	0.99	24	0.45	2.04	85.461	36.6667	91.628	89.9743	25	6	0
90	4	0.8	5	0.44	2.03	94.5421	83.3333	96.588	86.677	25	7	0
90	4	0.83	6	0.43	2.03	94.0834	75.5556	95.808	87.0508	25	8	0
90	3	0.91	22	0.45	1.99	88.7862	41.1111	92.776	89.4685	25	9	0
90	4	0.84	3	0.45	2.02	94.49	84.4444	97.002	86.6229	25	10	0
90	4	0.99	-2	0.44	2.03	94.7754	93.3333	97.874	86.2671	25	11	0
90	4	0.66	6	0.42	1.96	94.3679	85.5556	97.874	86.5629	25	12	0
90	4	0.93	-3	0.43	2.03	94.7151	98.8889	98.931	85.8942	25	13	0
90	5	0.99	6	0.38	1.99	87.6827	16.6667	91.95	89.0166	25	14	1
90	4	0.9	7	0.49	2.03	93.3002	60	94.568	87.8687	25	15	0
90	4	0.98	-3	0.44	2.03	94.8878	96.6667	98.517	86.0442	25	16	0
90	5	0.84	7	0.38	1.99	90.0302	31.1111	93.236	88.4594	25	17	0
90	3	0.95	23	0.44	2.04	87.93	41.1111	92.271	89.6519	25	18	0
90	4	0.94	6	0.46	1.99	92.9693	54.4444	94.476	87.9655	25	19	0
90	5	0.92	7	0.44	2.04	89.2807	24.4444	92.455	88.8194	25	20	1
90	3	0.74	29	0.43	2.03	89.7548	51.1111	94.016	88.8795	25	21	0
90	4	0.93	-3	0.45	2.03	94.7897	97.7778	98.885	85.8865	25	22	0
90	3	0.98	23	0.49	2.04	87.0553	38.8889	91.904	89.7994	25	23	0
90	5	0.92	3	0.45	1.99	91.9482	36.6667	93.557	88.1036	25	24	1
90	4	0.87	6	0.44	1.96	93.4366	64.4444	95.119	87.5489	25	25	0
90	5	0.98	7	0.38	2	86.4324	16.6667	91.858	89.3296	25	26	0
90	3	0.87	23	0.44	2.03	90.015	48.8889	93.19	89.0929	25	27	0
90	4	0.92	6	0.43	2.03	93.3637	63.3333	94.843	87.5935	25	28	0
90	3	0.94	24	0.44	2.04	87.4652	40	92.179	89.6914	25	29	1
90	4	0.84	7	0.44	2.02	93.7314	66.6667	95.256	87.3663	25	30	0
90	5	0.92	-12	0.42	1.99	94.0488	94.4444	98.288	85.4518	25	31	0
90	3	0.98	24	0.45	2.04	85.6996	33.3333	91.72	89.91	25	32	0
90	3	0.96	22	0.46	2.04	87.5641	43.3333	92.317	89.5405	25	33	0
90	3	0.84	24	0.44	1.99	89.183	45.5556	93.236	89.1872	25	34	0
90	5	0.98	5	0.41	1.99	88.828	26.6667	92.409	88.8049	25	35	1
90	4	0.97	5	0.48	2.03	93.4813	62.2222	94.659	87.5849	25	36	0
90	5	0.92	7	0.42	2.03	88.9143	25.5556	92.455	88.8374	25	37	0
90	3	0.97	18	0.45	2.04	90.865	50	93.879	88.6823	25	38	1
90	5	0.98	1	0.38	2	92.4764	45.5556	93.833	87.7401	25	39	1
90	4	0.94	-2	0.46	1.99	94.8908	92.2222	98.15	86.1951	26	0	0
90	3	0.99	24	0.45	2.04	85.0273	36.6667	91.628	89.976	26	1	0
90	3	0.99	24	0.45	2.04	85.0501	34.4444	91.628	89.988	26	2	0
90	5	0.98	7	0.44	1.99	86.3234	14.4444	91.766	89.4685	26	3	0
90	4	0.93	-3	0.45	2.03	94.634	100	98.885	85.8831	26	4	1
90	4	0.93	-3	0.43	2.03	94.7151	98.8889	98.931	85.8942	26	5	0
90	5	0.92	-12	0.42	1.99	94.0488	94.4444	98.288	85.4518	26	6	0
90	5	0.84	7	0.38	1.99	90.0302	31.1111	93.236	88.4594	26	7	0
90	4	0.84	7	0.44	2.02	93.7314	66.6667	95.256	87.3663	26	8	0
90	4	0.84	6	0.38	2.02	94.0378	70	95.624	87.1133	26	9	1
90	4	0.8	5	0.44	2.03	94.5476	83.3333	96.588	86.6924	26	10	1
90	4	0.83	6	0.43	2.03	94.0834	75.5556	95.808	87.0508	26	11	0
90	4	0.94	6	0.46	1.99	92.9693	54.4444	94.476	87.9655	26	12	0
90	5	0.92	4	0.45	2.03	91.7007	37.7778	93.465	88.0744	26	13	1
90	5	0.99	5	0.43	1.99	88.7561	18.8889	92.409	88.822	26	14	1
90	5	0.92	-2	0.46	2.03	94.5401	83.3333	96.037	86.677	26	15	1
90	4	0.84	2	0.44	2.02	94.6202	84.4444	97.461	86.4695	26	16	0
90	3	0.95	23	0.44	2.04	87.93	41.1111	92.271	89.6519	26	17	0
90	4	0.9	7	0.49	2.03	93.4076	60	94.568	87.8849	26	18	0
90	4	0.93	3	0.43	1.99	94.0854	76.6667	95.991	87.0833	26	19	1
90	4	0.92	6	0.43	2.03	93.3637	63.3333	94.843	87.5935	26	20	0
90	4	0.99	-2	0.47	2.03	94.7901	91.1111	97.874	86.2852	26	21	0
90	3	0.97	18	0.45	2.04	90.865	50	93.879	88.6823	26	22	0
90	5	0.98	1	0.38	2	92.4764	45.5556	93.833	87.7401	26	23	0
90	4	0.87	6	0.44	1.96	93.4366	64.4444	95.119	87.5489	26	24	0
90	5	0.99	6	0.38	1.99	87.6827	16.6667	91.95	89.0166	26	25	0
90	3	0.98	23	0.49	2.04	87.0553	38.8889	91.904	89.7994	26	26	0
90	3	0.87	23	0.44	2.03	90.015	48.8889	93.19	89.0929	26	27	0
90	5	0.92	7	0.44	2.04	89.2807	24.4444	92.455	88.8194	26	28	0
90	4	0.84	3	0.45	2.02	94.49	84.4444	97.002	86.6229	26	29	0
90	4	0.94	6	0.44	1.96	92.6537	50	94.43	88.0401	26	30	0
90	3	0.97	18	0.45	2.04	90.8061	47.7778	93.879	88.6883	26	31	1
90	5	0.98	7	0.38	2	86.4324	16.6667	91.858	89.3296	26	32	0
90	4	0.84	3	0.45	2.03	94.5306	86.6667	97.048	86.5912	26	33	1
90	3	0.96	22	0.46	2.04	87.5641	43.3333	92.317	89.5405	26	34	0
90	3	0.74	29	0.43	2.03	89.7548	51.1111	94.016	88.8795	26	35	0
90	5	0.98	5	0.41	1.99	88.828	26.6667	92.409	88.8049	26	36	0
90	4	0.97	5	0.48	2.03	93.4813	62.2222	94.659	87.5849	26	37	0
90	5	0.92	3	0.45	1.99	91.9482	36.6667	93.557	88.1036	26	38	0
90	4	0.99	6	0.48	1.99	92.1942	46.6667	93.97	88.2339	26	39	0
90	4	0.94	-2	0.46	1.99	94.8908	92.2222	98.15	86.1951	27	0	0
90	3	0.99	24	0.45	2.04	85.0273	36.6667	91.628	89.976	27	1	0
90	3	0.99	24	0.45	2.04	85.0501	34.4444	91.628	89.988	27	2	0
90	4	0.93	-3	0.45	2.03	94.634	100	98.885	85.8831	27	3	0
90	4	0.93	-3	0.43	2.03	94.7151	98.8889	98.931	85.8942	27	4	0
90	5	0.92	-12	0.42	1.99	94.0488	94.4444	98.288	85.4518	27	5	0
90	5	0.98	7	0.38	2	86.9496	16.6667	91.858	89.3313	27	6	1
90	4	0.99	-2	0.47	2.03	94.7901	91.1111	97.874	86.2852	27	7	0
90	5	0.98	7	0.45	1.99	86.5521	17.7778	91.766	89.4753	27	8	0
90	4	0.84	3	0.45	2.03	94.5306	86.6667	97.048	86.5912	27	9	0
90	5	0.98	-2	0.49	2.03	94.1746	73.3333	95.027	86.8759	27	10	1
90	3	0.74	29	0.43	2.03	89.7548	51.1111	94.016	88.8795	27	11	0
90	3	0.92	23	0.46	2.04	88.3319	42.2222	92.547	89.4299	27	12	1
90	4	0.84	6	0.38	2.02	94.0378	70	95.624	87.1133	27	13	0
90	4	0.84	7	0.44	2.02	93.7581	66.6667	95.256	87.3671	27	14	1
90	4	0.84	7	0.41	2.03	93.8271	68.8889	95.302	87.2694	27	15	1
90	3	0.98	23	0.49	2.04	87.0553	38.8889	91.904	89.7994	27	16	0
90	5	0.93	-4	0.41	1.96	94.501	84.4444	96.359	86.5021	27	17	1
90	3	0.98	22	0.49	2.04	87.5171	40	92.087	89.6794	27	18	1
90	4	0.8	5	0.44	2.03	94.5476	83.3333	96.588	86.6924	27	19	0
90	5	0.92	-2	0.46	2.03	94.5401	83.3333	96.037	86.677	27	20	0
90	5	0.92	4	0.45	2.03	91.7007	37.7778	93.465	88.0744	27	21	0
90	4	0.93	3	0.43	1.99	94.0854	76.6667	95.991	87.0833	27	22	0
90	3	0.95	23	0.44	2.04	87.93	41.1111	92.271	89.6519	27	23	0
90	5	0.84	7	0.38	1.99	90.0302	31.1111	93.236	88.4594	27	24	0
90	5	0.84	7	0.38	1.99	90.2527	32.2222	93.236	88.4534	27	25	1
90	5	0.92	7	0.44	2.04	89.2807	24.4444	92.455	88.8194	27	26	0
90	4	0.9	7	0.49	2.02	93.2611	56.6667	94.568	87.8978	27	27	1
90	4	0.87	6	0.44	1.96	93.4366	64.4444	95.119	87.5489	27	28	0
90	4	0.94	6	0.46	1.99	92.9693	54.4444	94.476	87.9655	27	29	0
90	5	0.98	5	0.41	1.99	88.828	26.6667	92.409	88.8049	27	30	0
90	5	0.99	6	0.38	1.99	87.6827	16.6667	91.95	89.0166	27	31	0
90	3	0.97	18	0.45	2.04	91.2508	48.8889	93.879	88.6763	27	32	1
90	3	0.87	23	0.44	2.03	90.015	48.8889	93.19	89.0929	27	33	0
90	4	0.98	7	0.46	1.99	91.8879	43.3333	93.695	88.3153	27	34	1
90	5	0.98	3	0.38	2	91.1034	31.1111	93.052	88.1327	27	35	1
90	4	0.83	6	0.43	2.03	94.1364	75.5556	95.808	87.061	27	36	1
90	4	0.99	6	0.48	1.99	92.1942	46.6667	93.97	88.2339	27	37	0
90	5	0.92	6	0.45	1.99	89.1561	25.5556	92.73	88.7431	27	38	0
90	4	0.9	7	0.49	2.03	93.4076	60	94.568	87.8849	27	39	0
90	4	0.94	-2	0.46	1.99	94.8908	92.2222	98.15	86.1951	28	0	0
90	5	0.92	-12	0.42	1.99	94.1612	95.5556	98.288	85.4612	28	1	0
90	5	0.98	7	0.38	2	86.9496	16.6667	91.858	89.3313	28	2	0
90	4	0.93	-3	0.38	2.03	94.769	96.6667	99.023	85.7459	28	3	0
90	3	0.99	24	0.45	2.04	85.0501	34.4444	91.628	89.988	28	4	0
90	4	0.93	-3	0.45	2.03	94.634	100	98.885	85.8831	28	5	0
90	3	0.99	24	0.45	2.04	85.0273	36.6667	91.628	89.976	28	6	0
90	5	0.98	7	0.45	1.99	86.5521	17.7778	91.766	89.4753	28	7	0
90	4	0.84	3	0.45	2.03	94.5306	86.6667	97.048	86.5912	28	8	0
90	4	0.87	6	0.44	1.96	93.4366	64.4444	95.119	87.5489	28	9	0
90	5	0.98	-12	0.49	1.99	93.9718	91.1111	97.783	85.6473	28	10	0
90	3	0.99	24	0.45	2.04	85.1314	34.4444	91.628	89.952	28	11	0
90	4	0.9	7	0.49	2.03	93.4133	60	94.568	87.8798	28	12	0
90	5	0.98	-2	0.49	2.03	94.1746	73.3333	95.027	86.8759	28	13	0
90	5	0.93	-4	0.41	1.96	94.501	84.4444	96.359	86.5021	28	14	0
90	4	0.8	5	0.44	2.03	94.5476	83.3333	96.588	86.6924	28	15	0
90	5	0.92	4	0.45	2.03	91.7007	37.7778	93.465	88.0744	28	16	0
90	5	0.98	6	0.44	2.02	88.3279	22.2222	92.179	88.8975	28	17	1
90	4	0.84	6	0.38	2.02	94.0378	70	95.624	87.1133	28	18	0
90	4	0.84	7	0.44	2.02	93.7581	66.6667	95.256	87.3671	28	19	0
90	3	0.95	23	0.44	2.04	87.93	41.1111	92.271	89.6519	28	20	0
90	4	0.84	7	0.41	2.03	93.8271	68.8889	95.302	87.2694	28	21	0
90	4	0.94	6	0.46	1.99	92.9693	54.4444	94.476	87.9655	28	22	0
90	5	0.84	7	0.38	1.99	90.2527	32.2222	93.236	88.4534	28	23	0
90	3	0.98	23	0.49	2.04	87.0553	38.8889	91.904	89.7994	28	24	0
90	4	0.97	6	0.48	1.99	92.7301	46.6667	94.154	88.185	28	25	0
90	5	0.98	3	0.38	2	91.1034	31.1111	93.052	88.1327	28	26	0
90	3	0.98	22	0.49	2.04	87.5171	40	92.087	89.6794	28	27	0
90	5	0.92	6	0.45	1.99	89.1556	26.6667	92.73	88.7603	28	28	0
90	3	0.87	23	0.44	2.03	89.6356	48.8889	93.19	89.0972	28	29	1
90	4	0.93	-3	0.43	2.03	94.7151	98.8889	98.931	85.8942	28	30	0
90	4	0.98	7	0.46	1.99	91.8879	43.3333	93.695	88.3153	28	31	0
90	4	0.9	7	0.49	2.02	93.2611	56.6667	94.568	87.8978	28	32	0
90	5	0.98	5	0.41	1.99	88.828	26.6667	92.409	88.8049	28	33	0
90	5	0.86	7	0.38	2.01	89.7696	32.2222	92.96	88.5177	28	34	1
90	3	0.92	23	0.46	2.04	88.3319	42.2222	92.547	89.4299	28	35	0
90	5	0.92	-2	0.42	2.03	94.5637	80	96.083	86.6049	28	36	1
90	5	0.87	-9	0.38	1.98	94.3536	94.4444	98.655	85.5041	28	37	0
90	3	0.96	4	0.49	2.04	93.9806	93.3333	98.655	86.3032	28	38	0
90	5	0.92	3	0.44	2.04	92.5198	42.2222	93.603	87.9398	28	39	1
90	4	0.94	-2	0.46	1.99	94.8908	92.2222	98.15	86.1951	29	0	0
90	5	0.92	-12	0.42	1.99	94.1612	95.5556	98.288	85.4612	29	1	0
90	5	0.98	7	0.38	2	86.9496	16.6667	91.858	89.3313	29	2	0
90	4	0.93	-3	0.38	2.03	94.769	96.6667	99.023	85.7459	29	3	0
90	3	0.99	24	0.45	2.04	85.0501	34.4444	91.628	89.988	29	4	0
90	4	0.93	-3	0.45	2.03	94.634	100	98.885	85.8831	29	5	0
90	3	0.99	24	0.45	2.04	85.0273	36.6667	91.628	89.976	29	6	0
90	4	0.84	6	0.38	2.02	94.0378	70	95.624	87.1133	29	7	0
90	4	0.87	6	0.44	1.96	93.4366	64.4444	95.119	87.5489	29	8	0
90	5	0.98	-2	0.49	2.03	94.1746	73.3333	95.027	86.8759	29	9	0
90	4	0.9	7	0.49	2.02	93.4317	62.2222	94.568	87.8935	29	10	1
90	3	0.83	23	0.46	2.03	90.7959	51.1111	94.108	88.6908	29	11	0
90	3	0.98	22	0.49	2.04	87.5171	40	92.087	89.6794	29	12	0
90	4	0.98	7	0.46	1.99	91.8879	43.3333	93.695	88.3153	29	13	0
90	5	0.98	7	0.45	1.99	86.5521	17.7778	91.766	89.4753	29	14	0
90	4	0.84	7	0.44	2.02	93.7581	66.6667	95.256	87.3671	29	15	0
90	5	0.92	-2	0.42	2.03	94.5637	80	96.083	86.6049	29	16	0
90	4	0.92	7	0.42	2.04	93.1434	56.6667	94.43	87.8352	29	17	1
90	4	0.84	7	0.41	2.03	93.8271	68.8889	95.302	87.2694	29	18	0
90	5	0.93	-4	0.41	1.96	94.501	84.4444	96.359	86.5021	29	19	0
90	3	0.99	24	0.45	2.04	85.4456	34.4444	91.628	89.9708	29	20	0
90	5	0.98	6	0.49	1.99	88.0324	18.8889	92.363	89.0998	29	21	0
90	4	0.79	5	0.44	1.99	94.2951	78.8889	96.772	86.7721	29	22	0
90	3	0.87	23	0.44	2.03	89.6356	48.8889	93.19	89.0972	29	23	0
90	4	0.84	3	0.45	2.03	94.6307	83.3333	97.048	86.5878	29	24	1
90	5	0.93	-8	0.42	1.96	94.5903	93.3333	97.737	85.9225	29	25	0
90	5	0.91	6	0.44	1.99	89.331	22.2222	92.776	88.696	29	26	1
90	4	0.97	6	0.48	1.99	92.8528	53.3333	94.154	88.1876	29	27	1
90	5	0.98	3	0.38	2	91.1034	31.1111	93.052	88.1327	29	28	0
90	5	0.92	6	0.46	2.03	90.024	27.7778	92.73	88.5545	29	29	1
90	5	0.98	6	0.44	2.02	88.3279	22.2222	92.179	88.8975	29	30	0
90	3	0.95	23	0.44	2.04	87.93	41.1111	92.271	89.6519	29	31	0
90	5	0.98	5	0.41	1.99	88.828	26.6667	92.409	88.8049	29	32	0
90	5	0.92	6	0.45	1.99	89.1556	26.6667	92.73	88.7603	29	33	0
90	3	1	23	0.49	2.04	86.0829	34.4444	91.72	89.9871	29	34	1
90	4	0.98	6	0.46	1.98	92.607	46.6667	93.97	88.2579	29	35	1
90	5	0.92	4	0.45	2.03	91.6624	38.8889	93.465	88.0667	29	36	1
90	5	0.92	-12	0.45	1.99	94.1258	94.4444	98.334	85.4707	29	37	0
90	4	0.98	-3	0.39	2.03	94.6852	94.4444	98.563	85.9782	29	38	0
90	3	0.98	23	0.49	2.04	87.0553	38.8889	91.904	89.7994	29	39	0

## Sheet: West-VSD
WFO	SDN	SDD	SDA	OWR	Window height	UDI	sDA	EUI	TCP	Generation	Indvidual	Pareto
90	3	0.2	-4	0.41	1.57	75.3048	93.3333	117.716	77.6629	0	0	0
90	5	0.42	53	0.14	1.55	78.4808	72.2222	113.123	78.5862	0	1	0
90	1	0.32	-22	0.5	1.61	74.2897	95.5556	118.496	77.7589	0	2	0
90	7	0.35	14	0.38	1.63	77.2892	88.8889	114.822	80.2803	0	3	0
90	10	0.18	-41	0.25	1.77	75.2889	95.5556	116.43	76.7755	0	4	0
90	3	0.81	-23	0.43	1.89	73.2767	98.8889	117.165	77.7246	0	5	0
90	6	0.75	24	0.11	2.03	76.9511	94.4444	114.271	79.9503	0	6	0
90	8	0.87	-52	0.31	1.39	71.5016	46.6667	102.559	82.8944	0	7	0
90	3	0.99	23	0.25	1.27	78.3164	61.1111	112.388	80.1869	0	8	0
90	7	0.71	-3	0.2	1.16	77.8876	52.2222	110.734	80.3549	0	9	0
90	6	0.25	-18	0.38	1.22	78.3151	63.3333	113.352	79.303	0	10	0
90	2	0.95	-50	0.49	1.34	77.5492	65.5556	113.72	79.4487	0	11	0
90	4	0.59	-23	0.5	1.87	73.9628	98.8889	115.419	78.3505	0	12	0
90	8	0.3	-48	0.17	1.26	78.2232	60	111.102	78.2845	0	13	0
90	5	0.39	-52	0.29	1.17	77.5211	54.4444	111.469	79.3836	0	14	0
90	4	0.43	-59	0.35	1.82	74.4348	96.6667	114.455	78.1027	0	15	0
90	9	0.8	-49	0.11	1.89	77.9309	58.8889	102.835	80.4201	0	16	0
90	2	0.43	-3	0.25	1.44	76.5648	83.3333	117.027	77.1099	0	17	0
90	4	0.16	-40	0.21	1.28	77.7242	66.6667	114.684	76.9144	0	18	0
90	8	0.26	-44	0.44	2.03	73.0884	100	114.593	78.3213	0	19	0
90	4	0.99	18	0.44	1.63	77.9223	78.8889	112.25	81.9813	0	20	0
90	1	0.22	-51	0.22	0.96	76.4846	52.2222	113.582	77.4717	0	21	0
90	2	0.93	-3	0.43	2.03	70.8603	100	120.242	77.2685	0	22	0
90	7	0.67	-31	0.11	1.45	78.4547	62.2222	110.734	77.4117	0	23	0
90	3	0.3	15	0.34	0.93	75.4966	50	111.975	79.7497	0	24	0
90	6	0.71	-22	0.24	1.41	78.7408	64.4444	111.377	79.0998	0	25	0
90	3	0.99	45	0.12	1.16	77.1799	51.1111	110.734	79.3304	0	26	0
90	8	0.73	-23	0.44	1.87	78.3318	88.8889	109.311	80.8976	0	27	0
90	5	0.36	29	0.42	1.2	78.3348	58.8889	111.975	80.8779	0	28	0
90	8	0.82	1	0.13	1.14	76.7894	51.1111	109.724	80.7733	0	29	0
90	4	0.9	-55	0.39	1.99	75.5524	92.2222	111.148	79.5079	0	30	0
90	9	0.37	45	0.36	1.24	77.9227	53.3333	108.254	82.7838	0	31	0
90	5	0.58	-19	0.25	1.88	74.6274	96.6667	115.97	77.0971	0	32	0
90	4	0.39	22	0.43	1.03	76.6251	53.3333	110.826	81.1711	0	33	0
90	10	0.53	39	0.19	1.28	75.826	50	106.601	83.7414	0	34	0
90	4	0.95	-42	0.14	1.35	78.1742	62.2222	111.056	77.927	0	35	0
90	6	0.85	20	0.28	1.27	78.315	55.5556	110	82.3423	0	36	0
90	5	0.2	22	0.43	1.17	78.0163	62.2222	113.215	79.8843	0	37	0
90	4	0.53	18	0.18	1.52	77.5083	77.7778	114.73	78.7071	0	38	0
90	3	0.37	-20	0.19	1.49	76.3527	81.1111	117.256	76.1523	0	39	0
90	10	0.18	-41	0.25	1.77	75.2889	95.5556	116.43	76.7755	1	0	0
90	6	0.75	24	0.11	2.03	76.9511	94.4444	114.271	79.9503	1	1	0
90	8	0.87	-52	0.31	1.39	71.5016	46.6667	102.559	82.8944	1	2	0
90	4	0.59	-23	0.5	1.87	73.9628	98.8889	115.419	78.3505	1	3	0
90	4	0.43	-59	0.35	1.82	74.4348	96.6667	114.455	78.1027	1	4	0
90	9	0.8	-49	0.11	1.89	77.9309	58.8889	102.835	80.4201	1	5	0
90	8	0.26	-44	0.44	2.03	73.0884	100	114.593	78.3213	1	6	0
90	8	0.73	-23	0.44	1.87	78.3318	88.8889	109.311	80.8976	1	7	0
90	4	0.9	-55	0.39	1.99	75.5524	92.2222	111.148	79.5079	1	8	0
90	5	0.58	-19	0.25	1.88	74.6274	96.6667	115.97	77.0971	1	9	0
90	10	0.53	39	0.19	1.28	75.826	50	106.601	83.7414	1	10	0
90	8	0.83	-52	0.31	1.41	72.1156	46.6667	102.697	82.8352	1	11	0
90	10	0.43	-59	0.35	1.82	79.2722	66.6667	106.601	81.7258	1	12	0
90	4	0.19	-41	0.25	1.76	73.3292	100	117.578	76.5252	1	13	0
90	7	0.71	48	0.14	1.16	71.7419	42.2222	106.188	83.0213	1	14	0
90	6	0.75	45	0.36	2.04	79.3516	87.7778	108.254	84.6528	1	15	1
90	8	0.99	22	0.25	1.27	75.8257	48.8889	106.922	84.8894	1	16	0
90	5	0.48	-40	0.35	1.82	74.9712	95.5556	114.638	77.8678	1	17	0
90	8	0.52	-23	0.44	1.87	76.9979	91.1111	111.699	79.9331	1	18	0
90	9	0.37	46	0.36	1.23	77.9082	53.3333	108.117	82.8121	1	19	0
90	9	0.8	-49	0.11	1.89	77.7476	60	102.835	80.4158	1	20	0
90	10	0.53	40	0.18	1.27	75.5787	50	106.555	83.762	1	21	0
90	6	0.75	24	0.11	2.03	76.8976	94.4444	114.271	79.94	1	22	0
90	6	0.75	24	0.1	2.03	76.8987	94.4444	114.455	79.7668	1	23	0
90	3	0.81	-23	0.43	1.89	73.2767	98.8889	117.165	77.7246	1	24	0
90	3	0.3	-19	0.34	1.85	72.325	100	119.966	76.6547	1	25	0
90	4	0.23	-23	0.5	1.87	72.1244	100	117.808	77.5043	1	26	0
90	7	0.35	14	0.38	1.63	77.2892	88.8889	114.822	80.2803	1	27	0
90	4	0.99	18	0.44	1.63	77.9223	78.8889	112.25	81.9813	1	28	0
90	6	0.71	-22	0.24	1.41	78.7408	64.4444	111.377	79.0998	1	29	0
90	9	0.37	45	0.36	1.24	77.9227	53.3333	108.254	82.7838	1	30	0
90	6	0.85	20	0.28	1.27	78.315	55.5556	110	82.3423	1	31	0
90	8	0.73	-23	0.44	1.77	78.6226	81.1111	109.035	81.1128	1	32	0
90	4	1	33	0.44	1.63	78.5828	71.1111	110.229	82.8078	1	33	0
90	7	0.67	-32	0.11	1.45	78.773	62.2222	110.459	77.4923	1	34	0
90	6	0.85	20	0.28	1.27	78.3156	54.4444	110	82.3371	1	35	0
90	1	0.32	-22	0.5	1.61	74.2897	95.5556	118.496	77.7589	1	36	0
90	8	0.73	11	0.46	0.95	72.1272	41.1111	107.657	83.4628	1	37	0
90	2	0.93	-3	0.43	2.03	70.8603	100	120.242	77.2685	1	38	0
90	3	0.81	-23	0.43	2.04	71.6193	100	118.267	77.1905	1	39	0
90	8	0.87	-52	0.31	1.39	71.5016	46.6667	102.559	82.8944	2	0	0
90	4	0.59	-23	0.5	1.87	73.9628	98.8889	115.419	78.3505	2	1	0
90	4	0.43	-59	0.35	1.82	74.4348	96.6667	114.455	78.1027	2	2	0
90	9	0.8	-49	0.11	1.89	77.9309	58.8889	102.835	80.4201	2	3	0
90	8	0.26	-44	0.44	2.03	73.0884	100	114.593	78.3213	2	4	0
90	8	0.73	-23	0.44	1.87	78.3318	88.8889	109.311	80.8976	2	5	0
90	5	0.58	-19	0.25	1.88	74.6274	96.6667	115.97	77.0971	2	6	0
90	8	0.83	-52	0.31	1.41	72.1156	46.6667	102.697	82.8352	2	7	0
90	10	0.43	-59	0.35	1.82	79.2722	66.6667	106.601	81.7258	2	8	0
90	6	0.75	45	0.36	2.04	79.3516	87.7778	108.254	84.6528	2	9	0
90	8	0.52	-23	0.44	1.87	76.9979	91.1111	111.699	79.9331	2	10	0
90	9	0.8	-49	0.11	1.89	77.7476	60	102.835	80.4158	2	11	0
90	10	0.18	22	0.25	1.77	75.4969	97.7778	117.119	77.7735	2	12	0
90	6	0.75	24	0.11	2.04	76.9319	95.5556	114.317	79.9331	2	13	0
90	6	0.99	45	0.36	1.63	78.484	57.7778	104.396	86.5441	2	14	0
90	4	0.75	18	0.45	2.04	73.7124	100	115.97	80.511	2	15	0
90	7	0.81	-15	0.43	2.04	76.621	94.4444	112.021	80.8479	2	16	0
90	6	0.75	25	0.11	2.03	77.0383	94.4444	114.087	80.0077	2	17	0
90	6	0.68	28	0.36	2.04	76.567	94.4444	112.755	82.1159	2	18	0
90	6	0.75	-23	0.5	1.87	76.6776	91.1111	112.204	80.0454	2	19	0
90	7	0.74	-27	0.11	2.03	76.6236	93.3333	112.618	76.0005	2	20	0
90	10	0.43	-59	0.35	1.82	79.4633	65.5556	106.601	81.7147	2	21	0
90	8	0.26	-41	0.49	2.03	73.158	100	114.73	78.4362	2	22	0
90	6	0.77	23	0.11	2.03	77.032	94.4444	114.225	80.1089	2	23	0
90	4	0.9	-56	0.39	1.99	75.6721	93.3333	111.102	79.5302	2	24	0
90	10	0.53	40	0.18	2.02	80.4607	80	107.474	84.5628	2	25	0
90	10	0.53	47	0.19	1.33	75.0084	50	104.947	84.4925	2	26	0
90	10	0.43	-59	0.35	1.82	79.2477	66.6667	106.601	81.719	2	27	0
90	8	0.26	-44	0.44	2.04	73.0761	100	114.776	78.311	2	28	0
90	4	0.19	-41	0.25	1.76	73.3292	100	117.578	76.5252	2	29	0
90	8	1	22	0.25	1.27	75.4699	51.1111	106.922	84.9348	2	30	0
90	8	0.99	22	0.25	1.27	75.8257	48.8889	106.922	84.8894	2	31	0
90	8	0.82	-23	0.43	1.78	78.8153	80	108.025	81.3177	2	32	0
90	4	0.9	-55	0.39	1.99	75.5524	92.2222	111.148	79.5079	2	33	0
90	7	0.35	14	0.38	1.63	77.2892	88.8889	114.822	80.2803	2	34	0
90	6	0.75	24	0.11	2.03	76.9511	94.4444	114.271	79.9503	2	35	0
90	6	0.75	42	0.36	2.03	78.8833	84.4444	108.805	84.0818	2	36	0
90	5	0.48	-40	0.35	1.82	74.9712	95.5556	114.638	77.8678	2	37	0
90	10	0.18	-41	0.25	1.77	75.2889	95.5556	116.43	76.7755	2	38	0
90	9	0.37	46	0.36	1.23	77.9082	53.3333	108.117	82.8121	2	39	0
90	8	0.87	-52	0.31	1.39	71.5016	46.6667	102.559	82.8944	3	0	0
90	4	0.59	-23	0.5	1.87	73.9628	98.8889	115.419	78.3505	3	1	0
90	4	0.43	-59	0.35	1.82	74.4348	96.6667	114.455	78.1027	3	2	0
90	9	0.8	-49	0.11	1.89	77.9309	58.8889	102.835	80.4201	3	3	0
90	8	0.26	-44	0.44	2.03	73.0884	100	114.593	78.3213	3	4	0
90	8	0.73	-23	0.44	1.87	78.3318	88.8889	109.311	80.8976	3	5	0
90	8	0.83	-52	0.31	1.41	72.1156	46.6667	102.697	82.8352	3	6	0
90	6	0.75	45	0.36	2.04	79.3516	87.7778	108.254	84.6528	3	7	0
90	9	0.8	-49	0.11	1.89	77.7476	60	102.835	80.4158	3	8	0
90	10	0.18	22	0.25	1.77	75.4969	97.7778	117.119	77.7735	3	9	0
90	6	0.99	45	0.36	1.63	78.484	57.7778	104.396	86.5441	3	10	0
90	4	0.75	18	0.45	2.04	73.7124	100	115.97	80.511	3	11	0
90	7	0.81	-15	0.43	2.04	76.621	94.4444	112.021	80.8479	3	12	0
90	6	0.75	25	0.11	2.03	77.0383	94.4444	114.087	80.0077	3	13	0
90	10	0.43	-59	0.35	1.82	79.4633	65.5556	106.601	81.7147	3	14	0
90	8	0.26	-41	0.49	2.03	73.158	100	114.73	78.4362	3	15	0
90	4	0.9	-56	0.39	1.99	75.6721	93.3333	111.102	79.5302	3	16	0
90	10	0.53	40	0.18	2.02	80.4607	80	107.474	84.5628	3	17	0
90	6	0.87	24	0.11	2.04	77.7796	92.2222	112.755	81.2217	3	18	0
90	8	0.75	-52	0.31	1.39	73.6458	48.8889	103.707	82.5009	3	19	0
90	8	0.59	-23	0.5	1.87	77.4453	91.1111	110.597	80.7047	3	20	0
90	7	0.52	-15	0.43	2.02	74.7064	97.7778	114.73	78.8846	3	21	0
90	6	0.75	24	0.36	2.03	77.0323	95.5556	112.709	82.392	3	22	0
90	4	0.75	19	0.45	2.04	73.7007	98.8889	115.695	80.5701	3	23	0
90	9	0.6	-39	0.5	1.77	78.6291	72.2222	106.647	81.6109	3	24	0
90	6	0.69	28	0.36	2.04	76.8406	94.4444	112.664	82.2179	3	25	0
90	6	0.75	24	0.4	1.99	77.2458	93.3333	112.388	82.5206	3	26	0
90	10	0.44	-59	0.35	1.86	79.3739	68.8889	105.636	82.049	3	27	0
90	7	0.81	-15	0.43	2.04	76.6342	94.4444	112.021	80.8428	3	28	0
90	10	0.54	-30	0.19	2.03	77.7022	90	110.137	78.2879	3	29	0
90	8	0.75	-41	0.49	1.99	78.4071	81.1111	106.004	81.5895	3	30	0
90	7	0.74	-27	0.11	2.03	76.6236	93.3333	112.618	76.0005	3	31	0
90	6	0.75	42	0.11	1.93	79.2876	76.6667	110	81.6675	3	32	0
90	10	0.53	47	0.19	1.33	75.0084	50	104.947	84.4925	3	33	0
90	8	0.26	-44	0.44	2.04	73.0761	100	114.776	78.311	3	34	0
90	9	0.99	22	0.25	1.27	73.8329	48.8889	106.279	85.5881	3	35	0
90	4	0.19	-41	0.25	1.76	73.3292	100	117.578	76.5252	3	36	0
90	9	0.37	46	0.36	1.23	77.9082	53.3333	108.117	82.8121	3	37	0
90	10	0.43	-59	0.35	1.82	79.2722	66.6667	106.601	81.7258	3	38	0
90	6	0.75	42	0.36	2.03	78.8833	84.4444	108.805	84.0818	3	39	0
90	8	0.87	-52	0.31	1.39	71.5016	46.6667	102.559	82.8944	4	0	0
90	8	0.26	-54	0.48	2.03	73.5994	100	113.72	79.1221	4	1	1
90	6	0.99	45	0.36	1.63	78.484	57.7778	104.396	86.5441	4	2	0
90	10	0.18	22	0.25	1.77	75.4969	97.7778	117.119	77.7735	4	3	0
90	10	0.53	40	0.18	2.02	80.4607	80	107.474	84.5628	4	4	0
90	10	0.79	-49	0.11	1.89	76.0983	54.4444	100.538	81.0991	4	5	0
90	7	0.74	-27	0.11	2.03	76.6471	94.4444	112.618	75.9997	4	6	0
90	6	0.75	45	0.36	2.04	79.3516	87.7778	108.254	84.6528	4	7	0
90	8	0.76	-49	0.36	2.04	78.8391	73.3333	104.442	81.9865	4	8	1
90	8	0.83	-52	0.31	1.41	72.1156	46.6667	102.697	82.8352	4	9	0
90	10	0.43	-59	0.35	1.82	79.4633	65.5556	106.601	81.7147	4	10	0
90	8	0.75	-41	0.49	1.99	78.4071	81.1111	106.004	81.5895	4	11	0
90	10	0.44	-59	0.35	1.86	79.3739	68.8889	105.636	82.049	4	12	0
90	9	0.61	-52	0.31	1.39	75.5472	48.8889	104.304	82.3088	4	13	0
90	4	0.59	-23	0.5	1.87	73.9628	98.8889	115.419	78.3505	4	14	0
90	4	0.43	-59	0.35	1.82	74.4348	96.6667	114.455	78.1027	4	15	0
90	9	0.8	-49	0.11	1.89	77.7476	60	102.835	80.4158	4	16	0
90	8	0.73	-23	0.44	1.87	78.3318	88.8889	109.311	80.8976	4	17	0
90	6	0.91	26	0.12	2.03	78.3278	91.1111	111.837	81.8056	4	18	0
90	4	0.74	-57	0.36	1.99	74.7207	95.5556	112.48	78.8795	4	19	0
90	8	0.88	-49	0.1	2.04	78.4459	67.7778	103.845	79.5636	4	20	0
90	4	0.75	18	0.45	2.04	73.7124	100	115.97	80.511	4	21	0
90	6	0.87	24	0.11	2.04	77.7796	92.2222	112.755	81.2217	4	22	0
90	10	0.43	-59	0.35	2.04	78.8447	81.1111	107.106	81.1368	4	23	0
90	8	0.59	-23	0.5	1.87	77.4453	91.1111	110.597	80.7047	4	24	0
90	7	0.52	-15	0.43	2.02	74.7064	97.7778	114.73	78.8846	4	25	0
90	6	0.75	25	0.11	2.03	77.0383	94.4444	114.087	80.0077	4	26	0
90	8	0.52	-40	0.49	2.02	76.702	93.3333	110.046	80.2512	4	27	1
90	8	0.75	-52	0.31	1.39	73.6458	48.8889	103.707	82.5009	4	28	0
90	10	0.54	-30	0.19	2.03	77.7022	90	110.137	78.2879	4	29	0
90	6	0.75	24	0.4	1.99	77.2469	92.2222	112.388	82.5214	4	30	0
90	9	0.8	-49	0.11	1.89	77.9309	58.8889	102.835	80.4201	4	31	0
90	10	0.43	-59	0.35	1.82	79.3879	66.6667	106.601	81.7198	4	32	0
90	8	0.59	-23	0.5	1.87	77.473	90	110.597	80.7013	4	33	0
90	7	0.81	-15	0.43	2.04	76.621	94.4444	112.021	80.8479	4	34	0
90	4	0.75	19	0.45	2.04	73.7007	98.8889	115.695	80.5701	4	35	0
90	6	0.69	28	0.36	2.04	76.8406	94.4444	112.664	82.2179	4	36	0
90	6	0.75	24	0.36	2.03	77.0323	95.5556	112.709	82.392	4	37	0
90	9	0.8	-49	0.12	1.88	76.8429	58.8889	102.789	80.6027	4	38	0
90	6	0.75	24	0.4	1.99	77.2458	93.3333	112.388	82.5206	4	39	0
90	8	0.26	-54	0.48	2.03	73.5994	100	113.72	79.1221	5	0	0
90	6	0.99	45	0.36	1.63	78.484	57.7778	104.396	86.5441	5	1	0
90	10	0.18	22	0.25	1.77	75.4969	97.7778	117.119	77.7735	5	2	0
90	10	0.53	40	0.18	2.02	80.4607	80	107.474	84.5628	5	3	0
90	10	0.79	-49	0.11	1.89	76.0983	54.4444	100.538	81.0991	5	4	0
90	7	0.74	-27	0.11	2.03	76.6471	94.4444	112.618	75.9997	5	5	0
90	8	0.87	-53	0.5	1.39	70.447	45.5556	101.641	84.0055	5	6	0
90	8	0.75	23	0.44	1.87	79.9062	82.2222	108.943	85.1749	5	7	0
90	8	0.76	-49	0.36	2.04	78.8391	73.3333	104.442	81.9865	5	8	0
90	8	0.88	-34	0.1	2.04	78.4801	82.2222	107.795	77.5454	5	9	0
90	4	0.59	-23	0.5	1.87	73.9628	98.8889	115.419	78.3505	5	10	0
90	7	0.84	17	0.43	2.04	77.9821	91.1111	111.423	83.8563	5	11	0
90	9	0.75	22	0.25	1.99	79.7432	85.5556	109.219	85.0026	5	12	0
90	8	0.88	-49	0.1	2.04	78.4459	67.7778	103.845	79.5636	5	13	0
90	10	0.45	-58	0.11	1.97	79.1698	70	107.152	78.8452	5	14	0
90	9	0.8	-49	0.11	1.89	77.7476	60	102.835	80.4158	5	15	0
90	7	0.52	-15	0.43	2.02	74.7064	97.7778	114.73	78.8846	5	16	0
90	6	0.75	45	0.36	2.04	79.3516	87.7778	108.254	84.6528	5	17	0
90	6	0.81	-17	0.43	2.04	75.3629	96.6667	113.398	79.8157	5	18	0
90	10	0.43	-59	0.35	1.82	79.4633	65.5556	106.601	81.7147	5	19	0
90	9	0.79	-49	0.36	1.88	77.016	60	101.595	83.2416	5	20	0
90	10	0.19	22	0.25	1.77	75.7679	96.6667	116.659	78.0778	5	21	0
90	8	0.59	-23	0.5	1.87	77.5419	92.2222	110.597	80.6953	5	22	0
90	10	0.44	-59	0.35	1.86	79.3739	68.8889	105.636	82.049	5	23	0
90	8	0.18	22	0.23	1.77	74.8526	100	116.659	77.6089	5	24	1
90	7	0.91	26	0.12	2.03	79.5323	88.8889	110.137	83.1644	5	25	0
90	9	0.8	-49	0.11	1.89	77.9309	58.8889	102.835	80.4201	5	26	0
90	8	0.75	-41	0.49	1.99	78.4071	81.1111	106.004	81.5895	5	27	0
90	10	0.71	-11	0.44	2.02	78.8241	91.1111	109.494	82.1236	5	28	0
90	6	0.75	24	0.4	1.99	77.2469	92.2222	112.388	82.5214	5	29	0
90	8	0.73	-23	0.44	1.87	78.3318	88.8889	109.311	80.8976	5	30	0
90	6	0.75	25	0.11	2.03	77.0383	94.4444	114.087	80.0077	5	31	0
90	6	0.87	24	0.11	2.04	77.7796	92.2222	112.755	81.2217	5	32	0
90	10	0.43	-59	0.35	1.82	79.3879	66.6667	106.601	81.7198	5	33	0
90	7	0.81	-15	0.43	2.04	76.621	94.4444	112.021	80.8479	5	34	0
90	8	0.52	-40	0.49	2.02	76.702	93.3333	110.046	80.2512	5	35	0
90	4	0.75	18	0.45	2.04	73.7124	100	115.97	80.511	5	36	0
90	10	0.43	-59	0.35	2.04	78.8447	81.1111	107.106	81.1368	5	37	0
90	4	0.75	19	0.45	2.04	73.7007	98.8889	115.695	80.5701	5	38	0
90	8	0.52	-40	0.49	2.03	76.6087	92.2222	110.091	80.2546	5	39	0
90	10	0.91	25	0.11	1.97	81.1564	70	106.142	86.9247	6	0	0
90	10	0.18	22	0.25	1.77	75.4969	97.7778	117.119	77.7735	6	1	0
90	8	0.18	22	0.23	1.77	74.8526	100	116.659	77.6089	6	2	0
90	10	0.79	-49	0.11	1.89	76.0983	54.4444	100.538	81.0991	6	3	0
90	8	0.87	-53	0.5	1.39	70.447	45.5556	101.641	84.0055	6	4	0
90	6	0.87	-16	0.1	2.04	75.7576	95.5556	115.098	75.9405	6	5	0
90	8	0.26	-54	0.48	2.03	73.5994	100	113.72	79.1221	6	6	0
90	10	0.53	-58	0.11	1.97	79.273	64.4444	104.902	79.8894	6	7	0
90	10	0.74	22	0.25	1.9	80.8911	75.5556	108.346	85.6773	6	8	0
90	6	0.99	45	0.36	1.63	78.484	57.7778	104.396	86.5441	6	9	0
90	8	0.88	-49	0.1	2.04	78.4459	67.7778	103.845	79.5636	6	10	0
90	8	0.18	25	0.23	1.77	74.931	98.8889	116.476	77.5583	6	11	0
90	7	0.52	-15	0.43	2.02	74.7064	97.7778	114.73	78.8846	6	12	0
90	4	0.59	-23	0.5	1.87	73.9628	98.8889	115.419	78.3505	6	13	0
90	10	0.53	40	0.18	2.02	80.4607	80	107.474	84.5628	6	14	0
90	9	0.79	-49	0.36	1.88	77.016	60	101.595	83.2416	6	15	0
90	6	0.78	22	0.43	2.04	76.8923	93.3333	112.664	82.7529	6	16	0
90	9	0.75	24	0.11	2.03	79.9919	86.6667	109.678	83.5631	6	17	0
90	7	0.87	17	0.43	2.03	78.32	92.2222	111.194	84.0226	6	18	0
90	10	0.45	-58	0.11	2.04	78.9009	77.7778	107.198	78.7037	6	19	0
90	9	0.75	22	0.25	1.99	79.7432	85.5556	109.219	85.0026	6	20	0
90	9	0.91	22	0.36	1.88	80.3561	73.3333	106.831	86.8861	6	21	0
90	7	0.81	-15	0.43	1.98	77.0461	94.4444	111.791	80.9662	6	22	0
90	7	0.91	26	0.12	2.03	79.5323	88.8889	110.137	83.1644	6	23	0
90	9	0.8	-49	0.11	1.89	77.7476	60	102.835	80.4158	6	24	0
90	7	0.74	17	0.25	2.04	77.3957	94.4444	113.077	81.8896	6	25	0
90	9	0.8	-49	0.11	1.89	77.9309	58.8889	102.835	80.4201	6	26	0
90	8	0.59	-23	0.5	1.87	77.5419	92.2222	110.597	80.6953	6	27	0
90	10	0.71	-11	0.44	2.02	78.8241	91.1111	109.494	82.1236	6	28	0
90	8	0.54	-59	0.49	2.02	78.6054	82.2222	106.876	82.2574	6	29	1
90	8	0.75	23	0.44	1.87	79.9062	82.2222	108.943	85.1749	6	30	0
90	10	0.44	-59	0.35	1.86	79.3739	68.8889	105.636	82.049	6	31	0
90	8	0.52	-48	0.48	1.89	77.9486	85.5556	108.117	80.9902	6	32	0
90	8	0.75	-41	0.49	1.99	78.4071	81.1111	106.004	81.5895	6	33	0
90	8	0.76	-49	0.36	2.04	78.8391	73.3333	104.442	81.9865	6	34	0
90	6	0.75	45	0.36	2.04	79.3516	87.7778	108.254	84.6528	6	35	0
90	10	0.19	22	0.25	1.82	75.1502	98.8889	117.027	77.9664	6	36	0
90	8	0.75	24	0.46	1.77	79.9708	76.6667	108.346	85.2941	6	37	0
90	10	0.19	22	0.25	1.77	75.7679	96.6667	116.659	78.0778	6	38	0
90	8	0.52	-40	0.49	2.03	76.6087	92.2222	110.091	80.2546	6	39	0
90	10	0.91	25	0.11	1.97	81.1564	70	106.142	86.9247	7	0	0
90	10	0.18	22	0.25	1.77	75.4969	97.7778	117.119	77.7735	7	1	0
90	6	0.6	-16	0.1	1.88	75.6888	97.7778	116.292	75.3464	7	2	0
90	10	0.79	-49	0.11	1.89	76.0983	54.4444	100.538	81.0991	7	3	0
90	8	0.87	-53	0.5	1.39	70.447	45.5556	101.641	84.0055	7	4	0
90	8	0.26	-54	0.48	2.03	73.5994	100	113.72	79.1221	7	5	0
90	9	0.75	42	0.18	2.03	80.6193	65.5556	103.616	87.458	7	6	0
90	6	0.87	-16	0.1	2.04	75.7576	95.5556	115.098	75.9405	7	7	0
90	9	0.8	-43	0.42	1.88	77.828	63.3333	102.789	82.9321	7	8	0
90	4	0.59	-23	0.5	1.87	73.9628	98.8889	115.419	78.3505	7	9	0
90	8	0.88	-49	0.1	2.04	78.4459	67.7778	103.845	79.5636	7	10	0
90	8	0.18	25	0.23	1.77	74.931	98.8889	116.476	77.5583	7	11	0
90	7	0.52	-15	0.43	2.02	74.7064	97.7778	114.73	78.8846	7	12	0
90	8	0.52	-40	0.49	2.03	76.6087	92.2222	110.091	80.2546	7	13	0
90	9	0.8	-49	0.11	1.89	77.9309	58.8889	102.835	80.4201	7	14	0
90	6	0.91	45	0.36	2.04	80.1593	72.2222	105.545	85.8685	7	15	0
90	10	0.76	22	0.32	1.9	80.635	73.3333	107.749	86.0682	7	16	0
90	9	0.79	-49	0.36	1.88	77.016	60	101.595	83.2416	7	17	0
90	7	0.74	17	0.25	2.04	77.3957	94.4444	113.077	81.8896	7	18	0
90	6	0.81	23	0.42	2.04	77.2512	93.3333	112.25	82.9655	7	19	0
90	8	0.59	-23	0.5	1.87	77.5419	92.2222	110.597	80.6953	7	20	0
90	10	0.75	25	0.11	1.97	80.9397	77.7778	108.438	84.6776	7	21	0
90	9	0.91	22	0.36	1.88	80.3561	73.3333	106.831	86.8861	7	22	0
90	8	0.76	-49	0.36	2.04	78.8391	73.3333	104.442	81.9865	7	23	0
90	8	0.91	-53	0.5	1.88	77.1902	58.8889	100.63	83.858	7	24	0
90	7	0.81	-15	0.43	1.98	77.0461	94.4444	111.791	80.9662	7	25	0
90	10	0.76	22	0.25	1.9	80.9027	75.5556	108.071	86.0262	7	26	0
90	9	0.53	40	0.25	1.99	79.7012	84.4444	108.3	84.1847	7	27	0
90	10	0.78	20	0.18	2.02	80.8221	83.3333	109.081	85.643	7	28	0
90	10	0.19	22	0.25	1.77	75.7679	96.6667	116.659	78.0778	7	29	0
90	8	0.87	-53	0.5	1.88	77.7137	58.8889	101.457	83.6334	7	30	0
90	8	0.54	-59	0.49	2.02	78.6054	82.2222	106.876	82.2574	7	31	0
90	7	0.91	26	0.12	2.03	79.5323	88.8889	110.137	83.1644	7	32	0
90	10	0.73	-11	0.43	2.02	79.0358	90	109.265	82.1811	7	33	1
90	8	0.75	-41	0.49	1.99	78.52	80	106.004	81.5929	7	34	0
90	9	0.75	22	0.25	1.99	79.7432	85.5556	109.219	85.0026	7	35	0
90	9	0.9	25	0.36	1.88	80.433	71.1111	106.096	87.1099	7	36	0
90	6	0.75	45	0.36	2.04	79.3516	87.7778	108.254	84.6528	7	37	0
90	10	0.53	40	0.48	1.98	80.471	76.6667	106.463	85.8376	7	38	0
90	7	0.91	17	0.25	2.04	78.4897	91.1111	111.423	83.5228	7	39	0
90	10	0.91	25	0.11	1.97	81.1564	70	106.142	86.9247	8	0	0
90	10	0.79	40	0.25	1.83	78.1713	57.7778	101.87	88.6848	8	1	0
90	8	0.18	25	0.23	1.77	74.931	98.8889	116.476	77.5583	8	2	0
90	10	0.79	-49	0.35	1.88	74.8798	53.3333	99.252	83.54	8	3	0
90	8	0.26	-54	0.48	2.03	73.5994	100	113.72	79.1221	8	4	0
90	8	0.87	-53	0.5	1.39	70.447	45.5556	101.641	84.0055	8	5	0
90	10	0.79	-49	0.11	1.89	76.0983	54.4444	100.538	81.0991	8	6	0
90	4	0.59	-23	0.5	1.87	73.9628	98.8889	115.419	78.3505	8	7	0
90	10	0.75	42	0.18	2.03	79.5697	61.1111	102.192	88.2707	8	8	0
90	9	0.75	42	0.18	2.03	80.6193	65.5556	103.616	87.458	8	9	0
90	8	0.52	-40	0.49	2.03	76.6087	92.2222	110.091	80.2546	8	10	0
90	9	0.8	-43	0.42	1.88	77.828	63.3333	102.789	82.9321	8	11	0
90	7	0.74	17	0.25	2.04	77.3957	94.4444	113.077	81.8896	8	12	0
90	8	0.88	-49	0.1	2.04	78.4459	67.7778	103.845	79.5636	8	13	0
90	4	0.59	-16	0.49	1.87	73.8148	100	115.879	78.4868	8	14	0
90	7	0.74	3	0.25	2.04	76.5312	97.7778	114.547	80.6953	8	15	0
90	8	0.75	-41	0.49	1.99	78.52	80	106.004	81.5929	8	16	0
90	10	0.76	22	0.32	1.9	80.635	73.3333	107.749	86.0682	8	17	0
90	8	0.54	-59	0.49	2.02	78.6054	82.2222	106.876	82.2574	8	18	0
90	8	0.87	-49	0.36	2.04	78.3952	65.5556	102.421	82.8789	8	19	0
90	10	0.75	25	0.11	1.97	80.9397	77.7778	108.438	84.6776	8	20	0
90	8	0.76	-49	0.36	2.04	78.8391	73.3333	104.442	81.9865	8	21	0
90	10	0.53	42	0.21	2.03	80.4937	72.2222	107.06	85.0737	8	22	0
90	6	0.81	23	0.42	2.04	77.2512	93.3333	112.25	82.9655	8	23	0
90	6	0.75	16	0.24	2.04	76.1254	97.7778	114.776	80.8591	8	24	0
90	6	0.75	45	0.36	2.04	79.3516	87.7778	108.254	84.6528	8	25	0
90	9	0.91	22	0.36	1.88	80.3561	73.3333	106.831	86.8861	8	26	0
90	6	0.91	45	0.36	2.04	80.1593	72.2222	105.545	85.8685	8	27	0
90	8	0.91	-53	0.5	1.88	77.1902	58.8889	100.63	83.858	8	28	0
90	9	0.79	-49	0.36	1.88	77.016	60	101.595	83.2416	8	29	0
90	8	0.87	-53	0.5	1.88	77.7137	58.8889	101.457	83.6334	8	30	0
90	8	0.59	-23	0.5	1.87	77.5419	92.2222	110.597	80.6953	8	31	0
90	10	0.76	22	0.25	1.9	80.9027	75.5556	108.071	86.0262	8	32	0
90	9	0.79	-38	0.36	1.88	78.4249	70	104.304	81.7584	8	33	0
90	10	0.73	-11	0.43	2.02	79.0358	90	109.265	82.1811	8	34	0
90	10	0.76	10	0.25	2.04	79.9327	88.8889	110.413	84.3836	8	35	0
90	10	0.7	-11	0.43	2.02	78.8293	91.1111	109.448	82.1168	8	36	1
90	9	0.53	40	0.25	1.99	79.7012	84.4444	108.3	84.1847	8	37	0
90	9	0.9	26	0.36	1.86	80.1441	67.7778	105.636	87.2034	8	38	0
90	9	0.75	22	0.25	1.99	79.9286	85.5556	109.219	85.0094	8	39	0
90	10	0.91	25	0.11	1.97	81.1564	70	106.142	86.9247	9	0	0
90	8	0.18	25	0.23	1.77	74.931	98.8889	116.476	77.5583	9	1	0
90	8	0.26	-54	0.48	2.03	73.5994	100	113.72	79.1221	9	2	0
90	10	0.83	40	0.25	1.83	78.0112	55.5556	101.365	89.0629	9	3	0
90	10	0.86	-54	0.36	2.04	73.7856	52.2222	96.726	84.8928	9	4	0
90	10	0.79	-49	0.35	1.88	74.8798	53.3333	99.252	83.54	9	5	0
90	4	0.59	-23	0.5	1.87	73.9628	98.8889	115.419	78.3505	9	6	0
90	9	0.25	-49	0.48	1.88	75.3696	96.6667	113.536	79.1135	9	7	0
90	10	0.79	-49	0.11	1.89	76.1157	57.7778	100.538	81.1008	9	8	0
90	10	0.75	42	0.18	2.03	79.5697	61.1111	102.192	88.2707	9	9	0
90	6	0.81	23	0.42	2.04	77.2512	93.3333	112.25	82.9655	9	10	0
90	10	0.79	40	0.25	1.83	78.1713	57.7778	101.87	88.6848	9	11	0
90	7	0.74	17	0.25	2.04	77.3957	94.4444	113.077	81.8896	9	12	0
90	9	0.75	42	0.18	2.03	80.6193	65.5556	103.616	87.458	9	13	0
90	8	0.88	-49	0.1	2.04	78.4459	67.7778	103.845	79.5636	9	14	0
90	8	0.8	-54	0.36	2.04	78.83	63.3333	102.743	83.029	9	15	0
90	9	0.79	-49	0.36	1.88	77.016	60	101.595	83.2416	9	16	0
90	7	0.74	3	0.25	2.04	76.5312	97.7778	114.547	80.6953	9	17	0
90	9	0.75	22	0.48	1.99	79.9438	86.6667	108.53	85.7433	9	18	0
90	8	0.82	-41	0.5	1.91	78.6558	72.2222	104.81	82.4503	9	19	0
90	9	0.76	25	0.32	1.9	80.3132	76.6667	107.703	85.5444	9	20	0
90	6	0.75	16	0.24	2.04	76.1254	97.7778	114.776	80.8591	9	21	0
90	8	0.87	-49	0.36	2.04	78.3952	65.5556	102.421	82.8789	9	22	0
90	8	0.75	-41	0.49	1.99	78.52	80	106.004	81.5929	9	23	0
90	6	0.75	25	0.11	1.97	77.5443	92.2222	113.904	80.1286	9	24	0
90	9	0.53	40	0.25	1.99	79.7012	84.4444	108.3	84.1847	9	25	0
90	10	0.76	22	0.25	1.9	80.9027	75.5556	108.071	86.0262	9	26	0
90	8	0.54	-59	0.49	2.02	78.6054	82.2222	106.876	82.2574	9	27	0
90	4	0.59	-16	0.49	1.87	73.8148	100	115.879	78.4868	9	28	0
90	8	0.52	-40	0.49	2.03	76.6087	92.2222	110.091	80.2546	9	29	0
90	10	0.76	22	0.32	1.9	80.635	73.3333	107.749	86.0682	9	30	0
90	10	0.73	-23	0.43	1.88	79.1496	77.7778	107.198	81.6289	9	31	0
90	10	0.7	-11	0.43	2.02	78.8293	91.1111	109.448	82.1168	9	32	0
90	8	0.59	-23	0.5	1.87	77.5419	92.2222	110.597	80.6953	9	33	0
90	10	0.73	-11	0.43	2.02	79.0358	90	109.265	82.1811	9	34	0
90	8	0.91	-53	0.5	1.88	76.697	58.8889	100.63	83.8623	9	35	0
90	8	0.76	-49	0.36	2.04	78.8391	73.3333	104.442	81.9865	9	36	0
90	9	0.91	22	0.36	1.88	80.3561	73.3333	106.831	86.8861	9	37	0
90	9	0.79	-38	0.36	1.88	78.4249	70	104.304	81.7584	9	38	0
90	6	0.75	45	0.37	2.04	79.4537	84.4444	108.208	84.6845	9	39	0
90	10	0.91	25	0.11	1.97	81.1564	70	106.142	86.9247	10	0	0
90	8	0.26	-54	0.48	2.03	73.5994	100	113.72	79.1221	10	1	0
90	10	0.83	40	0.25	1.83	78.0112	55.5556	101.365	89.0629	10	2	0
90	10	0.86	-54	0.36	2.04	73.7856	52.2222	96.726	84.8928	10	3	0
90	8	0.18	25	0.23	1.77	74.9403	100	116.476	77.5652	10	4	1
90	10	0.79	-57	0.36	2.04	74.5907	51.1111	96.818	84.9991	10	5	0
90	10	0.79	-54	0.36	2.04	75.6237	55.5556	97.645	84.3776	10	6	1
90	9	0.25	-49	0.48	1.88	75.3696	96.6667	113.536	79.1135	10	7	0
90	9	0.87	-48	0.36	1.88	76.668	57.7778	100.263	83.3942	10	8	0
90	4	0.59	-23	0.5	1.87	73.9628	98.8889	115.419	78.3505	10	9	0
90	10	0.75	42	0.18	2.03	79.5697	61.1111	102.192	88.2707	10	10	0
90	9	0.75	42	0.18	2.03	80.6193	65.5556	103.616	87.458	10	11	0
90	9	0.75	22	0.48	1.99	79.9438	86.6667	108.53	85.7433	10	12	0
90	7	0.74	3	0.25	2.04	76.5312	97.7778	114.547	80.6953	10	13	0
90	8	0.59	-23	0.5	2.02	76.2808	93.3333	111.194	80.3892	10	14	0
90	8	0.91	-53	0.5	1.88	76.697	58.8889	100.63	83.8623	10	15	0
90	7	0.89	4	0.36	2.04	77.4112	95.5556	112.48	82.512	10	16	0
90	8	0.88	-49	0.1	2.04	78.4459	67.7778	103.845	79.5636	10	17	0
90	8	0.68	-49	0.35	2.04	78.646	76.6667	105.866	81.3872	10	18	0
90	9	0.91	22	0.36	1.89	80.4718	73.3333	106.831	86.9222	10	19	0
90	6	0.81	23	0.42	2.04	77.2512	93.3333	112.25	82.9655	10	20	0
90	8	0.82	-41	0.5	1.91	78.6558	72.2222	104.81	82.4503	10	21	0
90	9	0.76	25	0.32	1.9	80.3132	76.6667	107.703	85.5444	10	22	0
90	8	0.52	-40	0.49	2.03	76.6087	92.2222	110.091	80.2546	10	23	0
90	8	0.64	-44	0.25	2.04	77.8704	85.5556	108.071	79.1907	10	24	0
90	10	0.73	-23	0.43	1.88	79.1496	77.7778	107.198	81.6289	10	25	0
90	9	0.79	-49	0.36	1.88	77.016	60	101.595	83.2416	10	26	0
90	8	0.8	-54	0.36	2.04	78.83	63.3333	102.743	83.029	10	27	0
90	9	0.53	40	0.25	1.99	79.7012	84.4444	108.3	84.1847	10	28	0
90	8	0.59	-23	0.5	1.87	77.5419	92.2222	110.597	80.6953	10	29	0
90	10	0.76	22	0.25	1.9	80.9027	75.5556	108.071	86.0262	10	30	0
90	8	0.54	-59	0.49	2.02	78.6054	82.2222	106.876	82.2574	10	31	0
90	10	0.76	22	0.32	1.91	80.7977	76.6667	107.841	86.0768	10	32	0
90	4	0.59	-16	0.49	1.87	73.8148	100	115.879	78.4868	10	33	0
90	7	0.89	32	0.22	1.99	79.91	80	108.162	85.078	10	34	0
90	9	0.55	22	0.26	2.01	78.1924	93.3333	111.423	82.6097	10	35	0
90	9	0.9	40	0.36	1.89	78.9968	58.8889	101.595	89.0003	10	36	0
90	10	0.7	-11	0.43	2.02	78.8293	91.1111	109.448	82.1168	10	37	0
90	9	0.73	42	0.18	2.01	80.564	67.7778	103.983	87.1631	10	38	0
90	9	0.83	9	0.48	1.99	79.135	88.8889	110.367	84.8191	10	39	0
90	10	0.91	25	0.11	1.97	81.1564	70	106.142	86.9247	11	0	0
90	8	0.26	-54	0.48	2.03	73.5994	100	113.72	79.1221	11	1	0
90	10	0.86	-54	0.36	2.04	73.7856	52.2222	96.726	84.8928	11	2	0
90	8	0.18	25	0.23	1.77	74.9403	100	116.476	77.5652	11	3	0
90	10	0.79	-57	0.36	2.04	74.5907	51.1111	96.818	84.9991	11	4	0
90	9	0.2	25	0.23	1.77	75.5002	98.8889	116.522	77.8781	11	5	1
90	10	0.91	43	0.11	2.03	77.5758	56.6667	99.16	89.1367	11	6	0
90	10	0.79	-54	0.36	2.04	75.6237	55.5556	97.645	84.3776	11	7	0
90	7	0.74	3	0.25	2.04	76.5312	97.7778	114.547	80.6953	11	8	0
90	4	0.59	-23	0.5	1.87	73.9628	98.8889	115.419	78.3505	11	9	0
90	9	0.75	25	0.48	1.88	80.0978	77.7778	107.428	86.124	11	10	0
90	8	0.8	-54	0.37	2.04	79.0266	63.3333	102.743	83.0633	11	11	0
90	8	0.54	-59	0.49	2.02	78.6054	82.2222	106.876	82.2574	11	12	0
90	7	0.89	4	0.36	2.04	77.435	95.5556	112.48	82.5197	11	13	0
90	9	0.55	22	0.26	2.01	78.1924	93.3333	111.423	82.6097	11	14	0
90	10	0.79	-54	0.48	1.99	75.1939	53.3333	97.507	84.6596	11	15	0
90	8	0.52	-40	0.49	2.03	76.6087	92.2222	110.091	80.2546	11	16	0
90	10	0.7	-11	0.43	2.02	78.8293	91.1111	109.448	82.1168	11	17	0
90	9	0.25	-49	0.48	1.88	75.3696	96.6667	113.536	79.1135	11	18	0
90	9	0.75	22	0.36	2.04	79.5239	88.8889	108.897	85.5976	11	19	1
90	9	0.75	42	0.18	2.03	80.6193	65.5556	103.616	87.458	11	20	0
90	8	0.59	24	0.47	2.04	77.6929	94.4444	110.964	83.5099	11	21	1
90	9	0.91	22	0.36	1.89	80.4718	73.3333	106.831	86.9222	11	22	0
90	9	0.79	-49	0.36	1.88	77.016	60	101.595	83.2416	11	23	0
90	10	0.75	42	0.18	2.03	79.5697	61.1111	102.192	88.2707	11	24	0
90	10	0.76	22	0.5	2.03	80.6813	84.4444	107.703	86.6435	11	25	1
90	8	0.91	-53	0.5	1.88	76.697	58.8889	100.63	83.8623	11	26	0
90	9	0.75	22	0.25	2.03	79.6867	87.7778	109.311	85.0197	11	27	0
90	8	0.87	-42	0.36	1.99	78.3839	72.2222	104.442	81.6744	11	28	0
90	10	0.83	40	0.25	1.83	78.0112	55.5556	101.365	89.0629	11	29	0
90	8	0.26	-58	0.47	2.03	73.7434	97.7778	113.536	79.2095	11	30	0
90	4	0.59	-16	0.49	1.87	73.8148	100	115.879	78.4868	11	31	0
90	10	0.95	25	0.12	1.97	80.818	67.7778	105.728	87.3122	11	32	0
90	8	0.71	42	0.18	2.03	80.7868	72.2222	106.325	85.3892	11	33	0
90	10	0.76	22	0.25	1.9	80.9027	75.5556	108.071	86.0262	11	34	0
90	8	0.59	-23	0.5	1.87	77.5419	92.2222	110.597	80.6953	11	35	0
90	10	0.73	-23	0.43	1.88	79.1496	77.7778	107.198	81.6289	11	36	0
90	10	0.76	43	0.18	1.9	79.0857	56.6667	101.778	88.4259	11	37	0
90	8	0.68	-49	0.35	2.04	78.646	76.6667	105.866	81.3872	11	38	0
90	9	0.75	39	0.5	2.03	80.7079	67.7778	103.661	87.6766	11	39	0
90	10	0.91	25	0.11	1.97	81.3409	70	106.142	86.923	12	0	0
90	8	0.26	-54	0.48	2.03	73.5994	100	113.72	79.1221	12	1	0
90	10	0.86	-54	0.36	2.04	73.7856	52.2222	96.726	84.8928	12	2	0
90	8	0.18	25	0.23	1.77	74.9403	100	116.476	77.5652	12	3	0
90	10	0.79	-57	0.36	2.04	74.5907	51.1111	96.818	84.9991	12	4	0
90	9	0.2	25	0.23	1.77	75.5002	98.8889	116.522	77.8781	12	5	0
90	9	0.79	49	0.5	1.99	79.139	57.7778	100.125	89.5113	12	6	0
90	10	0.79	-54	0.36	2.04	75.6237	55.5556	97.645	84.3776	12	7	0
90	7	0.74	3	0.25	2.04	76.5353	97.7778	114.547	80.7073	12	8	0
90	10	0.91	43	0.11	2.03	77.5758	56.6667	99.16	89.1367	12	9	0
90	9	0.75	22	0.36	2.04	79.5239	88.8889	108.897	85.5976	12	10	0
90	8	0.52	-40	0.49	2.03	76.6087	92.2222	110.091	80.2546	12	11	0
90	8	0.54	-59	0.49	2.02	78.6054	82.2222	106.876	82.2574	12	12	0
90	10	0.76	22	0.5	2.03	80.6813	84.4444	107.703	86.6435	12	13	0
90	8	0.59	24	0.47	2.04	77.6929	94.4444	110.964	83.5099	12	14	0
90	9	0.75	22	0.25	2.03	79.6867	87.7778	109.311	85.0197	12	15	0
90	10	0.75	42	0.18	2.03	79.5697	61.1111	102.192	88.2707	12	16	0
90	10	0.73	-23	0.43	1.88	79.1496	77.7778	107.198	81.6289	12	17	0
90	8	0.91	-53	0.5	1.88	76.697	58.8889	100.63	83.8623	12	18	0
90	7	0.89	4	0.36	2.04	77.435	95.5556	112.48	82.5197	12	19	0
90	10	0.79	43	0.18	1.99	79.8139	57.7778	101.135	88.6771	12	20	0
90	7	0.79	4	0.36	2.03	76.9086	96.6667	113.352	81.8913	12	21	0
90	9	0.75	42	0.18	2.03	80.6193	65.5556	103.616	87.458	12	22	0
90	8	0.26	-58	0.47	2.03	73.7434	97.7778	113.536	79.2095	12	23	0
90	10	0.79	-54	0.48	1.99	74.4773	52.2222	97.507	84.6742	12	24	0
90	9	0.79	-49	0.36	1.88	77.016	60	101.595	83.2416	12	25	0
90	4	0.59	-23	0.5	1.87	73.9628	98.8889	115.419	78.3505	12	26	0
90	10	0.91	25	0.11	1.97	81.1564	70	106.142	86.9247	12	27	0
90	10	0.7	-11	0.43	2.02	78.8293	91.1111	109.448	82.1168	12	28	0
90	8	0.71	-11	0.43	2.02	77.261	95.5556	111.607	81.4129	12	29	0
90	9	0.75	25	0.48	1.88	80.175	74.4444	107.428	86.1171	12	30	0
90	8	0.68	-49	0.35	2.04	78.646	76.6667	105.866	81.3872	12	31	0
90	8	0.69	-54	0.47	2.03	79.1161	71.1111	104.764	82.7778	12	32	0
90	8	0.75	42	0.19	1.96	80.7139	66.6667	105.223	86.1454	12	33	0
90	4	0.59	-16	0.49	1.87	73.8148	100	115.879	78.4868	12	34	0
90	9	0.55	22	0.26	2.01	78.1924	93.3333	111.423	82.6097	12	35	0
90	8	0.8	-54	0.37	2.04	79.0266	63.3333	102.743	83.0633	12	36	0
90	10	0.9	24	0.25	1.98	80.9873	73.3333	106.279	87.3663	12	37	0
90	9	0.75	-24	0.5	2.03	78.2236	90	108.117	81.4275	12	38	1
90	8	0.87	-42	0.36	2.02	78.5807	75.5556	104.121	81.6915	12	39	0
90	10	0.91	25	0.11	1.97	81.3409	70	106.142	86.923	13	0	0
90	8	0.26	-54	0.48	2.03	73.5994	100	113.72	79.1221	13	1	0
90	10	0.86	-54	0.36	2.04	73.7856	52.2222	96.726	84.8928	13	2	0
90	8	0.18	25	0.23	1.77	74.9403	100	116.476	77.5652	13	3	0
90	10	0.79	-57	0.36	2.04	74.5907	51.1111	96.818	84.9991	13	4	0
90	4	0.59	0	0.49	1.87	74.0259	100	116.659	79.1529	13	5	0
[truncated: 674 more rows]
